# Supplementary material for: Widespread roles for piRNAs and WAGO-class siRNAs in shaping the germline transcriptome of Caenorhabditis elegans
Source: Nucleic Acids Res. 2019 Dec 24;48(4):1811–27. doi: 10.1093/nar/gkz1178 (PMC7038979; doi:10.1093/nar/gkz1178)
Supplement: gkz1178_Supplemental_Files [file gkz1178_supplemental_files.zip]

Archive with 2 entries (2 files):
- ReedSupplementalFinal.pdf
- ReedTablesFinal.xlsx
