# Supplementary material for: Widespread roles for piRNAs and WAGO-class siRNAs in shaping the germline transcriptome of Caenorhabditis elegans
Source: Nucleic Acids Res. 2019 Dec 24;48(4):1811–27. doi: 10.1093/nar/gkz1178 (PMC7038979; doi:10.1093/nar/gkz1178)
Supplement: gkz1178_Supplemental_Files [file gkz1178_supplemental_files.zip › ReedTablesFinal.xlsx]

## Sheet: Table Key
Table S1	Small RNA and mRNA high-throughput sequencing statistics.
Table S2	mRNAs significantly upregulated 1.3 fold or greater in wild type gonads relative to whole animals.
Table S3	Small RNAs significantly upregulated 1.3 fold or greater in wild type gonads relative to whole animals.
Table S4	mRNAs significantly downregulated 1.3 fold or greater in wild type gonads relative to whole animals.
Table S5	Small RNAs significantly downregulated 1.3 fold or greater in wild type gonads relative to whole animals.
Table S6	Small RNAs significantly downregulated 1.3 fold or greater in prg-1(n4357) gonads.
Table S7	Small RNAs significantly upregulated 1.3 fold or greater in prg-1(n4357) gonads.
Table S8	mRNAs significantly upregulated 1.3 fold or greater in prg-1(n4357) gonads.
Table S9	mRNAs significantly downregulated 1.3 fold or greater in prg-1(n4357) gonads.
Table S10	Small RNAs significantly downregulated 1.3 fold or greater in mut-16(pk710) gonads.
Table S11	Small RNAs significantly upregulated 1.3 fold or greater in mut-16(pk710) gonads.
Table S12	mRNAs significantly upregulated 1.3 fold or greater in mut-16(pk710) gonads.
Table S13	mRNAs significantly downregulated 1.3 fold or greater in mut-16(pk710) gonads.
Table S14	mRNAs expressed in whole animals but not in distal gonads.
Table S15	Trasposon mRNA and small RNA levels in prg-1(n4357) gonads and whole animals.
Table S16	Trasposon mRNA and small RNA levels in mut-16(pk710) gonads and whole animals.
Table S17	mRNA vs small RNA levels in wild type and mut-16(pk710) mutants.

## Sheet: Table S1
Table S1. Small RNA and mRNA high-throughput sequencing statistics.
strain	RNA treatment prior to library preparation	stage/tissue	type	counted reads (millions)
wild type	rRNA depletion	gravid adults (68-70h)/dissected gonads, 20C	mRNA	16.3712
wild type	rRNA depletion	gravid adults (68-70h)/dissected gonads, 20C	mRNA	17.8153
wild type	rRNA depletion	gravid adults (68-70h)/dissected gonads, 20C	mRNA	14.9694
mut-16(pk710)	rRNA depletion	gravid adults (68-70h)/dissected gonads, 20C	mRNA	14.8958
mut-16(pk710)	rRNA depletion	gravid adults (68-70h)/dissected gonads, 20C	mRNA	15.4556
mut-16(pk710)	rRNA depletion	gravid adults (68-70h)/dissected gonads, 20C	mRNA	15.2986
prg-1(n4357)	rRNA depletion	gravid adults (68-70h)/dissected gonads, 20C	mRNA	17.24
prg-1(n4357)	rRNA depletion	gravid adults (68-70h)/dissected gonads, 20C	mRNA	16.0992
prg-1(n4357)	rRNA depletion	gravid adults (68-70h)/dissected gonads, 20C	mRNA	17.6214
wild type	Polyphosphatase	gravid adults (68-70h)/dissected gonads, 20C	Small RNA	5.54729
wild type	Polyphosphatase	gravid adults (68-70h)/dissected gonads, 20C	Small RNA	9.14749
wild type	Polyphosphatase	gravid adults (68-70h)/dissected gonads, 20C	Small RNA	6.59275
mut-16(pk710)	Polyphosphatase	gravid adults (68-70h)/dissected gonads, 20C	Small RNA	3.0426
mut-16(pk710)	Polyphosphatase	gravid adults (68-70h)/dissected gonads, 20C	Small RNA	3.22365
mut-16(pk710)	Polyphosphatase	gravid adults (68-70h)/dissected gonads, 20C	Small RNA	3.93967
prg-1(n4357)	Polyphosphatase	gravid adults (68-70h)/dissected gonads, 20C	Small RNA	8.60653
prg-1(n4357)	Polyphosphatase	gravid adults (68-70h)/dissected gonads, 20C	Small RNA	7.45698
prg-1(n4357)	Polyphosphatase	gravid adults (68-70h)/dissected gonads, 20C	Small RNA	4.57158
wild type	Polyphosphatase	gravid adults (68-70h)/whole animals, 20C	Small RNA	0.760454
wild type	Polyphosphatase	gravid adults (68-70h)/whole animals, 20C	Small RNA	2.14668
wild type	Polyphosphatase	gravid adults (68-70h)/whole animals, 20C	Small RNA	0.712836
wild type	rRNA depletion	gravid adults (68-70h)/whole animals, 20C	mRNA	15.6291
wild type	rRNA depletion	gravid adults (68-70h)/whole animals, 20C	mRNA	13.7928
wild type	rRNA depletion	gravid adults (68-70h)/whole animals, 20C	mRNA	12.7655
mut-16(pk710)	rRNA depletion	gravid adults (68-70h)/whole animals, 20C	mRNA	14.92
mut-16(pk710)	rRNA depletion	gravid adults (68-70h)/whole animals, 20C	mRNA	14.46
mut-16(pk710)	rRNA depletion	gravid adults (68-70h)/whole animals, 20C	mRNA	14.23
prg-1(n4357)	rRNA depletion	gravid adults (68-70h)/whole animals, 20C	mRNA	15.08
prg-1(n4357)	rRNA depletion	gravid adults (68-70h)/whole animals, 20C	mRNA	14.99
prg-1(n4357)	rRNA depletion	gravid adults (68-70h)/whole animals, 20C	mRNA	15.91
wild type	rRNA depletion	gravid adults (54 h)/whole animals, 25C	mRNA	13.85
wild type	rRNA depletion	gravid adults (54 h)/whole animals, 25C	mRNA	14.56
wild type	rRNA depletion	gravid adults (54 h)/whole animals, 25C	mRNA	13.08
mut-16(pk710)	rRNA depletion	gravid adults (54 h)/whole animals, 25C	mRNA	12.75
mut-16(pk710)	rRNA depletion	gravid adults (54 h)/whole animals, 25C	mRNA	12.09
mut-16(pk710)	rRNA depletion	gravid adults (54 h)/whole animals, 25C	mRNA	12.27
prg-1(n4357)	rRNA depletion	gravid adults (54 h)/whole animals, 25C	mRNA	13.92
prg-1(n4357)	rRNA depletion	gravid adults (54 h)/whole animals, 25C	mRNA	13.87
prg-1(n4357)	rRNA depletion	gravid adults (54 h)/whole animals, 25C	mRNA	14.95

## Sheet: Table S2
Table S2. mRNAs significantly upregulated 1.3 fold or greater in wild type gonads relative to whole animals.
gene_id	public_name	baseMean*	fold_change	pvalue_adj
C04F12.11	Transposon	16.9807	177.695	4.77202e-08
F30F8.4	Transposon	15.2754	160.041	8.56299e-07
C09G12.7	Transposon	3.75019	39.4753	0.0183091
K03H6.3	Transposon	2.60309	27.2485	0.01806
T14G12.1	Transposon	2.60309	27.2485	0.01806
W06G6.14	Transposon	2.60309	27.2485	0.01806
H25K10.7	srw-61	2.16599	23.0127	0.0355468
Y60A3A.30	Transposon	4.10028	21.0043	0.0177589
F38A1.17	Pseudogene	1.93722	20.2981	0.0489851
Y105C5A.31	Pseudogene	2.71993	13.8301	0.0468255
WBTransposon00000261	Transposon	10.1532	10.5065	0.00211135
F54F7.7	dot-1.2	6.94216	9.39825	0.00717005
B0348.5	B0348.5	5.689	7.20775	0.0188539
B0250.3	Pseudogene	1708.31	6.81561	3.49934e-06
K09H9.1	K09H9.1	6.45033	6.61347	0.026458
WBTransposon00000088	Transposon	14.2595	6.17845	0.00305737
F38A1.2	Transposon	11.6521	5.64296	0.0425142
F56A6.3	Transposon	11.6521	5.64296	0.0425142
T02G5.5	Transposon	11.6521	5.64296	0.0425142
Y67D8C.6	Y67D8C.6	17.2996	5.6077	0.00202582
WBTransposon00000272	Transposon	43.7188	5.49464	1.06338e-06
F58D2.4	F58D2.4	12.0845	5.35358	0.0038753
M162.8	fbxa-118	5.27573	5.0957	0.0472999
Y79H2A.4	Y79H2A.4	8.17704	4.86979	0.0224175
F53B6.5	F53B6.5	81.5551	4.71837	1.4695e-12
Y37H2A.3	Transposon	17.1372	4.61628	0.0132687
W05F2.2	enu-3.4	37.1707	4.39956	1.89573e-05
F18A11.6	Pseudogene	180.316	4.26433	2.6382e-20
Y51A2D.23	Pseudogene	23.6713	4.20034	0.00022667
ZK686.6	ZK686.6	14.1267	4.19253	0.00346558
T05E8.2	hil-8	19.1002	4.03127	0.00183263
Y73B6BL.269	linc-29	27.7416	3.92566	0.000261828
C32B5.6	C32B5.6	47.0452	3.91576	9.32596e-07
F55A3.5	gpx-8	17.939	3.78734	0.00306927
W09H1.2	Pseudogene	10.7919	3.72196	0.0232292
C33H5.4	klp-10	2626.63	3.64529	8.73038e-127
F32A11.5	Pseudogene	160.251	3.62349	9.12532e-12
Y105E8A.13	Y105E8A.13	27.425	3.59435	0.000446127
Y38H6C.5	dct-10	10.3462	3.5675	0.0220869
F37D6.3	F37D6.3	52.6372	3.49265	2.02273e-05
C03A7.2	C03A7.2	13.1997	3.47379	0.0349105
K08B4.5	K08B4.5	57.7552	3.44249	0.000227096
F07B7.1	F07B7.1	16.9676	3.41388	0.00560647
W09B7.1	W09B7.1	16.9676	3.41388	0.00560647
T23F1.1	Pseudogene	22.5459	3.40561	0.0123446
T07G12.7	Transposon	50.4692	3.38145	9.44101e-07
K01G5.3	enu-3.6	56.2184	3.37001	1.29681e-06
C15B12.3	C15B12.3	18.7388	3.27457	0.0125903
Y73F8A.37	Pseudogene	37.9665	3.2152	0.00052516
Y40H7A.7	Pseudogene	10.5316	3.19036	0.0403305
K01A11.5	Transposon	22.9154	3.18462	0.00377001
WBTransposon00000214	Transposon	22.7971	3.14962	0.00522721
Y39E4B.14	Pseudogene	70.1594	3.12301	1.90905e-07
ZK892.6	ZK892.6	59.1564	3.09857	2.59205e-06
K08E7.10	Pseudogene	22.173	3.05267	0.00675386
Y46H3C.6	Y46H3C.6	29.833	3.0421	0.00184153
Y53C10A.1	Pseudogene	474.772	3.03671	1.55853e-38
WBTransposon00000270	Transposon	25.9458	3.01894	0.00192549
K08F11.1	K08F11.1	20.6946	2.99791	0.0142924
F49F1.8	F49F1.8	15.2735	2.99672	0.026865
Y102A5D.1	Transposon	40.3743	2.97417	8.99195e-05
C46C2.3	C46C2.3	18.2459	2.95631	0.0190748
F53G12.4	F53G12.4	44.1125	2.95625	0.000249556
T08B2.4	T08B2.4	28.6358	2.92359	0.0013442
Y37H9A.2	Y37H9A.2	12.5711	2.92075	0.0489003
F09E5.9	F09E5.9	21.9325	2.9178	0.0100357
F39F10.2	F39F10.2	32.119	2.91139	0.00131747
Y75B8A.41	Pseudogene	13.2987	2.90833	0.0371988
C16C8.21	C16C8.21	18.4883	2.83681	0.0267339
Y53C12A.6	Y53C12A.6	52.8825	2.81097	3.18434e-05
T21B6.1	dgn-1	103.499	2.80684	1.66233e-07
Y46G5A.6	Pseudogene	101.724	2.80111	1.40122e-07
ZK131.6	his-12	5544.36	2.79356	9.15108e-62
F08G2.2	his-43	5544.36	2.79356	9.15108e-62
ZK131.4	his-10	6071.29	2.78893	2.48807e-06
ZK131.8	his-14	6071.29	2.78893	2.48807e-06
ZK131.1	his-26	6071.29	2.78893	2.48807e-06
F43G6.3	Pseudogene	647.156	2.76619	2.74311e-34
T27F6.4	sygl-1	94.0571	2.75423	7.69319e-08
T07G12.14	Pseudogene	21.1227	2.75017	0.00812455
F55A3.6	F55A3.6	13.0584	2.74832	0.0385016
W09C5.12	W09C5.12	17.7551	2.74432	0.0353358
M02F4.1	M02F4.1	23.9012	2.73114	0.0339655
C01G6.10	Pseudogene	170.555	2.7199	9.10705e-14
Y50D4A.6	Y50D4A.6	15.1601	2.71602	0.0396559
B0273.3	snpc-3.1	805.656	2.68605	1.04798e-38
C04G6.6	C04G6.6	104.779	2.68419	4.28921e-08
K11D9.1	klp-7	3106.99	2.68407	8.75004e-69
B0250.8	B0250.8	16.4662	2.67	0.0451154
Y105E8A.28	Y105E8A.28	52.6092	2.66971	0.000207131
K03D3.8	Transposon	19.9945	2.66887	0.0192532
B0047.1	bath-20	68.5421	2.65651	7.46427e-06
Y48G1BL.1	snpc-3.3	224.754	2.64799	3.04381e-16
Y116A8C.35	uaf-2	866.679	2.646	2.5131e-36
R07H5.6	Transposon	66.5342	2.6267	0.000115236
Y71A12B.10	Y71A12B.10	72.3713	2.62421	0.000107162
F46F2.4	F46F2.4	18.6218	2.62333	0.0172546
Y51A2A.9	Pseudogene	32.2316	2.61914	0.00341853
Y39G10AR.12	tpxl-1	710.989	2.60269	1.28942e-28
WBTransposon00000445	Transposon	342.285	2.59367	0.0272406
WBTransposon00000258	Transposon	18.3557	2.59153	0.0228008
K11D2.4	K11D2.4	40.6795	2.57594	0.00129281
F59H6.14	F59H6.14	15.2879	2.57338	0.044568
ZK402.1	ZK402.1	122.363	2.56666	5.40194e-09
Y53C12A.11	Y53C12A.11	390.878	2.55525	4.15993e-19
T07A9.14	T07A9.14	480.192	2.54203	4.65029e-26
Y54G2A.51	Transposon	144.651	2.52627	1.95345e-09
F55A3.7	F55A3.7	296.512	2.52339	6.54983e-17
WBTransposon00000095	Transposon	56.328	2.51295	0.0038898
Y48G1BM.1	snpc-3.2	352.754	2.5034	1.37461e-16
WBTransposon00000094	Transposon	110.44	2.50282	3.04375e-05
C06C3.5	Pseudogene	138.748	2.50176	9.32706e-10
F29C12.5	bath-45	147.528	2.49676	4.98199e-09
T22F3.4	rpl-11.1	60885	2.47051	3.196e-72
Y60A3A.12	chk-2	766.462	2.45026	4.6274e-31
C38D4.10	Pseudogene	166.918	2.45012	7.36989e-07
F22B7.13	gpr-1	1642.93	2.44316	8.56513e-59
F53F4.16	F53F4.16	127.459	2.43831	2.83452e-05
F52C6.7	Pseudogene	76.7193	2.43562	0.000207181
F40D4.13	F40D4.13	22.8024	2.43398	0.0207262
C10H11.10	kca-1	3716.42	2.43268	1.95242e-65
Y47H9C.14	Pseudogene	66.6933	2.4288	0.00012713
T12E12.3	T12E12.3	1119.1	2.41721	7.96443e-38
C36A4.5	maph-1.3	1327.83	2.40997	6.94221e-35
Y102A5C.5	Pseudogene	185.395	2.40022	5.28036e-11
K10C8.1	parn-1	1085.74	2.39703	4.7282e-37
T27E7.10	Pseudogene	22.5567	2.39469	0.0355223
R03D7.3	Pseudogene	246.382	2.38692	1.45944e-11
ZK131.7	his-13	2696.56	2.38117	2.34925e-38
ZK131.2	his-25	2696.56	2.38117	2.34925e-38
ZK131.3	his-9	2696.56	2.38117	2.34925e-38
C52E2.6	fbxb-97	49.5574	2.38023	0.000834946
F55H2.4	Pseudogene	376.174	2.37879	4.9014e-18
ZC317.1	ZC317.1	61.1595	2.37397	0.000126663
Y57G11C.499	Y57G11C.499	23.8659	2.36967	0.024134
F42A6.3	Pseudogene	37.1507	2.35944	0.00485667
F52C6.4	F52C6.4	33.0199	2.35231	0.00627009
F41H10.10	htp-1	3130.56	2.34775	5.19609e-60
T05G5.10	iff-1	25281.4	2.34043	4.33401e-36
B0250.11	Pseudogene	16.6315	2.3395	0.0492352
Y48G1BL.4	Y48G1BL.4	21.8726	2.3334	0.022141
K08D12.2	rpi-2	29.12	2.33258	0.0158729
F13D12.5	F13D12.5	1443.05	2.33067	2.15848e-37
CD4.8	CD4.8	1875.74	2.32466	1.80736e-53
H04D03.6	H04D03.6	134.912	2.31834	4.57009e-07
R107.6	cls-2	1877.32	2.31338	5.89053e-38
K08D10.1	K08D10.1	1280.66	2.30874	0.00560755
R03D7.2	R03D7.2	458.371	2.30518	8.93056e-12
T20F10.7	Pseudogene	33.8918	2.30474	0.0283208
Y75B12B.1	Y75B12B.1	3115.02	2.29883	7.33966e-40
B0281.4	B0281.4	68.0398	2.29084	0.000182669
C14A4.1	dohh-1	2309.41	2.29075	8.07496e-41
T24D5.5	T24D5.5	46.6917	2.28974	0.00198026
K10D2.2	pup-2	1320.43	2.28869	1.14658e-23
W02A2.7	mex-5	1153.73	2.28104	3.50547e-14
M01E11.6	klp-15	5251.51	2.27391	3.38046e-51
Y48G1BL.3	Pseudogene	267.839	2.26886	1.8804e-09
R07H5.11	R07H5.11	48.942	2.26761	0.00207053
C28C12.2	mesp-1	3986.84	2.252	6.48076e-48
F12E12.6	F12E12.6	41.03	2.24807	0.00797157
T23G11.3	gld-1	2129.63	2.24782	5.63318e-21
K01H12.1	dph-3	366.508	2.24254	2.41664e-07
F46F11.7	F46F11.7	253.22	2.23801	9.10369e-11
Y73B3A.10	Y73B3A.10	78.0379	2.23314	0.000243983
T05A6.2	cki-2	191.766	2.2314	4.71719e-08
D2096.1	timm-17B.2	288.272	2.22928	4.0728e-07
C38C10.4	gpr-2	1813.11	2.21903	1.42139e-52
Y48A6C.1	Pseudogene	102.204	2.21839	9.56222e-06
Y54E5A.5	Y54E5A.5	1984.81	2.21442	4.2071e-34
T08D2.7	T08D2.7	168.606	2.21348	3.48953e-09
Y54G2A.19	Y54G2A.19	75.5467	2.21337	0.00014188
F57C2.1	btb-20	816.244	2.21212	3.27002e-28
C25A1.6	nola-3	593.241	2.21179	3.82256e-15
F59H6.10	bath-3	226.221	2.21099	5.24948e-11
Y46G5A.43	Pseudogene	138.829	2.21016	7.36337e-06
R10D12.14	sao-1	243.13	2.20739	1.1232e-08
Y34D9A.4	spd-1	3799.35	2.20123	3.77512e-39
K09H9.7	K09H9.7	62.1255	2.2005	0.000332012
C43E11.9	C43E11.9	1181.45	2.19859	2.34695e-15
Y48E1B.13	csp-1	55.0015	2.19805	0.00215134
T26G10.7	Pseudogene	44.0162	2.19668	0.0124655
W03C9.7	mex-1	765.011	2.18666	1.64828e-14
Y62E10A.14	memi-2	1957.66	2.17367	1.7429e-39
Y77E11A.6	rpc-11	135.528	2.17329	3.70101e-05
Y39E4B.5	Y39E4B.5	1287.84	2.16899	6.75545e-30
F07F6.7	F07F6.7	275.132	2.16827	1.50719e-08
C41G7.2	klp-16	6693.86	2.16282	1.21136e-43
M151.4	M151.4	46.8614	2.15923	0.00594346
Y45F10C.6	Y45F10C.6	26.7687	2.15767	0.0395233
F55G1.11	his-60	15244.5	2.1567	1.14323e-05
Y47G6A.28	tag-63	1698.55	2.15281	6.83101e-49
Y111B2A.1	Y111B2A.1	767.135	2.1509	9.66599e-23
Y46G5A.5	pisy-1	474.572	2.14991	4.04116e-14
F10E7.11	F10E7.11	101.073	2.14741	0.00168282
C05B10.1	lip-1	177.119	2.1379	6.64516e-06
F13A7.9	Pseudogene	155.664	2.1337	9.57077e-08
R09B3.2	rbm-3.1	9388.25	2.13218	4.20995e-16
Y69A2AR.32	Y69A2AR.32	159.567	2.13125	1.51153e-07
F55G1.6	F55G1.6	1618.9	2.12891	2.0712e-31
Y73F8A.32	Y73F8A.32	42.2556	2.1277	0.00509094
Y48G1BM.8	Y48G1BM.8	46.6977	2.12509	0.00320286
Y54G2A.21	Y54G2A.21	524.364	2.12255	9.88384e-14
T02E1.3	gla-3	858.442	2.11831	1.08846e-22
C06G3.2	klp-18	5548.87	2.11647	5.28138e-34
F27B3.7	F27B3.7	112.436	2.11429	1.95623e-05
T01C3.3	T01C3.3	5621.81	2.10972	7.13476e-43
F53A2.6	ife-1	8074.42	2.10966	2.17085e-68
Y80D3A.11	Pseudogene	51.7019	2.10816	0.00392537
F58A4.3	hcp-3	3140.98	2.1063	1.19979e-54
F55A12.1	wago-2	3381.06	2.1059	8.77397e-35
B0035.9	his-46	24557	2.10343	4.31009e-15
F54E12.3	his-56	24557	2.10343	4.31009e-15
Y57A10A.27	Y57A10A.27	270.247	2.10254	2.31828e-11
F07B7.2	F07B7.2	80.1414	2.10185	0.000372365
W09B7.2	W09B7.2	80.1414	2.10185	0.000372365
W03H9.2	W03H9.2	59.5914	2.09788	0.00170262
F09E5.10	F09E5.10	532.495	2.09713	5.86186e-12
C28A5.2	C28A5.2	2560.07	2.09563	7.11133e-50
Y48C3A.18	Y48C3A.18	272.977	2.09548	3.2604e-11
Y41D4B.5	rps-28	8786.43	2.09269	2.68061e-05
R09B3.3	rbm-3.2	23624	2.08855	2.11937e-16
W09G3.5	Pseudogene	69.2825	2.08593	0.00121644
C06A8.5	spdl-1	1839.81	2.08454	1.54621e-42
W03D8.7	W03D8.7	44.0965	2.07758	0.00921986
F57G4.4	Pseudogene	71.5448	2.07643	0.000285733
Y71F9AL.13	rpl-1	25665.9	2.07642	3.78932e-82
ZK131.5	his-11	2381.63	2.07369	3.8851e-25
ZK131.9	his-15	2381.63	2.07369	3.8851e-25
F08G2.1	his-44	2381.63	2.07369	3.8851e-25
T28A8.8	T28A8.8	84.8103	2.07266	0.000207657
F10G7.3	unc-85	3133.15	2.06916	1.3614e-63
Y39A1A.3	Y39A1A.3	487.267	2.06715	4.07658e-17
Y102A5C.36	Y102A5C.36	86.1263	2.06711	0.00033762
C06A5.5	C06A5.5	43.6956	2.06654	0.00690672
Y76G2A.1	Y76G2A.1	43.6956	2.06654	0.00690672
M162.12	Pseudogene	34.7894	2.06609	0.0178399
K10C3.4	K10C3.4	396.556	2.06566	3.47823e-10
C16A11.9	fbxc-43	91.741	2.06328	0.000127346
ZC434.2	rps-7	53804.9	2.06172	1.00574e-45
K08F4.9	dhs-12	2979.66	2.0611	1.25413e-24
C06A5.4	C06A5.4	238.969	2.0609	6.29668e-10
C15H11.5	set-31	2158.84	2.05857	7.77347e-45
C42C1.9	C42C1.9	49.1257	2.05739	0.0144064
T02G5.11	T02G5.11	36.937	2.05693	0.0347139
Y39A1A.11	dhs-11	1241.07	2.05661	2.69583e-21
K08D10.12	tsen-34	113.25	2.05595	2.86115e-05
Y66D12A.9	Y66D12A.9	1350.89	2.05312	1.07812e-31
Y37E3.3	rpb-10	392.907	2.05113	1.12247e-08
Y110A7A.12	spe-5	349.299	2.04996	8.85992e-14
R12E2.10	egg-5	7855.31	2.04931	9.35569e-33
F40F8.10	rps-9	42609.3	2.04793	4.60551e-36
K06B9.2	K06B9.2	54.7208	2.04525	0.00632999
Y56A3A.5	faah-5	55.9777	2.04213	0.00546803
Y73B6BL.2	htp-2	1285.97	2.04208	8.83954e-29
Y71H2AM.8	set-27	423.199	2.04104	8.09201e-16
R06A4.9	pfs-2	749.3	2.04057	2.7039e-20
F56B3.11	F56B3.11	1761.99	2.03834	4.74651e-19
Y113G7B.4	ftr-1	694.532	2.03461	9.30026e-15
Y45F10A.2	puf-3	2572.51	2.03063	1.72216e-24
F37C12.11	rps-21	14682.3	2.0295	2.56154e-21
C07H6.5	cgh-1	4183.89	2.02881	7.35852e-26
F56D12.5	vig-1	5283.39	2.02785	6.6293e-39
C01G8.1	C01G8.1	3618.14	2.02574	1.39726e-27
F28F8.4	fbxa-95	395.764	2.02502	1.02962e-13
F22B3.1	his-64	32215.3	2.02498	1.8152e-13
Y43F4B.6	klp-19	12907	2.02396	4.04767e-31
F55G1.5	slc-25A18.2	510.48	2.02072	4.23601e-13
T08D2.1	tmed-12	145.041	2.02063	2.14887e-06
H02I12.5	memi-3	2000.11	2.01902	1.06486e-32
Y102A5C.6	Pseudogene	341.47	2.01465	3.29769e-11
F59H5.3	Pseudogene	102.444	2.01453	0.000102087
B0511.9	cdc-26	816.723	2.01318	6.28788e-18
Y38F1A.10	max-2	615.607	2.00746	1.54789e-08
C12C8.3	lin-41	2827.36	2.00677	2.668e-18
ZK1127.7	cin-4	1556.94	2.00607	4.39051e-24
R01H10.5	rip-1	57.6788	2.00493	0.00513238
C16A3.6	C16A3.6	3692.99	2.00458	8.25035e-22
Y23H5A.1	Pseudogene	230.843	2.00452	3.23578e-07
F21H12.5	fbf-2	1192.6	2.00379	3.61213e-32
Y46H3A.7	mrpl-39	1473.11	2.00291	6.40324e-28
C25A11.1	C25A11.1	43.7766	2.00072	0.0101502
R11A8.1	R11A8.1	472.813	2.00062	7.36433e-13
F22B3.2	his-63	8643.41	1.99834	1.44566e-31
C48B4.10	C48B4.10	460.469	1.99753	1.00981e-09
C05C10.7	C05C10.7	562.083	1.99637	2.56956e-13
F15D4.5	F15D4.5	36.2078	1.99556	0.025323
F42C5.8	rps-8	31025.2	1.99443	1.40898e-35
Y48G8AL.14	aps-3	1958.64	1.99311	4.45192e-11
Y48A6C.2	Pseudogene	232.636	1.99172	6.55056e-07
F57G4.9	Transposon	61.1505	1.98673	0.00278511
Y110A7A.18	ppw-2	4763.81	1.98558	9.65097e-25
Y50D4C.2	Y50D4C.2	167.906	1.98493	9.0207e-07
Y39A3CR.4	ddp-1	813.916	1.98472	1.43873e-06
Y18D10A.5	gsk-3	155.79	1.98427	0.000141762
C26B2.6	elpc-4	1618.02	1.98418	3.12059e-29
Y49F6B.2	Y49F6B.2	1313.3	1.98275	8.29206e-19
C16C8.12	C16C8.12	134.161	1.98194	1.03612e-05
ZK637.6	Pseudogene	337.023	1.98143	3.50385e-12
Y73B6BL.38	puf-11	4470.26	1.9809	5.33691e-28
Y116F11B.10	Pseudogene	98.2386	1.98083	0.000446393
D2030.6	prg-1	7825.89	1.97852	9.70406e-30
W01D2.1	W01D2.1	14107.9	1.97843	8.33208e-23
F32E10.4	ima-3	707.374	1.97717	1.09894e-15
Y48G1BL.5	Y48G1BL.5	59.265	1.97717	0.00981909
Y116A8C.10	Y116A8C.10	325.71	1.97591	7.9796e-11
M03C11.6	M03C11.6	278.422	1.97271	1.89814e-10
C06E1.11	C06E1.11	48.5436	1.97148	0.00571776
ZK652.2	tomm-7	476.543	1.96911	1.86823e-06
M142.8	M142.8	858.52	1.96749	1.11509e-15
Y73B3B.2	set-28	39.6874	1.96622	0.0338088
R11D1.9	mrpl-49	1166.08	1.96614	3.80757e-15
B0304.2	B0304.2	590.812	1.9661	1.06192e-10
Y62E10A.5	agt-1	650.594	1.96521	1.53268e-17
F44B9.6	lin-36	805.235	1.96447	6.75411e-13
Y6D11A.1	exos-4.2	2282.56	1.96301	3.11609e-17
F48C1.2	fbxa-145	374.56	1.96051	2.04558e-07
Y66D12A.6	Y66D12A.6	170.948	1.95301	3.3738e-06
WBTransposon00000046	Transposon	127.622	1.95213	0.000854337
C46A5.6	C46A5.6	2293.66	1.9517	1.15332e-34
C06A5.12	C06A5.12	49.9246	1.95055	0.010338
F42A6.6	F42A6.6	212.016	1.95044	4.2201e-06
C48B4.7	C48B4.7	551.311	1.94971	4.38282e-10
F14D2.9	Transposon	359.034	1.9497	7.27598e-10
C16A11.3	C16A11.3	233.942	1.94857	3.70794e-08
C27H6.3	tofu-1	2361.9	1.94195	8.83025e-38
ZK1010.1	ubq-2	17579.2	1.94155	1.39345e-26
H12I13.4	fbf-1	1043.28	1.93879	5.65668e-21
T28D9.1	T28D9.1	3920.06	1.93784	8.527e-23
C27D9.1	C27D9.1	645.056	1.93207	1.02779e-13
C25A1.16	C25A1.16	969.045	1.93198	9.97887e-20
C27A2.2	rpl-22	22121.4	1.93187	9.35144e-20
F38B7.5	duo-1	1996.08	1.9313	3.49206e-25
C06E7.1	sams-3	2702.13	1.92912	2.57278e-41
T12F5.2	T12F5.2	789.877	1.92824	1.22892e-13
F26F4.5	F26F4.5	881.62	1.92761	2.08084e-20
Y48G1C.1	pid-2	1278.37	1.92749	1.79204e-19
C47B2.5	eif-6	1241.96	1.92498	1.16899e-25
M28.5	M28.5	9383.97	1.92467	4.6837e-30
F58A4.2	F58A4.2	521.572	1.92442	5.35978e-14
F15H10.3	apc-10	1025.88	1.92426	5.31206e-16
W05F2.5	fbxa-203	224.027	1.9241	7.63784e-08
Y75B8A.14	Y75B8A.14	1456.59	1.92347	1.89536e-23
Y113G7B.7	fbxa-114	641.919	1.92245	6.55687e-17
F53A3.7	F53A3.7	163.825	1.92017	1.16378e-05
C16A11.6	fbxc-44	1186.08	1.91856	1.73334e-23
E02H1.6	E02H1.6	793.614	1.91832	1.66494e-10
D2030.7	D2030.7	1767.35	1.91831	4.9014e-18
C23G10.3	rps-3	41672.8	1.91639	4.45599e-59
B0035.8	his-48	3565.91	1.91603	5.50269e-14
F52B5.6	rpl-25.2	8103.06	1.91589	6.17352e-36
Y54E10BR.4	Y54E10BR.4	3087.19	1.91432	5.09963e-45
Y54E10A.7	mrpl-17	1728.49	1.91229	8.46052e-24
Y105E8A.14	Y105E8A.14	831.641	1.91175	1.07942e-14
Y54E2A.3	tac-1	1238.33	1.91118	1.19598e-22
F59A2.3	cri-3	3594.9	1.90871	1.08381e-28
K08D9.3	apx-1	195.173	1.90486	9.53169e-06
F37C12.9	rps-14	32136.6	1.90485	4.55205e-38
F53A3.3	rps-22	10876.7	1.90046	2.22347e-31
C15H11.6	nxf-2	1496.22	1.89922	2.04983e-20
F40F11.1	rps-11	31470.2	1.89783	6.26099e-32
T08B2.10	rps-17	20793.9	1.89604	1.61274e-10
C16C8.20	C16C8.20	65.5244	1.89457	0.00393461
Y55F3AM.7	egrh-2	182.629	1.89402	1.06352e-05
D2096.8	nap-1	10596.3	1.89345	1.08805e-57
F58G1.1	wago-4	2792.86	1.89171	4.33348e-16
C45G3.1	aspm-1	5620.59	1.89111	4.00987e-61
M01F1.6	mrpl-35	980.035	1.88973	2.26762e-12
T28A8.5	T28A8.5	622.239	1.88907	6.17818e-11
T08D2.9	Pseudogene	90.6338	1.88551	0.00298035
C16C10.3	hrde-1	12025.9	1.88464	5.9712e-25
F31D4.1	exos-7	1618.78	1.88422	3.9763e-17
Y106G6E.6	csnk-1	257.635	1.88361	1.46146e-06
ZK792.6	let-60	227.998	1.88254	1.91737e-06
Y38H6C.10	fbxa-149	83.672	1.88244	0.00146181
B0035.10	his-45	11725.1	1.88217	7.49757e-30
F54E12.1	his-55	11725.1	1.88217	7.49757e-30
T16H12.1	T16H12.1	117.371	1.88199	0.000172825
Y55F3AM.6	lep-2	386.256	1.87887	1.13797e-10
Y80D4G.1	Y80D4G.1	137.995	1.87733	8.90526e-05
K01A11.2	metl-18	912.98	1.87709	4.79489e-15
F14D2.13	bath-28	666.277	1.87676	9.35294e-12
F36A2.6	rps-15	28103.6	1.87483	3.2935e-22
C44E4.8	C44E4.8	408.162	1.8736	1.07304e-12
Y20F4.8	Y20F4.8	39.8995	1.87349	0.0333882
T23D8.9	sys-1	310.076	1.87284	2.0226e-07
F41G3.14	exos-8	1604.75	1.87168	5.12176e-26
F20D12.1	csr-1	8409.97	1.87167	4.67435e-55
K09H11.3	rga-3	4658.44	1.86959	3.17791e-24
Y73B3A.1	Y73B3A.1	364.32	1.86888	9.38918e-08
F18A12.7	F18A12.7	65.068	1.86827	0.0158155
F10G7.4	scc-1	2147.34	1.86726	1.41317e-27
ZC262.7	ZC262.7	50.0533	1.86716	0.013055
F25H5.6	mrpl-54	642.357	1.86707	9.46579e-06
K04D7.1	rack-1	22304.3	1.86657	7.61225e-49
C33C12.9	mtq-2	132.913	1.86653	6.28089e-05
F21A3.5	prde-1	947.571	1.86537	2.77736e-16
Y73B3A.20	Y73B3A.20	43.7427	1.86501	0.0318213
Y65B4BR.5	icd-2	11770.7	1.86433	1.00387e-49
T16H12.11	hal-2	1283.35	1.86267	3.5767e-27
F20C5.3	elli-1	1718.06	1.86124	4.30002e-19
F22D6.14	Pseudogene	101.521	1.86065	0.00125535
T10B5.6	knl-3	2742.25	1.86063	2.82429e-33
F54E7.2	rps-12	21920.1	1.86062	1.96959e-29
R09B3.1	exo-3	3294.04	1.8606	1.09189e-34
Y66D12A.7	Y66D12A.7	513.542	1.86053	8.48143e-08
C14B1.7	C14B1.7	2098.07	1.86046	1.20209e-16
F59A1.7	Pseudogene	501.002	1.86009	1.95345e-09
T23B12.3	mrps-2	1263.92	1.85702	3.23516e-17
F35D11.4	F35D11.4	1373.89	1.85673	9.07011e-19
Y66D12A.22	tin-10	1654.65	1.85613	3.997e-08
B0035.7	his-47	5629.94	1.85544	6.84707e-20
F54E12.5	his-57	5629.94	1.85544	6.84707e-20
H02I12.7	his-65	5629.94	1.85544	6.84707e-20
T23D8.5	his-67	4777.3	1.85489	8.71197e-09
M01F1.8	M01F1.8	555.348	1.85456	5.18845e-11
Y45G5AM.8	coh-4	1459.86	1.85398	4.82699e-24
C36B1.5	prp-4	2804.95	1.85374	1.10223e-43
Y55F3BR.10	Y55F3BR.10	91.6878	1.85363	0.00100339
F14D2.8	F14D2.8	143.645	1.85352	1.38582e-05
B0564.2	B0564.2	510.584	1.85196	6.41662e-13
F13A2.4	F13A2.4	127.149	1.85106	0.00251531
F56D2.2	F56D2.2	2454.42	1.85042	3.31468e-35
F54D12.6	rog-1	185.322	1.84916	0.000249496
Y43F11A.6	Pseudogene	439.906	1.84882	3.77617e-08
Y54E10A.10	Y54E10A.10	2856.28	1.84754	1.11178e-33
K11H3.8	K11H3.8	660.549	1.84597	2.07718e-13
C03D6.8	rpl-24.2	1644.8	1.84464	1.79309e-20
T19H12.2	T19H12.2	5202.39	1.8445	3.02179e-27
C06A1.4	Pseudogene	3243.66	1.84413	9.57787e-19
F10B5.1	rpl-10	53059.1	1.84265	1.40554e-31
C15C8.7	C15C8.7	141.35	1.84207	0.000124816
K11H12.2	rpl-15	26937.8	1.84145	2.0214e-39
Y48B6A.2	rpl-43	37415.9	1.84062	7.79306e-18
Y14H12B.2	Y14H12B.2	1660.48	1.83984	2.98848e-27
F54E12.4	his-58	3095.68	1.83907	1.65352e-17
H02I12.6	his-66	3095.68	1.83907	1.65352e-17
T24C4.5	T24C4.5	980.978	1.83716	8.28909e-23
F10E9.2	F10E9.2	45.0375	1.83669	0.0211399
Y66D12A.19	Y66D12A.19	958.868	1.83582	1.62344e-16
T21B10.1	mrpl-50	2866.14	1.83543	3.40333e-13
F35G2.1	F35G2.1	603.512	1.83515	3.47823e-10
W03G9.3	enu-3.3	253.695	1.83495	3.78771e-06
B0393.1	rps-0	36397.8	1.83471	3.43798e-39
F23B12.8	bmk-1	6906.86	1.83264	4.78366e-37
T07A9.11	rps-24	38831.8	1.83247	3.46312e-18
F47G3.2	asna-2	61.1804	1.83198	0.0105262
C29G2.2	C29G2.2	74.6372	1.83159	0.00964523
Y62E10A.1	rla-2	16005.2	1.83113	5.81156e-23
F20A1.9	tofu-2	3109.18	1.83041	7.00149e-31
Y48G1BM.6	Y48G1BM.6	162.927	1.82965	0.000103777
T23G4.3	nyn-1	1340.51	1.82959	4.95465e-15
C04F5.8	C04F5.8	1746.28	1.82958	2.25309e-27
C16C8.16	C16C8.16	2056.91	1.82926	1.09142e-12
C14C11.6	mut-14	2711.03	1.82921	7.57073e-29
F54E7.9	F54E7.9	620.319	1.82747	1.25722e-08
F46F11.2	cey-2	19593.1	1.82732	2.80094e-37
F43E2.1	F43E2.1	499.42	1.82724	3.08246e-11
T05G5.3	cdk-1	6131.52	1.82689	3.20235e-43
C38D4.7	C38D4.7	74.0164	1.82635	0.00279761
Y43B11AR.3	Y43B11AR.3	458.344	1.82626	1.77698e-07
C14A4.5	crn-5	1231.04	1.82605	5.65894e-15
F46A9.4	skr-2	1570.88	1.82587	3.86125e-20
C15F1.8	C15F1.8	154.523	1.82548	0.000107091
T01C3.6	rps-16	32091	1.82475	1.55243e-26
M03F8.2	pst-1	123.802	1.82473	0.000575813
ZK1067.3	ZK1067.3	1548.41	1.82436	1.3539e-27
F08H9.1	coh-3	1282.06	1.82426	1.65454e-15
F25H2.11	tct-1	21917.4	1.82229	2.238e-26
C16A3.1	smrc-1	1136.22	1.82131	2.64565e-24
T03F1.7	tfbm-1	803.552	1.8213	6.57145e-15
K09D9.12	K09D9.12	97.0166	1.82082	0.00193316
T05F1.3	rps-19	30013.4	1.82075	7.55087e-25
T05E11.1	rps-5	30878.7	1.82014	1.44597e-55
Y55H10B.1	Transposon	127.834	1.8192	0.00511031
B0491.7	B0491.7	2056.24	1.81893	3.53471e-18
C16A11.4	C16A11.4	1719.99	1.81868	2.70397e-20
F33E11.1	nhr-15	33.833	1.81868	0.0411607
Y17G7A.1	hmg-12	4487.83	1.81778	6.77364e-19
F37C12.13	exos-9	2685.21	1.81743	4.27638e-24
ZK809.4	ent-1	1017.48	1.81599	1.97901e-15
T10B5.3	T10B5.3	2046.33	1.81586	3.15176e-32
R11H6.6	Pseudogene	165.179	1.81582	3.0844e-05
C34D4.10	C34D4.10	628.97	1.81415	1.15468e-14
C09H10.10	nbs-1	775.587	1.81391	2.48914e-19
Y71F9AR.4	Y71F9AR.4	452.944	1.81261	6.70736e-09
F55B12.4	hpo-31	2591.78	1.81237	1.91022e-22
T22D1.5	T22D1.5	7175.74	1.81207	3.0306e-39
Y54E10BR.6	rpb-7	1774.69	1.81203	1.45624e-11
C16C8.13	C16C8.13	108.466	1.81016	0.000550443
M01A10.1	fubl-4	1941.93	1.80981	3.70758e-27
Y17G9B.9	memi-1	1231.89	1.80868	8.39086e-17
F21F3.7	F21F3.7	49.304	1.80861	0.0199701
T01B11.3	syx-4	1479.96	1.80797	1.55365e-21
Y111B2A.3	Y111B2A.3	3932.64	1.80733	3.51812e-27
F45H11.3	hpo-35	596.852	1.80722	7.77913e-11
Y37E3.8	Y37E3.8	41343.9	1.8071	3.39299e-22
C31H1.8	C31H1.8	1475.98	1.80684	2.45772e-21
H31G24.3	H31G24.3	530.569	1.80681	5.63321e-12
C25G4.4	spe-44	406.531	1.80587	2.72836e-11
Y57A10A.6	Pseudogene	193.626	1.80584	4.07127e-06
C25H3.18	Pseudogene	58.5219	1.8058	0.0162189
EEED8.18	EEED8.18	37.6879	1.80563	0.0408886
ZK863.3	elpc-3	2535.96	1.80397	7.38132e-31
R05D7.5	R05D7.5	317.235	1.80378	1.09215e-08
C28A5.1	C28A5.1	2238.59	1.80345	8.80831e-20
R01B10.5	jamp-1	149.298	1.80257	0.000119105
F22B3.4	gfat-2	10757.6	1.80171	1.43154e-28
C04F12.4	rpl-14	24187	1.80078	2.74206e-16
Y48A6B.10	Y48A6B.10	315.295	1.80061	4.57153e-07
Y54G11A.3	Y54G11A.3	3443.66	1.80052	6.40264e-24
F08A8.7	fbxa-101	1774.12	1.80024	1.76968e-16
T16G1.10	pqn-68	335.688	1.79985	6.66442e-07
M142.5	M142.5	329.886	1.79977	3.14507e-09
Y48G8AL.8	rpl-17	19025.5	1.79857	5.48915e-27
R07E5.11	R07E5.11	494.597	1.79782	3.41317e-07
K02F3.1	tag-51	903.943	1.79642	5.78638e-16
C30G12.7	puf-8	2370.23	1.79638	4.33737e-30
T24H10.5	T24H10.5	48.419	1.79608	0.0173233
T25G3.3	T25G3.3	5081.75	1.79587	1.65574e-28
F55F8.5	wdr-12	3668.15	1.79506	1.64616e-18
Y54G2A.22	fbxc-45	462.725	1.795	1.07237e-09
C16A3.4	C16A3.4	4606.31	1.79499	1.37658e-45
Y54E10A.6	Y54E10A.6	1247.35	1.79495	2.24135e-18
T24D11.1	eat-17	130.841	1.79455	0.00320782
C08F8.9	C08F8.9	616.862	1.79393	5.35302e-12
T12D8.7	taf-9	1090.36	1.79307	1.65244e-22
Y73B6BL.14	Y73B6BL.14	90.7621	1.79246	0.0025766
Y37E3.7	rla-1	28961.6	1.79238	4.37897e-20
F58G11.3	F58G11.3	2781.2	1.79187	8.59799e-28
K04G2.11	scbp-2	182.257	1.79184	0.0001985
W01A8.2	W01A8.2	203.905	1.79162	4.26668e-05
F52C6.1	Pseudogene	70.1775	1.79049	0.00657719
E01A2.6	akir-1	929.582	1.78928	1.0307e-15
T21E3.1	egg-4	6053.05	1.78893	1.28459e-19
C46A5.5	dsb-3	829.459	1.78856	1.16407e-15
C41G7.3	C41G7.3	873.63	1.78838	2.03129e-17
PAR2.1	mtss-1	2879.63	1.78765	1.93098e-13
B0336.9	swp-1	1285.84	1.78601	3.3561e-10
Y53H1C.1	aat-9	343.704	1.78532	1.08308e-07
K08E7.3	let-99	3459.35	1.78521	6.50887e-17
W09B6.4	W09B6.4	584.911	1.78446	1.46927e-09
Y57A10A.4	Y57A10A.4	237.194	1.78331	1.19926e-05
K02F2.4	ulp-5	482.833	1.78139	2.46251e-10
F55G1.3	his-62	3904.38	1.78074	3.31528e-13
C16A3.9	rps-13	16110.4	1.77963	7.11443e-29
F40G9.17	F40G9.17	517.156	1.77929	2.22752e-09
M01G5.6	ave-1	246.471	1.77855	4.42319e-07
C04C3.5	dyf-3	92.4488	1.77778	0.00207521
F53A2.5	dro-1	1728.07	1.77577	9.55372e-22
F30A10.9	F30A10.9	1944.56	1.77576	1.57067e-10
C14B1.12	C14B1.12	948.461	1.77516	1.7696e-10
F58G1.2	F58G1.2	789.386	1.775	5.35595e-12
T01E8.8	T01E8.8	53.3999	1.775	0.027871
B0348.6	ife-3	4919.21	1.77484	4.02779e-17
T23G11.11	T23G11.11	201.338	1.77403	0.00605325
ZC155.3	morc-1	4651.3	1.77397	9.19448e-29
Y54G11A.11	Y54G11A.11	196.732	1.77358	2.9722e-05
R05D3.3	R05D3.3	106.676	1.7729	0.00123864
Y47H9C.10	fbxa-216	94.9179	1.77277	0.00229956
Y75B12B.4	bath-36	189.909	1.77246	1.48147e-05
Y54E5A.6	dus-2	782.142	1.77243	2.13203e-16
T27C5.9	Transposon	200.188	1.7722	3.30385e-05
F55A12.10	zhp-1	705.715	1.77185	2.49057e-16
C37A2.6	C37A2.6	82.7474	1.77167	0.0105573
K03E5.3	cdk-2	506.398	1.77065	1.30309e-09
Y73B6BL.288	Y73B6BL.288	110.481	1.77061	0.000788038
F10E7.5	F10E7.5	2817.43	1.77049	2.21035e-16
T07D3.1	fbxa-200	82.3397	1.7703	0.0151985
C43H8.1	arch-1	569.126	1.77008	2.31042e-09
Y41E3.10	eef-1B.2	14193.7	1.76947	1.93259e-44
Y71F9B.7	plk-2	3873.19	1.76934	3.87993e-24
F14D2.14	F14D2.14	160.754	1.76897	5.77824e-05
Y111B2A.2	Y111B2A.2	1101.26	1.76893	1.19953e-14
Y71F9B.4	snr-7	1513.69	1.76884	1.95554e-08
F33D4.8	mrps-24	1141.53	1.76881	5.37912e-08
Y111B2A.12	Y111B2A.12	2478.87	1.76864	5.93309e-23
C29G2.1	C29G2.1	124.991	1.76787	0.00410634
Y39G10AR.21	nsun-4	924.177	1.76775	1.02808e-15
Y54E5B.1	smp-1	451.589	1.7661	6.91103e-10
Y71F9AL.8	Y71F9AL.8	333.693	1.76545	1.99835e-08
C01G10.8	ahsa-1	6807.05	1.76497	2.62868e-30
C06A5.8	C06A5.8	1157.72	1.76482	3.2418e-21
Y45G5AM.2	pid-5	2343.29	1.76475	7.69986e-12
W02D9.4	W02D9.4	441.764	1.76453	1.1828e-09
VY35H6BL.1	VY35H6BL.1	59.6498	1.76407	0.0245546
Y54H5A.1	Y54H5A.1	6981.17	1.76386	4.57447e-42
C01G8.6	hpo-32	607.346	1.76183	4.04071e-12
F25H2.12	F25H2.12	1138.78	1.76126	3.11312e-14
F44B9.8	F44B9.8	4594.67	1.76112	7.68077e-31
C39E9.13	rfc-3	3966.73	1.76001	9.01647e-33
C14B9.4	plk-1	7222.35	1.75914	2.59659e-32
B0513.3	rpl-29	9081.67	1.75856	0.00574533
K07E8.7	K07E8.7	891.618	1.75855	3.16715e-17
T28D9.10	snr-3	3373.62	1.75806	7.76556e-15
F29G9.7	F29G9.7	169.104	1.75804	5.94107e-05
Y37D8A.12	enu-3.5	164.489	1.75718	0.00129903
Y67H2A.10	Y67H2A.10	222.15	1.75548	1.77823e-05
Y111B2A.16	taf-7.2	1399.54	1.75491	5.64374e-11
F37C12.4	rpl-36	15198.2	1.75446	5.07021e-14
C56A3.10	Pseudogene	50.3925	1.7544	0.0385486
Y39G10AR.13	icp-1	2976.37	1.75407	3.84067e-14
C55B7.11	C55B7.11	1421.7	1.75336	1.40262e-12
K07C5.4	nol-56	8422.12	1.75305	4.13092e-25
C26E6.3	ntl-9	347.169	1.75294	3.3997e-08
F59A1.9	Pseudogene	253.967	1.75232	2.06484e-05
F15D3.7	timm-23	2095.82	1.75208	5.55037e-22
F12F6.3	rib-1	1215.3	1.75134	1.39064e-19
F36H12.2	F36H12.2	543.658	1.74942	1.06749e-11
T05B9.1	T05B9.1	5614.6	1.74939	4.94805e-42
Y43E12A.1	cyb-2.1	2758.01	1.74842	7.35266e-25
C17H12.13	anat-1	1808.79	1.74786	3.22888e-12
F59A6.5	F59A6.5	9310.85	1.74697	1.4003e-30
F49D11.10	F49D11.10	1613.7	1.74638	1.29128e-19
B0414.5	cpb-3	2106.9	1.74608	1.61985e-14
C53H9.2	C53H9.2	7918.36	1.74548	9.17384e-20
ZK418.8	tofu-7	1288.42	1.74446	2.34603e-17
C10G11.6	C10G11.6	337.725	1.74419	2.50251e-07
C35E7.8	C35E7.8	1099.76	1.74364	9.06642e-20
F57G4.8	fbxa-192	327.096	1.7435	8.2572e-07
Y46G5A.35	alkb-7	369.296	1.74325	3.70163e-09
F08B4.5	pole-2	1931.51	1.74259	2.93819e-20
C14B9.7	rpl-21	19802.8	1.74252	1.83228e-24
W01A11.2	dgtr-1	981.082	1.74238	1.81072e-11
ZK430.7	ZK430.7	1583.72	1.74225	2.57034e-25
M162.9	Pseudogene	164.398	1.74137	0.000674496
R12E2.12	mrps-6	1038.07	1.74101	1.26855e-16
C09E7.7	C09E7.7	2844.74	1.74086	9.12374e-32
F25B5.2	nop-1	3888.38	1.74086	6.46119e-27
F55A12.2	F55A12.2	611.831	1.74008	9.73044e-06
Y39H10A.7	chk-1	2211.06	1.7397	1.70901e-21
Y55F3AM.12	dcap-1	1055.62	1.73964	9.9359e-15
Y39G10AR.7	ekl-7	556.838	1.73875	1.50972e-08
T13F2.6	T13F2.6	1779.13	1.73844	4.13184e-22
Y43B11AR.4	rps-4	18704.3	1.7383	1.7841e-26
M4.1	M4.1	1699.82	1.73816	1.66936e-13
C56A3.8	C56A3.8	575.323	1.73799	9.06292e-12
T05C3.3	Transposon	96.2719	1.73717	0.00463219
WBTransposon00000275	Transposon	96.2719	1.73717	0.00463219
T26A5.8	T26A5.8	398.047	1.73701	6.68219e-07
Y48A6B.3	Y48A6B.3	2047.31	1.73683	1.19603e-26
F31E3.6	F31E3.6	657.453	1.7366	1.55124e-07
Y18D10A.18	Pseudogene	51.6221	1.73654	0.0215224
Y102A5C.2	Y102A5C.2	286.824	1.73654	3.31209e-07
T01E8.4	mec-15	1914.62	1.73587	2.14397e-22
ZK1127.11	him-14	2135.91	1.7353	1.49101e-20
F30F8.1	F30F8.1	2349.81	1.73491	1.14844e-25
Y110A7A.13	chp-1	2079.74	1.73488	8.36654e-25
F42H10.2	F42H10.2	782.248	1.73468	7.56517e-09
F53G12.1	rab-11.1	506.438	1.73468	1.19667e-06
M04B2.1	mep-1	3044.97	1.73465	7.90727e-25
C27H6.2	ruvb-1	4900.96	1.7346	6.9993e-27
F28F8.3	lsm-5	678.817	1.73398	4.10408e-10
C16A3.2	C16A3.2	673.74	1.73384	2.57347e-09
Y43F4B.3	set-25	1336.12	1.73253	1.34901e-11
F59H6.1	bath-19	197.645	1.73053	0.000159996
Y54F10AM.11	Y54F10AM.11	888.491	1.73042	1.05899e-12
Y105C5B.20	Y105C5B.20	146.327	1.73039	0.000115356
F28C6.2	aptf-3	732.669	1.73013	6.87e-12
C53H9.3	C53H9.3	478.925	1.72966	1.61937e-05
F31F6.1	F31F6.1	126.839	1.72957	0.00533187
F28D1.7	rps-23	53625.2	1.72933	1.82102e-20
Y106G6H.3	rpl-30	11376.9	1.72856	1.09916e-16
Y48C3A.10	mrpl-20	1195.28	1.72808	2.09407e-12
W03F9.5	ttb-1	397.179	1.72722	3.15668e-09
Y62E10A.20	Y62E10A.20	369.485	1.7271	3.42287e-07
F21F3.4	F21F3.4	649.491	1.72698	4.20533e-14
T03D8.2	mrps-12	785.861	1.72691	4.38073e-08
C47E12.7	rrp-1	1576.16	1.72682	7.10918e-14
Y73B6BL.23	Y73B6BL.23	447.077	1.72676	7.09899e-08
B0412.4	rps-29	5964.87	1.72568	3.37224e-19
VF36H2L.1	aph-1	654.779	1.72561	3.92165e-08
C07H6.2	C07H6.2	463.311	1.72478	1.3173e-06
W09D10.3	mrpl-12	1721.11	1.72467	4.34492e-22
F36F12.8	ztf-28	288.274	1.7245	9.46071e-06
Y39B6A.34	Y39B6A.34	460.376	1.72418	6.24399e-08
C06G3.11	tin-9.1	657.247	1.72383	5.35096e-05
Y71F9AL.10	Y71F9AL.10	245.732	1.72369	1.67406e-05
F13B10.2	rpl-3	31830	1.72287	9.47199e-41
C01F6.8	icln-1	1995.22	1.7221	4.53401e-13
C01G5.2	prg-2	5669.06	1.72193	1.02877e-14
F10G8.6	nubp-1	3091.79	1.72106	1.17489e-25
F25H2.5	ndk-1	11125.9	1.72063	1.69689e-26
ZK616.5	ZK616.5	243.179	1.72025	1.05707e-05
M18.3	M18.3	1660.63	1.72	1.53252e-20
F52C6.2	F52C6.2	747.889	1.71982	2.72396e-12
ZK512.2	ZK512.2	2535.45	1.71823	1.34386e-16
T26A5.2	T26A5.2	2086.1	1.71765	2.1062e-18
D1014.8	spr-1	3000.19	1.71589	1.50506e-19
K11H3.6	mrpl-36	450.861	1.71571	0.000617033
C48A7.2	pitr-1	1240.15	1.71531	2.28515e-13
B0336.10	rpl-23	41054.4	1.71531	3.33683e-14
K01C8.6	mrpl-10	1455.23	1.7152	1.06227e-12
W02G9.10	W02G9.10	85.3534	1.71499	0.0039168
W05B10.1	his-74	609.234	1.71491	7.6214e-11
F23B2.13	rpb-12	383.449	1.71488	5.43267e-05
R107.7	gst-1	3153.54	1.7145	6.03643e-12
C24G6.8	C24G6.8	2217.42	1.71438	9.68318e-24
Y73B6BL.32	lsm-8	781.074	1.71356	3.19094e-12
F28F8.9	F28F8.9	904.182	1.71338	3.77378e-10
K11H12.1	K11H12.1	534.901	1.71316	3.069e-06
D2096.7	D2096.7	1109.68	1.71293	1.93416e-17
ZK858.1	gld-4	1685.09	1.71196	9.35185e-16
F55G1.2	his-59	10814.4	1.71166	2.88517e-34
W02B12.3	rsp-1	3720.26	1.71161	2.87637e-16
W07E6.1	nol-2	3833.65	1.71026	8.36791e-28
Y62F5A.12	Y62F5A.12	553.838	1.70995	2.11541e-08
F27D4.3	Pseudogene	242.187	1.70993	3.08201e-06
T28A8.3	T28A8.3	2111.74	1.70976	6.06499e-22
ZK637.7	lin-9	1063.74	1.70908	1.09973e-16
C48D1.2	ced-3	708.161	1.70844	3.63283e-08
F54D7.7	Pseudogene	46031.1	1.70831	0.0093195
T07A9.9	nog-1	4220.43	1.70723	5.04344e-25
R03D7.7	nos-1	632.189	1.70722	7.72102e-10
W05F2.3	W05F2.3	1038.45	1.7069	1.97531e-08
W03D2.4	pcn-1	3810.81	1.70635	8.81599e-16
F43D9.6	urm-1	413.785	1.70608	0.000182253
T23D8.3	T23D8.3	5814.33	1.70578	3.05908e-27
C43H8.2	mafr-1	552.508	1.70553	3.01772e-10
F32D1.1	figl-1	1287.37	1.70449	1.23206e-18
F56A8.4	F56A8.4	1099.91	1.70425	1.91021e-09
K04G2.2	aho-3	1065.66	1.70422	1.92444e-14
Y65B4A.6	Y65B4A.6	1881.49	1.70413	2.68026e-26
ZK593.7	lsm-7	1292.33	1.70318	4.01861e-06
T20D3.6	T20D3.6	714.508	1.70255	9.07794e-12
C38D4.4	C38D4.4	3774.73	1.70207	5.50582e-25
ZC404.3	spe-39	1346.12	1.70172	1.43324e-11
R151.3	rpl-6	33510.9	1.70163	3.75187e-33
EEED8.1	tofu-6	3771.88	1.70155	8.38254e-30
Y39A1A.14	Y39A1A.14	1705.74	1.7012	1.3094e-11
Y49A3A.3	Y49A3A.3	900.031	1.70104	8.08144e-12
C06A5.6	C06A5.6	3051.24	1.70102	1.9152e-32
B0244.8	egg-1	6850.95	1.70092	3.68886e-21
B0511.6	B0511.6	7168.53	1.70068	1.10799e-36
T07G12.11	zim-3	2387.36	1.69987	1.26054e-24
F28C6.7	rpl-26	17613.9	1.69907	2.72105e-17
T07C4.3	T07C4.3	4633.15	1.6989	9.38185e-19
Y54G9A.5	Y54G9A.5	1276.13	1.69867	4.12233e-12
C04F12.9	rnh-1.3	217.46	1.69854	0.000139989
B0261.7	B0261.7	5181.28	1.69842	3.99233e-31
Y20F4.5	Y20F4.5	123.899	1.69802	0.0033855
T23D8.6	his-68	923.451	1.69799	3.0569e-08
Y39B6A.49	Pseudogene	235.202	1.69706	0.000271474
W09C5.1	W09C5.1	4706.1	1.69663	3.33536e-24
F28D1.10	gex-3	3756	1.69651	2.544e-28
F54C8.2	cpar-1	1188.69	1.696	4.74091e-12
K10D2.4	emb-1	319.157	1.69554	0.000115009
Y71F9AL.12	Y71F9AL.12	1421.66	1.69528	4.32711e-17
T11F8.2	T11F8.2	174.19	1.69523	0.000143105
W09C5.6	rpl-31	15676.5	1.69449	2.23725e-19
ZK652.4	rpl-35	17811.5	1.69438	6.2818e-20
Y82E9BR.2	Y82E9BR.2	189.931	1.69392	0.000102106
W01G7.4	W01G7.4	1185.31	1.69391	3.9763e-17
Y76A2B.1	Pseudogene	2548.33	1.69375	1.08944e-12
Y62E10A.12	lsm-3	833.33	1.69343	6.1854e-09
Y55F3BL.4	Y55F3BL.4	145.478	1.69341	0.000289571
F54C9.6	bcs-1	1932.27	1.69239	2.84462e-19
Y18D10A.9	Y18D10A.9	1232.98	1.69236	2.64286e-19
C09H10.2	rpl-36.A	34425.5	1.69212	1.23586e-10
T24B8.1	rpl-32	28589.7	1.69192	5.71065e-17
F25H2.13	rtel-1	2509.74	1.69186	2.82934e-28
F53F8.5	F53F8.5	980.347	1.69036	1.2643e-11
Y47G6A.12	sep-1	7766.04	1.69022	2.75778e-19
M03D4.1	zen-4	4167.68	1.68999	1.75961e-12
Y55F3BR.7	Y55F3BR.7	72.333	1.68996	0.0106964
F54C9.8	puf-5	5372.48	1.68991	9.95995e-16
C09D4.5	rpl-19	37549.7	1.68979	4.2378e-27
T10G3.6	gut-2	753.575	1.68975	1.55266e-05
ZK637.2	ZK637.2	806.316	1.68959	5.78556e-12
C16A11.10	C16A11.10	421.834	1.68952	3.63298e-08
T09A5.10	lin-5	7311.67	1.68886	2.79122e-29
T27C10.3	mop-25.3	600.611	1.6888	1.49538e-10
M01E11.5	cey-3	14426.4	1.68876	7.50001e-37
R144.10	R144.10	1121.79	1.68872	2.77361e-18
T28A8.6	T28A8.6	2212.93	1.68812	1.97746e-22
Y59A8B.11	fbxa-106	268.992	1.68731	9.7718e-07
H27M09.2	rpb-5	2279.96	1.68724	5.69568e-21
C17G10.9	eif-3.L	3566.88	1.68697	1.18739e-22
E02A10.1	mrps-5	2684.69	1.68658	4.08232e-19
K12H4.3	K12H4.3	1864.81	1.68646	1.78366e-21
K10B2.5	ani-2	3730.25	1.68627	1.52857e-16
E02H1.2	eral-1	1512.65	1.68613	1.54512e-15
C32F10.5	hmg-3	5771.17	1.68603	1.08859e-26
Y23H5A.2	Y23H5A.2	266.39	1.68592	1.83058e-06
C50F4.11	mdf-1	7087.37	1.68581	8.08765e-39
F46C3.4	Pseudogene	88.9156	1.68501	0.00420341
Y62E10A.15	Pseudogene	655.586	1.68495	5.13109e-12
T07C4.1	umps-1	2613.5	1.68343	1.11628e-15
C06A1.5	rpb-6	1965.54	1.68337	3.62125e-17
F48E8.7	skpt-1	1167.13	1.68273	9.17935e-12
F57G4.7	Transposon	182.487	1.68262	8.78051e-05
F59H6.11	bath-5	1202.68	1.68226	1.17771e-13
C06B8.8	rpl-38	21147	1.68208	1.39318e-10
Y37E11B.3	blos-7	160.058	1.68195	0.000166715
ZK1236.5	ZK1236.5	1174.67	1.6819	1.65643e-09
C47G2.3	C47G2.3	1952.17	1.68127	1.21709e-16
Y97E10AR.4	Y97E10AR.4	3597.16	1.68118	1.98685e-26
Y38H8A.7	Y38H8A.7	407.906	1.68037	9.32417e-07
Y54H5A.2	Y54H5A.2	1874.21	1.68033	4.55499e-19
C05D11.10	mrps-17	1288.8	1.67953	8.65587e-09
Y57A10A.3	Y57A10A.3	211.068	1.67857	1.55606e-05
Y57G11C.34	mrps-7	1464.17	1.67832	1.23917e-12
B0547.1	csn-5	2548.92	1.67796	8.23518e-26
F43G6.1	dna-2	3026.12	1.67781	5.47857e-12
C41G7.4	set-32	824.693	1.6777	3.53418e-14
T09A5.5	T09A5.5	1731.04	1.67739	4.72809e-08
Y73B3A.9	Y73B3A.9	90.3229	1.6771	0.00565402
C24H12.4	C24H12.4	2273.41	1.67698	1.91887e-20
T12G3.5	mrpl-51	2204.51	1.67664	1.00168e-09
T03F1.9	hcp-4	5381.28	1.67622	9.26937e-16
F55G1.10	his-61	3245.7	1.67578	1.14473e-11
Y110A2AR.1	Y110A2AR.1	1744.57	1.67575	1.61877e-11
C05C8.6	hpo-9	4496.41	1.67563	3.92985e-28
F53F4.11	F53F4.11	5030.78	1.6751	1.3723e-34
F07A11.2	gfat-1	3028.6	1.67505	1.81426e-12
D1054.13	secs-1	999.509	1.67494	6.79002e-17
C48B6.2	C48B6.2	981.512	1.67459	4.68069e-10
T24F1.2	samp-1	1042	1.67459	1.43188e-07
C03D6.5	asfl-1	1856.7	1.6736	3.80704e-24
F40F8.3	F40F8.3	261.571	1.6736	1.19798e-05
C56C10.8	icd-1	18245.6	1.67351	4.62626e-35
ZK1236.6	pqn-96	132.992	1.67351	0.000643381
F44E7.5	F44E7.5	1274.07	1.67341	7.0663e-17
C26F1.3	C26F1.3	1466.96	1.6731	1.31506e-08
K11D12.12	K11D12.12	329.164	1.67304	1.16525e-07
C41D11.8	cps-6	1423.54	1.67299	1.54454e-17
R06F6.5	npp-19	1744.11	1.67286	1.20979e-21
Y51H4A.15	Y51H4A.15	1134.54	1.67257	1.03065e-08
W06E11.2	tag-267	866.249	1.67236	7.74989e-08
Y94H6A.11	egrh-3	128.465	1.6723	0.00106398
C34E10.10	C34E10.10	921.879	1.67205	2.2115e-12
D2013.7	eif-3.F	3675.46	1.67196	1.21389e-14
F59A2.4	clpf-1	1152.22	1.67194	9.73166e-08
C14B1.5	dph-1	1354.91	1.67181	8.15784e-15
C14B1.9	C14B1.9	4526.6	1.67097	7.96953e-26
C14B1.2	C14B1.2	2478.29	1.67044	7.23384e-17
ZC302.2	wdr-5.3	992.314	1.6703	5.59756e-16
F01G4.4	F01G4.4	1744.51	1.66993	3.90253e-17
C15H11.9	rrbs-1	3506.45	1.66948	4.22596e-23
T18H9.7	tag-232	1799.45	1.66848	2.43189e-16
H12C20.2	pms-2	2533.36	1.66779	5.14088e-28
C26D10.2	hel-1	10113.4	1.66764	3.5666e-37
F15B9.4	inft-2	1210.14	1.66747	6.43314e-11
F33H1.2	gpd-4	5786.82	1.66733	4.15066e-15
F57C2.3	pot-2	1233.26	1.66512	1.70674e-15
Y37H2A.5	fbxa-210	1416.16	1.66502	1.11826e-10
Y55F3AM.11	Y55F3AM.11	168.379	1.664	0.000719954
W06H3.2	pus-1	1250.63	1.66363	3.09339e-16
F56D1.3	mrps-16	845.377	1.66354	3.62712e-11
Y57G11C.51	Y57G11C.51	157.242	1.66333	0.000518076
F45E12.5	mrpl-14	1689.95	1.66286	1.87615e-11
F33G12.7	F33G12.7	393.827	1.66254	6.51311e-06
F33A8.4	F33A8.4	1900.63	1.66244	1.9785e-20
C30A5.2	rfs-1	167.201	1.6624	0.00176636
C08H9.3	algn-8	735.81	1.66218	9.77562e-10
F15A4.12	tag-280	348.273	1.66211	0.000177334
T16G12.3	T16G12.3	72.1859	1.662	0.0149398
Y39E4B.2	snpc-1.2	2289.77	1.66173	2.01371e-23
F56C9.11	F56C9.11	633.511	1.66097	1.44516e-08
C18E3.8	hop-1	856.954	1.66037	2.0118e-12
F57C9.7	tofu-4	1141.05	1.66017	4.96843e-13
F53A2.4	nud-1	4969.79	1.65963	2.15985e-17
B0432.10	B0432.10	862.988	1.65926	2.0169e-11
K07A12.2	egg-6	4188.16	1.65889	7.86065e-12
C14A4.2	dap-3	2563.68	1.65847	5.40269e-27
C49H3.6	C49H3.6	1148.83	1.65838	4.58136e-13
F26H9.1	prom-1	1151.03	1.65838	7.11038e-13
F52C12.2	F52C12.2	1403.19	1.65836	1.5148e-15
Y40B10A.1	lbp-9	7695.64	1.65831	1.2184e-22
D1007.6	rps-10	15374.3	1.65791	1.09925e-22
F39B2.6	rps-26	18870.9	1.6575	2.26801e-16
ZK1127.5	ZK1127.5	2106.58	1.6574	2.28811e-14
ZK507.6	cya-1	1281.04	1.65725	2.7996e-13
T12D8.10	T12D8.10	506.167	1.65665	0.000196064
Y71A12B.1	rps-6	11852.4	1.65652	5.8651e-46
Y66H1A.3	mrpl-55	651.602	1.65594	6.02765e-10
C35D10.7	C35D10.7	2230.72	1.65561	2.94031e-23
F36D4.3	hum-2	7401.29	1.65533	2.72175e-29
W06D4.6	rad-54	1583.76	1.6551	9.01483e-18
Y105E8A.22	exc-4	308.797	1.65482	8.69498e-05
C09G4.5	mes-6	1745.68	1.65455	6.84431e-16
F54D11.3	F54D11.3	224.91	1.6545	0.000158462
F41G3.6	F41G3.6	1889.73	1.65446	6.61864e-16
F56A8.5	F56A8.5	1051.15	1.65429	5.19886e-12
C47E8.5	hsp-90	70722.6	1.65395	1.07337e-25
ZK632.3	riok-3	2264.73	1.65394	2.98082e-17
W03G9.2	pid-4	1078.36	1.65393	1.37736e-12
W06B4.1	W06B4.1	2837.14	1.65374	2.50029e-15
Y54E10BR.2	Y54E10BR.2	704.078	1.65349	2.28273e-07
C36B1.3	rpb-3	4199.62	1.65325	3.10713e-19
F57C9.5	htp-3	3091.84	1.65313	3.59036e-18
Y54G11A.10	lin-7	393.152	1.65302	2.30504e-07
ZC410.2	mppb-1	2386.13	1.65292	3.34709e-24
R08D7.2	rpap-2	1922.02	1.65286	4.43476e-24
Y49F6B.1	cyh-1	961.374	1.65235	7.38543e-11
F26D10.10	gln-5	7134.46	1.65187	8.47647e-22
W10D9.5	tomm-22	1088.67	1.65142	4.16039e-07
Y73F8A.34	ari-1.4	5632.48	1.65114	1.9083e-32
Y40B10A.8	nhr-86	1472	1.651	4.10848e-21
C50F4.4	C50F4.4	466.153	1.65059	4.31237e-05
Y39B6A.16	zhp-4	170.6	1.64937	0.000233202
W02A11.1	W02A11.1	420.728	1.64913	1.93881e-08
W04D2.5	mrps-11	2576.99	1.649	6.14784e-16
T09F3.3	gpd-1	7980.48	1.64896	3.77031e-14
F45H11.5	cox-19	271.261	1.64846	0.00535019
F57B1.2	sun-1	2540.54	1.64845	9.56604e-29
C27H6.8	C27H6.8	3428.52	1.64837	1.78835e-28
Y105E8A.16	rps-20	15416.4	1.64816	6.11951e-18
D1043.1	ints-7	2681.95	1.64727	1.96402e-24
F54D10.5	F54D10.5	686.174	1.64724	5.14057e-11
C27F2.4	C27F2.4	2204.9	1.64652	2.4139e-16
T02G5.4	T02G5.4	239.261	1.64646	4.34224e-05
C53H9.1	rpl-27	37149.7	1.64616	2.19079e-14
K01G5.5	K01G5.5	10237.2	1.64592	2.99586e-35
W02B12.10	metl-1	1351.56	1.64583	4.80164e-17
T28D9.2	rsp-5	1570.73	1.64527	4.41159e-17
Y87G2A.18	Y87G2A.18	173.277	1.64521	0.000180861
C18E3.5	snrp-40.2	1016.27	1.64477	1.65383e-16
Y54G11A.2	Y54G11A.2	1974.72	1.64461	2.04555e-16
M03C11.4	hat-1	4811.4	1.64434	8.61451e-31
T06C12.4	fbxa-197	612.521	1.64413	2.10021e-07
T08B2.8	mrpl-23	1706.12	1.64391	1.7958e-06
F25D7.4	maph-1.2	1622.41	1.6438	1.86932e-11
Y38C1AA.11	prdx-6	1053.27	1.64358	2.45641e-14
F02E9.10	F02E9.10	1674.88	1.64357	5.40117e-17
Y53F4B.42	metl-2	531.541	1.6426	1.40875e-06
Y43E12A.3	Y43E12A.3	749.387	1.64245	1.30267e-11
F54E12.2	F54E12.2	10115	1.64213	1.98231e-21
W06A11.4	W06A11.4	85.4359	1.64212	0.012783
C41D11.1	eri-6	541.948	1.64165	2.32823e-07
T07F10.3	T07F10.3	1496.42	1.64165	3.97653e-13
B0250.7	Pseudogene	234.08	1.64164	0.00042563
F42A9.2	lin-49	2653.7	1.64157	2.86036e-22
C35D10.6	C35D10.6	2493.5	1.6411	9.07999e-15
C23G10.4	rpn-2	7608.28	1.64088	9.45074e-23
R06C7.4	cpg-3	7548.11	1.64018	4.48755e-22
K10C3.2	ensa-1	582.765	1.64012	3.83696e-08
B0024.11	B0024.11	3657.25	1.63992	2.81104e-24
Y23H5A.3	pid-3	3353.88	1.63983	4.34331e-26
W09D6.1	W09D6.1	393.003	1.6398	1.86691e-05
C04F12.5	C04F12.5	147.69	1.63965	0.00117847
C13G5.2	C13G5.2	2607.05	1.63914	3.52328e-21
ZC404.9	gck-2	1438.46	1.63878	2.71957e-11
ZK675.2	rev-1	2173.9	1.63844	3.12567e-19
C38D4.1	enu-3.2	722.395	1.63822	1.15337e-09
C08C3.4	cyk-7	625.664	1.6376	1.31585e-07
B0047.3	bath-24	189.036	1.63687	0.000111718
ZK546.13	mdt-4	1726.91	1.63651	5.47072e-22
W07E6.2	W07E6.2	2029.84	1.63621	2.80372e-14
F56E10.4	rps-27	3518.44	1.63613	3.0863e-12
K02B2.5	rps-25	39044.8	1.63598	4.56123e-14
Y37D8A.9	mrg-1	1614.14	1.63572	4.67682e-18
C48E7.3	lpd-2	366.963	1.63534	8.88569e-07
R13A5.12	lpd-7	7244.69	1.63534	2.12135e-23
H26D21.2	msh-2	3928.46	1.63525	7.65088e-25
ZK1058.3	ZK1058.3	464.483	1.63523	1.69705e-08
T05H4.10	T05H4.10	1894.51	1.63516	9.46944e-15
Y82E9BR.19	Y82E9BR.19	212.081	1.63506	0.000112342
F31E3.3	rfc-4	5767.17	1.63504	7.00353e-21
C06G4.1	C06G4.1	3416.43	1.63483	2.79615e-23
M02B7.3	osm-3	71.2823	1.63411	0.0324777
F26A1.14	F26A1.14	287.832	1.63404	5.72673e-06
T09B4.2	T09B4.2	1840.61	1.63401	6.2648e-12
F18A1.8	pid-1	506.733	1.63398	5.35709e-08
T23B12.2	mrpl-4	1529.09	1.63353	6.52605e-15
Y95D11A.1	Y95D11A.1	851.455	1.63341	1.35646e-07
R06C7.8	bub-1	8814.29	1.63317	5.14047e-20
C34E10.11	mrps-26	1672.51	1.63263	1.06675e-13
ZK632.1	mcm-6	13498.7	1.63259	6.0872e-30
F53G2.6	tsr-1	357.656	1.6325	7.03288e-06
C43E11.2	mus-81	1920.33	1.63244	1.63461e-22
C15H11.8	rpoa-12	1259.64	1.63239	3.20033e-06
D1007.10	D1007.10	651.07	1.63217	7.50776e-10
R12C12.8	R12C12.8	402.463	1.6316	2.23246e-07
T22D1.10	ruvb-2	5351.09	1.63147	7.83385e-27
F52F12.4	lsl-1	789.765	1.63099	4.4892e-08
C09G12.9	tsg-101	556.771	1.63099	4.17942e-08
F40H6.6	F40H6.6	67.3696	1.63098	0.0285114
Y92H12BM.1	Y92H12BM.1	99.4538	1.63097	0.0127029
C32H11.7	C32H11.7	352.687	1.63094	1.84631e-06
C25A1.13	mrpl-34	753.24	1.63054	1.2285e-05
Y54E10A.9	vbh-1	3649.7	1.63037	2.99625e-19
K09B11.2	nol-9	1235.87	1.63034	2.18386e-12
F52E1.10	vha-18	3655.31	1.63034	8.98207e-18
T11F8.3	rme-2	26479.5	1.63032	9.27439e-13
C32E8.2	rpl-13	33969.6	1.62945	1.42028e-22
C02F5.3	C02F5.3	2760.9	1.62918	2.54661e-21
T05G5.7	rmd-1	2339.69	1.62903	4.7696e-11
Y119D3B.11	orc-3	929.816	1.62897	5.80145e-12
Y59A8B.12	Y59A8B.12	1297.98	1.62895	3.05886e-09
W01B11.3	nol-58	9702.02	1.62889	2.0934e-14
W09C3.4	W09C3.4	1251.05	1.62882	2.10769e-13
C27H6.9	C27H6.9	1014.31	1.62877	1.25916e-13
W01G7.3	rpb-11	959.89	1.62846	2.27052e-09
ZK328.1	cyk-3	3768.18	1.62839	1.30362e-24
F02H6.1	F02H6.1	137.679	1.62822	0.00112532
ZK1098.4	eif-2Balpha	1288.76	1.62799	7.70687e-18
F22H10.5	F22H10.5	59.8563	1.62799	0.0386802
B0041.8	B0041.8	2798.13	1.62763	1.17399e-12
F32D8.4	F32D8.4	1364.81	1.62733	1.0453e-12
T04D3.8	T04D3.8	73.8542	1.62724	0.029016
JC8.13	tag-115	999.522	1.62713	4.2945e-14
B0336.13	B0336.13	557.205	1.62665	2.66142e-07
Y92H12BR.6	set-29	667.551	1.6264	3.83265e-11
B0391.10	Pseudogene	418.384	1.62598	1.20627e-07
Y37H2A.9	Pseudogene	118.292	1.62549	0.00283377
R119.3	R119.3	1254.44	1.6252	2.38082e-15
F55G1.8	plk-3	6600.6	1.62498	1.02435e-22
F11A10.7	rbm-34	3101.5	1.62485	4.46886e-08
F31C3.5	psf-2	1741.71	1.62465	9.50193e-13
F26H9.4	nmat-2	896.533	1.62464	5.45731e-10
T10C6.8	Pseudogene	421.536	1.6245	4.48141e-07
Y49E10.15	snr-6	499.488	1.62426	3.24011e-05
F45F2.10	F45F2.10	2536.59	1.62421	3.15224e-14
Y71G12A.2	trpp-10	1276.02	1.62353	6.60178e-17
Y55F3AM.8	immp-2	389.478	1.623	3.04265e-06
F18A1.3	lir-1	1734.55	1.62264	6.60834e-11
C09G9.2	npp-23	3018.01	1.62262	6.6523e-23
T01H3.4	perm-1	1223.91	1.62254	6.90524e-13
F23H12.2	tomm-20	2178.2	1.62253	8.6785e-19
F28B3.8	imb-1	1911.87	1.62202	2.91083e-14
F10B5.2	F10B5.2	1314.55	1.62171	1.18162e-16
W04A8.2	W04A8.2	155.426	1.6217	0.000658718
W03F8.3	W03F8.3	2060.01	1.62168	5.23495e-21
C18G1.4	pgl-3	6712.86	1.62058	2.41229e-13
T24H7.3	T24H7.3	958.588	1.62054	3.92188e-10
F46B6.7	ztf-7	2988.54	1.62052	6.48647e-22
ZK795.3	ZK795.3	1873.96	1.62051	9.69194e-14
H20J04.6	H20J04.6	451.028	1.62016	3.62221e-08
Y20F4.9	Transposon	355.558	1.62005	8.70513e-07
Y71F9B.6	Y71F9B.6	1028.11	1.62003	6.80941e-15
F10G7.1	tag-151	5221.56	1.6196	9.96785e-27
C08C3.2	bath-15	706.914	1.61947	1.74853e-09
C42C1.14	rpl-34	9787.53	1.61913	1.91322e-15
F44B9.3	cit-1.2	1082.98	1.61898	5.40669e-15
T27F7.3	eif-1	1151.29	1.61851	2.33518e-11
F59E12.13	fut-3	2035.36	1.61836	1.22402e-21
T27F6.5	pars-2	1271.95	1.61836	8.00511e-11
ZK381.1	him-3	3887.59	1.61809	5.82265e-22
K08E3.6	cyk-4	3530.24	1.61768	4.81746e-14
ZC376.5	trm-1	2507.5	1.61752	5.13979e-18
K06B9.4	K06B9.4	1059.81	1.61749	6.30036e-10
C32E8.8	ptr-2	4561.3	1.61729	1.42488e-18
F57B9.6	inf-1	2104.79	1.61633	1.08893e-19
B0238.9	B0238.9	850.399	1.61615	5.38086e-07
Y45G5AL.1	Y45G5AL.1	156.8	1.61609	0.00138008
M02B7.1	fbxc-47	274.928	1.6157	0.000354823
B0024.10	asps-1	2871.96	1.61548	8.62447e-18
T09A5.15	T09A5.15	324.206	1.61543	0.000531235
Y65B4BL.2	deps-1	2706.06	1.61529	1.90674e-11
K08F11.3	cif-1	2689.28	1.61466	5.28158e-16
Y48G8AL.15	Y48G8AL.15	167.359	1.61457	0.000697877
T24D1.2	T24D1.2	3990.42	1.61453	1.36232e-28
C26B2.1	dnc-4	1128.11	1.61373	1.58653e-11
F37H8.2	F37H8.2	85.106	1.61333	0.0467808
K08E5.1	K08E5.1	184.302	1.61327	0.00279883
F57C9.1	pdxk-1	1484.48	1.61326	1.78225e-12
D1054.2	pas-2	7115.31	1.61297	1.4328e-14
K07A1.1	K07A1.1	1735.58	1.61293	2.36103e-13
F58F6.4	rfc-2	1841.87	1.61266	3.68701e-15
F10G8.7	ercc-1	1340.99	1.61253	1.59051e-18
F18A1.7	F18A1.7	4114.18	1.61226	4.0357e-13
D2030.3	D2030.3	3223.16	1.61182	2.25233e-24
Y39A1A.13	orc-4	2089.13	1.61075	1.09104e-18
R05H5.4	R05H5.4	408.765	1.61033	3.28497e-07
T14B4.2	mrps-18.C	797.291	1.61021	1.44034e-06
Y39A1A.20	Y39A1A.20	114.479	1.61018	0.0030315
T27F6.7	T27F6.7	377.501	1.61014	2.78766e-06
F39H11.5	pbs-7	4571.61	1.6097	4.15716e-22
Y71F9B.2	Y71F9B.2	1643.35	1.60968	1.15094e-15
R13A5.8	rpl-9	9872.53	1.60926	1.89887e-15
Y54G2A.50	Y54G2A.50	186.573	1.60919	0.00096096
C46E10.9	C46E10.9	54.3659	1.6091	0.0445653
R05F9.11	R05F9.11	729.09	1.60838	9.9036e-12
C30G12.6	C30G12.6	4063.81	1.60808	7.20207e-19
K04G2.8	apr-1	4363.72	1.6078	9.78986e-23
C23G10.7	C23G10.7	3122.35	1.60764	2.74265e-27
C33H5.15	sgo-1	917.619	1.60745	1.56605e-11
T19A5.2	gck-1	868.738	1.60741	1.24426e-09
F20G4.2	F20G4.2	139.386	1.60733	0.00343588
H04D03.3	H04D03.3	847.045	1.60715	4.1192e-13
C29E4.4	npp-15	6303.41	1.60683	1.11582e-24
C48B6.3	C48B6.3	997.367	1.60673	2.0845e-13
K06A5.4	knl-2	5450.64	1.60646	2.74787e-23
K09E3.7	K09E3.7	82.7408	1.60636	0.0118921
Y39G10AR.9	Y39G10AR.9	2567.31	1.6061	4.84532e-18
Y48A5A.3	Y48A5A.3	248.541	1.60602	0.00286161
C09E7.6	C09E7.6	65.5463	1.60595	0.0245431
Y49E10.22	pstk-1	212.628	1.60577	0.000149928
Y113G7B.24	sld-5	519.635	1.60577	1.40122e-07
K12B6.8	K12B6.8	178.356	1.60575	0.000577702
Y54E5B.2	Y54E5B.2	1862.6	1.60571	1.35595e-19
F58A4.4	pri-1	1599.36	1.60549	3.77675e-16
Y42G9A.6	wht-7	3243.64	1.60547	5.20164e-23
C07H6.6	clk-2	2180.31	1.60522	8.36537e-16
R02F2.9	R02F2.9	1380.19	1.60453	1.13784e-08
T24F1.1	raga-1	1861.51	1.60453	4.37303e-11
T28D9.4	T28D9.4	115.702	1.60443	0.0129939
B0491.1	pigm-1	950.707	1.60387	2.11563e-14
R02F2.4	R02F2.4	1248.24	1.60321	4.64246e-12
Y47G6A.14	Y47G6A.14	1049.99	1.60289	1.10571e-09
C56A3.6	C56A3.6	811.682	1.60271	1.83219e-12
C37A2.4	cye-1	1674.56	1.60216	1.73829e-09
Y110A7A.15	Y110A7A.15	1690.98	1.60216	1.72647e-14
F36D4.5	F36D4.5	689.885	1.60163	1.01553e-09
C25G4.3	C25G4.3	838.469	1.60157	5.49056e-08
C39E9.12	C39E9.12	3595.58	1.60132	2.3435e-10
R08D7.3	eif-3.D	8833.83	1.60127	1.18073e-26
C01H6.5	nhr-23	239.682	1.60115	7.25835e-05
T27A3.7	T27A3.7	478.563	1.601	1.82685e-08
Y48A6B.13	spat-2	346.084	1.60071	0.00455211
ZK688.9	ZK688.9	1135.99	1.60066	2.55283e-07
R07E5.3	snfc-5	3109.43	1.60059	1.16363e-20
B0464.7	baf-1	924.652	1.60056	5.95555e-11
F42A10.1	abcf-3	5675.16	1.60043	4.14711e-26
C56A3.5	C56A3.5	1747.68	1.6003	6.98053e-14
R07B7.2	R07B7.2	1635.67	1.60016	3.0901e-14
C01G10.11	unc-76	388.223	1.60008	2.42637e-06
F26H11.6	dsb-2	966.52	1.59991	2.28968e-10
Y71G12B.35	Y71G12B.35	106.46	1.59942	0.0335995
Y62E10A.11	mdt-9	1680.52	1.5994	1.01177e-11
W09D10.2	tat-3	5421.23	1.59935	3.58332e-13
Y48C3A.20	Y48C3A.20	1241.41	1.59867	2.25168e-15
F56C9.6	F56C9.6	3521.47	1.59834	2.54433e-23
JC8.3	rpl-12	15329.9	1.59828	4.55116e-22
C33H5.10	tag-322	2218.62	1.59812	7.47887e-15
M01F1.9	M01F1.9	1078.08	1.59803	3.97512e-10
C09H10.6	nasp-1	6938.81	1.59802	2.25643e-30
C43E11.7	ndx-7	1022.18	1.59795	1.99675e-14
Y43F8C.8	Pseudogene	439.345	1.59793	2.14595e-06
Y56A3A.16	Y56A3A.16	1004.9	1.59782	6.66758e-08
C16C10.8	C16C10.8	1165.22	1.59781	1.15001e-06
F39B2.1	hinf-1	992.157	1.59762	9.2066e-08
Y57A10A.7	Y57A10A.7	343.572	1.59762	2.2625e-05
F12F6.7	F12F6.7	3013.44	1.59759	3.63745e-25
Y43C5A.5	thk-1	1382.31	1.59738	8.18518e-09
C08F8.3	C08F8.3	2284.51	1.59735	9.04437e-13
Y53C12A.3	Y53C12A.3	1000.15	1.5973	3.03365e-11
B0035.6	edg-1	2920.45	1.59726	6.71399e-14
Y17G7B.21	Y17G7B.21	337.521	1.59705	2.21209e-06
ZK1098.7	mrps-23	912.021	1.59676	6.22048e-05
F52C6.10	bath-7	152.646	1.59609	0.0052747
Y113G7B.5	fog-2	1273.05	1.59585	8.66874e-16
F45G2.9	F45G2.9	276.82	1.59562	0.000207181
F59A3.2	F59A3.2	1130.68	1.59523	2.16407e-14
R06C7.9	ztf-15	2549.97	1.5951	1.37172e-22
F53G12.10	rpl-7	22270.1	1.59508	2.44139e-22
F26H11.4	F26H11.4	74.8063	1.59492	0.0348439
K07H8.3	daf-31	1551.07	1.59482	3.58141e-13
T27E9.5	pssy-2	1975.38	1.59468	3.35566e-13
T06E6.1	T06E6.1	1672.65	1.59415	8.42051e-15
D1054.14	prp-38	2710.13	1.59404	9.40277e-19
Y50D7A.3	Y50D7A.3	1479.48	1.59362	2.95219e-11
Y54G9A.9	Y54G9A.9	292.318	1.59358	0.00131803
ZK1248.13	ZK1248.13	4242.44	1.59344	4.85081e-18
F53F4.12	F53F4.12	866.674	1.59327	4.77285e-10
T22C1.5	T22C1.5	1253.87	1.59303	4.32898e-09
Y49E10.4	Y49E10.4	2432.09	1.59301	7.4992e-22
C06A8.4	skr-17	1104.39	1.59293	5.25573e-12
Y48E1C.2	Y48E1C.2	774.793	1.59249	2.37269e-09
R07E5.8	cku-80	2163.08	1.59231	2.62147e-17
K12D12.1	top-2	16959.2	1.59174	7.48677e-15
F59E12.5	npl-4.2	3571.15	1.59142	3.93199e-17
F10B5.6	emb-27	2953.56	1.59132	7.80914e-19
C43E11.10	cdc-6	1495.21	1.5913	7.72042e-17
R53.7	aakg-5	862.254	1.59113	3.72156e-10
T10B5.5	cct-7	3035.63	1.59097	1.84227e-13
F19B2.1	Pseudogene	137.868	1.59091	0.0136686
Y110A7A.14	pas-3	5444.48	1.5909	1.43325e-20
Y48A6B.5	exos-1	611.684	1.59052	5.68955e-09
Y40B1A.1	Y40B1A.1	270.573	1.59048	1.69831e-05
F14D2.4	bath-29	744.093	1.59042	1.02431e-10
ZC477.5	rde-8	2216.01	1.5904	2.62639e-19
Y6D1A.1	Y6D1A.1	1352.57	1.58985	1.38282e-12
Y75B8A.17	gmn-1	948.724	1.58984	1.3881e-07
ZK632.5	ZK632.5	1791.6	1.58954	2.02774e-16
F22B5.1	evl-20	876.459	1.5893	4.93507e-08
B0495.6	moa-2	288.869	1.58926	3.4229e-05
C29H12.5	heri-1	1528.99	1.58922	1.55421e-13
JC8.6	lin-54	2183.1	1.5889	6.98816e-16
ZK652.1	snr-5	1988.42	1.58837	2.27251e-06
C46F11.3	madf-8	618.847	1.58829	3.2201e-10
E02H1.1	E02H1.1	1315.15	1.58797	8.25349e-12
F59H6.8	bath-21	78.5139	1.58796	0.0498892
F45C12.12	btb-7	121.853	1.58789	0.00434211
B0336.1	wrm-1	1886.23	1.58755	5.34606e-15
DY3.1	tin-13	2541.5	1.58733	3.5907e-06
Y54G9A.6	bub-3	1892.5	1.5873	1.05786e-12
Y20F4.3	gap-3	309.976	1.58666	0.000947518
T19E7.3	bec-1	1385.74	1.58625	1.07029e-12
K08D10.4	rnp-2	1452.61	1.58564	3.8579e-09
Y73B6BL.3	exos-2	993.918	1.58563	2.44185e-11
K05C4.2	K05C4.2	1916.58	1.58558	2.67822e-15
Y57G11C.36	Y57G11C.36	130.252	1.58548	0.00443955
F13G3.6	F13G3.6	909.8	1.5852	3.18166e-13
Y48G1C.12	Y48G1C.12	361.942	1.58519	8.56497e-06
Y53H1A.5	nfya-2	73.727	1.5851	0.0257027
B0564.11	rde-11	517.36	1.58479	1.07129e-07
H20J04.4	H20J04.4	2014.37	1.58461	2.7645e-17
F29B9.6	ubc-9	1711.26	1.58457	5.34941e-11
F07C6.4	F07C6.4	1307.56	1.58407	1.12679e-11
F08F8.8	gos-28	896.954	1.58407	3.79853e-07
C10C6.5	wht-2	2189.06	1.58407	9.7478e-17
Y57G11C.16	rps-18	23112.4	1.58396	4.74124e-23
B0513.2	thoc-7	2212.73	1.58375	1.3164e-20
F52C6.11	bath-2	630.448	1.58353	6.99814e-08
C09H6.3	mau-2	1539.85	1.58346	2.00801e-14
T07G12.6	zim-1	2088.23	1.58338	1.95853e-19
F43C1.6	mrpl-21	1203.2	1.58327	1.59654e-09
F29G9.3	aps-1	1242.22	1.58309	7.73453e-07
T12E12.2	cec-6	1974.83	1.58271	1.46579e-11
Y47G6A.9	Y47G6A.9	770.237	1.58248	1.01226e-09
Y51H7C.7	Y51H7C.7	671.877	1.5821	1.23552e-07
F09E8.3	msh-5	2079.3	1.58155	1.96059e-15
W01A8.5	tofu-5	1457.26	1.58125	3.95013e-11
Y116A8C.42	snr-1	2130.19	1.58112	3.66185e-17
F48C1.6	F48C1.6	785.687	1.58103	1.64807e-08
C48B4.8	C48B4.8	225.685	1.58098	0.000456706
F48E8.5	paa-1	2955.53	1.58094	1.61072e-13
F58G11.6	ccz-1	773.291	1.58085	1.28066e-10
C11D2.7	C11D2.7	1017.64	1.58079	1.61714e-07
Y37D8A.11	cec-7	2362.54	1.58073	1.43243e-12
F26D2.2	syp-1	1433.62	1.58068	1.02107e-15
Y110A2AL.13	pinn-1	917.785	1.58052	3.27675e-10
F56C9.3	F56C9.3	801.723	1.58002	2.05874e-06
C35D10.16	arx-6	293.843	1.5799	3.85876e-05
B0523.3	pgl-2	1525.08	1.57972	7.36031e-07
K07A1.17	K07A1.17	664.42	1.5795	7.24222e-08
F57B10.12	mei-2	3548.91	1.57915	1.33519e-17
C56C10.7	C56C10.7	1611.01	1.57881	4.12273e-15
W06E11.4	sbds-1	1325	1.57844	2.82598e-11
F56F3.5	rps-1	25683.8	1.57768	6.53666e-27
R10D12.12	algn-13	1143.28	1.57717	9.08749e-07
F43D9.5	taf-11.3	892.914	1.57662	7.40748e-09
T19E10.1	ect-2	2123.49	1.57652	1.02958e-09
Y39G10AL.3	cdk-7	1956.22	1.5765	1.64064e-18
C26F1.9	rpl-39	4854.03	1.57629	0.0151736
D2023.5	mpst-1	1334.76	1.57603	9.85439e-11
ZC410.3	mans-4	1552.56	1.57579	1.60658e-15
Y119D3B.16	mrpl-45	2727.35	1.57571	6.63271e-23
Y57G11C.33	Y57G11C.33	539.709	1.57561	1.20918e-06
C26E6.8	ula-1	2372.17	1.57556	2.66794e-16
ZK858.7	ZK858.7	2778.78	1.57548	1.96118e-20
F56A3.4	spd-5	17114.4	1.57524	1.36351e-18
Y113G7B.17	prmt-1	5675.09	1.57522	9.24736e-19
Y37E3.15	npp-13	3657.35	1.57512	6.24806e-17
F49B2.2	fbxb-67	183.313	1.57478	0.000620032
W03C9.2	W03C9.2	979.352	1.57459	2.97671e-08
VW02B12L.3	ebp-2	1332.12	1.57419	1.13409e-08
R02F2.7	R02F2.7	1835.96	1.57369	9.75802e-13
C33A12.3	C33A12.3	553.643	1.57355	3.20407e-08
F54D5.2	F54D5.2	1431.54	1.57301	1.33553e-12
C53A5.6	C53A5.6	3861.88	1.57296	6.82655e-23
T28B11.1	T28B11.1	395.981	1.57293	3.76622e-05
Y18D10A.17	car-1	2382.46	1.57275	1.28628e-07
C25A1.7	iars-2	3564.03	1.5727	2.4718e-28
F26F4.6	F26F4.6	750.512	1.57255	8.54513e-09
R06C1.3	wve-1	838.468	1.57248	5.54393e-10
M18.5	ddb-1	7237.54	1.57243	4.18304e-25
H26D21.1	hus-1	1012.7	1.57234	3.22674e-10
F13G3.11	mrpl-13	1348.57	1.57223	1.98409e-06
F52C6.3	F52C6.3	144.153	1.57216	0.00623367
C27D8.4	C27D8.4	1284.5	1.57205	5.95847e-14
F59A1.8	Pseudogene	173.858	1.57177	0.0008569
Y67H2A.1	cpsf-3	2865.44	1.57172	1.16087e-22
Y104H12D.4	Y104H12D.4	311.478	1.57162	0.000238279
F20H11.1	F20H11.1	1377.92	1.5716	1.50322e-15
F59A2.1	npp-9	4498.11	1.57126	3.01699e-12
C47B2.2	C47B2.2	1677.07	1.57096	1.81237e-09
C18E3.7	ppw-1	3593.87	1.57064	4.57822e-10
K01G5.1	rnf-113	1503.28	1.5705	1.78947e-15
Y66D12A.17	such-1	3018.65	1.57033	2.53365e-18
Y71H2B.3	ppfr-4	1695.26	1.56999	6.826e-13
Y87G2A.11	eipr-1	1091.99	1.56986	2.56329e-13
Y54G9A.7	Y54G9A.7	731.487	1.56968	6.22514e-08
D1007.8	D1007.8	831.953	1.5687	1.82106e-08
M117.2	par-5	19031.7	1.5687	1.0554e-26
F28C6.3	cpf-1	3320.66	1.56839	5.9368e-23
Y48B6A.1	Y48B6A.1	1701.07	1.56832	1.17757e-15
Y111B2A.17	elpc-2	2336.33	1.5681	7.72768e-14
C39B5.6	C39B5.6	960.174	1.56809	1.48032e-09
D2005.3	D2005.3	799.212	1.5679	6.14548e-06
H14E04.2	H14E04.2	1041.02	1.5678	1.45602e-09
Y79H2A.11	zyg-8	353.623	1.56776	4.48176e-05
B0205.6	nfs-1	1649.49	1.56775	1.50441e-13
F38H4.9	let-92	1085.48	1.56768	1.73795e-09
F49E8.2	oef-1	2064.29	1.56766	1.17787e-15
H04D03.2	H04D03.2	606.958	1.56756	0.000130538
F35D11.5	coa-3	991.393	1.56719	2.2768e-10
Y95B8A.11	him-19	537.317	1.56662	2.52229e-08
R11H6.5	R11H6.5	1504.83	1.56661	1.19986e-15
R01H2.3	egg-2	5448.94	1.56558	1.06349e-18
F44A2.1	tag-153	1876.07	1.56534	2.23377e-11
F59B2.6	zif-1	1117.02	1.56489	2.20203e-08
W06D4.4	prmt-7	1907.87	1.56485	1.2018e-13
T01B7.4	cyn-11	1907.1	1.56469	4.84111e-08
B0047.5	Pseudogene	111.209	1.56469	0.0192861
Y111B2A.9	Y111B2A.9	189.807	1.56466	0.0015489
K07A12.7	mrps-15	1832.92	1.56463	1.51649e-12
K05C4.4	K05C4.4	230.299	1.56454	0.000306399
T13H5.7	rnh-2	2322.82	1.56426	2.83298e-17
ZK1127.4	ZK1127.4	2802.72	1.56412	2.67241e-13
R53.2	dtmk-1	689.41	1.56393	4.07768e-05
H05L14.2	H05L14.2	2224.82	1.56357	2.03764e-09
C38D4.6	pal-1	1938.57	1.56357	2.30013e-14
C01G6.4	C01G6.4	159.514	1.56278	0.00294104
T19A6.2	ngp-1	5577.76	1.56278	5.20798e-20
C25A1.3	tag-72	1887.86	1.56263	3.05431e-15
Y48E1B.12	csc-1	1307.28	1.56251	4.02693e-13
ZK856.10	rpc-25	1407.52	1.56243	2.02994e-07
Y17G7B.12	Y17G7B.12	1038.3	1.56243	7.19491e-10
Y39A3CR.1	smi-1	554.237	1.56178	1.44053e-08
F45E12.2	brf-1	2401.82	1.56169	2.87158e-14
T05E11.6	pigk-1	937.285	1.5616	2.31925e-10
T25D3.4	T25D3.4	671.463	1.56144	4.23383e-07
C27F2.7	C27F2.7	986.171	1.56139	1.01155e-05
Y54E2A.2	smg-9	321.585	1.56098	5.90907e-05
F55A12.8	nath-10	3231.21	1.56081	4.80755e-24
C26F1.4	rps-30	13257.9	1.56061	1.23241e-18
F36A2.1	cids-2	2431.05	1.5603	3.59683e-14
H06I04.4	ubl-1	22488.7	1.56004	2.93894e-14
C41D11.2	eif-3.H	2070.69	1.55969	7.35502e-16
Y32B12B.2	Y32B12B.2	2918.49	1.55959	6.10431e-09
B0001.1	lin-24	1333.52	1.55957	1.07119e-08
Y48B6A.10	Y48B6A.10	142.402	1.55951	0.00253389
F28B3.9	acl-11	1004.43	1.5589	1.48837e-11
M01E11.3	rmh-1	1811.58	1.55877	4.87107e-10
F11A10.8	cpsf-4	1131.53	1.55851	3.77934e-10
F45G2.7	F45G2.7	373.13	1.55815	0.000534765
K11H3.4	K11H3.4	1027.67	1.55793	8.6558e-11
Y76B12C.6	Y76B12C.6	356.09	1.55775	7.12819e-05
H43I07.2	rpac-40	1758.9	1.55761	6.12483e-18
F35H10.6	F35H10.6	968.377	1.55759	0.000217664
T23B5.1	prmt-9	2783.91	1.55749	5.80429e-20
C54G4.9	C54G4.9	1829.1	1.55727	1.13956e-10
T12G3.4	T12G3.4	1275.97	1.55688	2.32168e-13
T28A8.4	T28A8.4	1909.73	1.55679	4.36465e-12
Y66D12A.8	Y66D12A.8	2682.13	1.55657	8.86423e-19
Y17G9B.3	cyp-31A3	2002.07	1.55647	9.42153e-14
T06A10.3	gtsf-1	961.305	1.55632	1.00375e-05
Y60A3A.14	algn-7	844.133	1.55613	2.47149e-06
C05C8.5	C05C8.5	2058.73	1.55613	5.95166e-16
ZC308.1	gld-2	1200.58	1.55608	3.2107e-11
Y73B6BL.29	Y73B6BL.29	522.206	1.55575	2.04672e-08
Y73B6BL.30	blos-2	530.381	1.55564	4.76315e-08
T04C9.1	T04C9.1	1450.89	1.55556	7.01223e-13
F32A5.1	ada-2	2460.8	1.55508	5.68525e-16
Y37H2A.4	fbxa-107	484.439	1.55495	2.07889e-06
Y41D4A.5	Y41D4A.5	556.151	1.55494	6.44624e-07
Y54G11A.13	ctl-3	438.098	1.55481	1.37655e-06
M01D7.6	emr-1	353.243	1.55479	0.000277358
F59G1.8	F59G1.8	376.556	1.55474	2.71342e-06
C48E7.2	let-611	2843.07	1.55451	2.19577e-21
W02H5.1	W02H5.1	83.525	1.55432	0.0261173
F33H1.3	F33H1.3	1325.07	1.55429	1.2032e-13
F54C8.5	rheb-1	975.141	1.55416	2.93235e-10
T10B11.7	hrde-4	2122.71	1.55378	3.94497e-14
T17E9.2	nmt-1	1351.95	1.55374	1.02572e-09
F49C12.8	rpn-7	6192.86	1.55372	5.86111e-22
C10H11.8	mlst-8	1436.51	1.55323	5.32588e-14
M88.5	imph-1	1812.96	1.55318	3.1506e-10
F59B2.5	rpn-6.2	468.353	1.55308	4.7891e-05
Y57A10A.2	Y57A10A.2	471.248	1.5529	8.46762e-07
K01C8.3	tdc-1	6392.41	1.55279	1.63481e-18
W03F8.4	W03F8.4	740.64	1.55259	3.18643e-10
K04G2.3	cdc-48.3	1804.35	1.55207	3.11161e-17
Y38A8.3	ulp-2	1825.63	1.55202	3.51104e-14
C48B4.6	C48B4.6	192.797	1.5513	0.000897446
Y95B8A.5	gpa-16	658.935	1.55122	3.88784e-08
T10F2.5	T10F2.5	515.517	1.55048	0.00215616
Y49E10.3	pph-4.2	1182.04	1.5504	1.21994e-08
Y39E4B.10	Y39E4B.10	867.339	1.55013	1.66975e-09
Y41D4B.4	Y41D4B.4	588.983	1.5501	4.59569e-06
H14A12.3	H14A12.3	787.723	1.55005	1.4375e-09
Y37E11B.5	Y37E11B.5	920.156	1.54947	8.43696e-11
M04F3.1	rpa-2	5795.38	1.5489	5.45154e-27
ZC410.7	lpl-1	1537.94	1.54889	1.66817e-11
F35G12.11	erh-2	763.247	1.54885	2.37418e-07
T05H4.14	gad-1	2906.62	1.54875	4.71438e-15
W08A12.1	unc-132	708.318	1.54869	1.22337e-07
T24H10.6	dyrb-1	599.694	1.54866	1.3817e-05
C50D2.8	C50D2.8	1402.51	1.54862	1.03292e-11
T20B12.2	tbp-1	1966.65	1.5485	2.17687e-16
Y66D12A.5	ceh-92	716.04	1.54839	1.13659e-08
Y94H6A.12	Y94H6A.12	287.543	1.54823	0.00106398
AH6.5	mex-6	1777.4	1.54798	1.32458e-08
R144.12	R144.12	933.385	1.54731	4.74854e-07
ZK1098.5	trpp-3	586.276	1.54676	1.03712e-05
C56G2.1	akap-1	1467.76	1.54633	1.41561e-08
Y73B6A.4	smg-7	1151.17	1.54625	1.27901e-11
ZK177.4	npp-24	2586.98	1.54624	1.02413e-17
K08D10.3	rnp-3	1457.23	1.5462	4.8495e-14
C50F4.16	C50F4.16	1829.17	1.54615	2.90195e-10
M04B2.4	M04B2.4	2010.84	1.54607	2.06495e-15
B0035.18	B0035.18	250.699	1.54577	0.000335574
F48E8.6	disl-2	1559.62	1.54555	1.22176e-12
Y97E10AR.3	Y97E10AR.3	1182.82	1.54532	4.19303e-06
F52B5.5	cep-1	3108.29	1.54515	4.37844e-09
ZK945.3	puf-12	8902.42	1.54504	9.64429e-18
F41H10.11	sand-1	2154.31	1.54483	4.54665e-17
F40E3.2	mage-1	1591.04	1.54447	2.234e-15
K09H9.2	dscc-1	1682.63	1.54416	1.27378e-10
Y92H12BR.8	mrpl-15	1932.43	1.54403	4.42335e-10
F57C9.4	F57C9.4	3381.27	1.54392	3.719e-19
C03H5.3	C03H5.3	2551.75	1.54367	2.53742e-17
ZK1010.2	ZK1010.2	953.167	1.54361	4.51945e-11
T25G3.2	chs-1	14495.6	1.54349	7.99666e-16
K08D12.1	pbs-1	1991.18	1.54347	7.5701e-13
T12D8.3	acbp-5	761.807	1.54344	1.43379e-10
F55F8.3	F55F8.3	3540.36	1.54343	9.67275e-20
Y71H2B.6	mdt-19	1213.42	1.54332	1.05887e-08
T21B10.4	T21B10.4	686.818	1.54331	7.18938e-08
T13H5.5	mrps-18B	1516.75	1.5432	4.98191e-10
T12D8.2	drr-2	829.215	1.54303	3.57145e-09
C53A5.16	C53A5.16	976.807	1.54298	1.0888e-07
T20B12.1	trd-1	3371.97	1.54298	1.27983e-18
Y57A10A.5	Y57A10A.5	1308.6	1.54202	7.85504e-10
Y74C9A.3	homt-1	715.122	1.54175	4.37267e-07
F55A12.5	F55A12.5	2285.03	1.54164	1.17798e-15
F22B7.6	polk-1	3909.11	1.54099	3.65105e-19
W02A11.5	bath-34	208.105	1.54058	0.000452284
T27E9.7	abcf-2	7575.42	1.54049	3.56897e-17
B0238.11	B0238.11	3934.66	1.53947	4.63708e-18
F35H10.7	nprl-3	1194.42	1.53935	4.66823e-12
Y51H1A.4	ing-3	738.945	1.53851	2.46638e-06
Y97E10AL.3	natb-1	1630.45	1.53849	9.83996e-08
Y40B1B.5	eif-3.J	742.146	1.53839	3.73534e-08
R11A8.4	sir-2.1	3309.39	1.5381	2.48666e-12
JC8.2	JC8.2	5352.45	1.53804	2.84148e-19
C28C12.12	C28C12.12	2548.38	1.53785	1.49548e-18
Y53C12B.2	pno-1	4498.88	1.53785	6.57519e-19
M7.2	klc-1	6394.47	1.53763	1.06746e-18
C39D10.7	C39D10.7	4315.3	1.53752	4.81883e-08
R151.10	R151.10	1015.49	1.5374	1.13732e-09
ZK938.7	rnh-1.2	1128.15	1.53727	3.04326e-06
F58B3.7	rbm-17	1096.84	1.5368	2.83472e-10
F18E2.3	scc-3	5077.89	1.5368	9.2162e-12
K01G5.2	hpl-2	1669.4	1.53678	9.12003e-11
ZK287.7	ZK287.7	1077.97	1.53617	3.65497e-13
F28F8.5	mdt-28	1485.34	1.53584	2.5346e-14
D2096.12	D2096.12	821.312	1.53577	3.03458e-06
F37A4.9	bath-41	2571.47	1.53561	6.0843e-16
ZK632.14	ZK632.14	599.892	1.53521	0.000162001
T07G12.10	zim-2	1008.82	1.5352	2.99098e-10
C34E10.2	gop-2	2339.61	1.53496	1.31822e-10
ZK418.4	lin-37	2051.95	1.53462	3.55749e-11
Y14H12B.1	Y14H12B.1	935.65	1.53453	1.20971e-09
B0280.9	B0280.9	3074.62	1.53448	1.68174e-16
R06F6.4	set-14	491.916	1.53439	2.27618e-06
C04A2.3	egl-27	2257.1	1.53433	4.95637e-10
F58B3.4	F58B3.4	2383.76	1.53432	3.49116e-12
F25H2.10	rla-0	69516.5	1.53429	1.06828e-18
C10B5.1	C10B5.1	575.764	1.53411	1.71583e-06
K05C4.5	K05C4.5	5433.98	1.53402	6.919e-19
C32A3.1	sel-8	361.294	1.53395	0.000108701
ZK637.9	tpk-1	171.266	1.53376	0.0082834
ZK287.5	rbx-1	2049.94	1.53371	2.01831e-06
F53C11.4	F53C11.4	563.633	1.53352	1.27939e-05
F56D1.7	daz-1	1094.88	1.53337	2.10337e-09
T01C3.1	cdt-2	1067.03	1.53332	5.84676e-09
C06A1.1	cdc-48.1	8031.44	1.53326	2.26454e-15
K07F5.15	K07F5.15	451.745	1.53323	0.000101645
Y97E10AR.6	Y97E10AR.6	3432.22	1.5332	2.9067e-13
T07A9.8	rrp-8	2607.54	1.53282	8.52109e-12
C33E10.2	fbxa-120	92.5284	1.5327	0.0327537
F59A3.3	mrpl-24	1947.69	1.53243	1.20472e-07
3R5.1	pot-3	298.881	1.53239	3.10877e-05
B0280.5	cpg-2	21337.1	1.53211	1.37101e-10
F55G1.9	F55G1.9	1163.99	1.53206	1.17024e-08
F29B9.4	psr-1	1912.58	1.53192	8.32123e-15
Y69A2AR.28	Y69A2AR.28	196.706	1.53185	0.00390571
D2030.8	D2030.8	2174.7	1.53139	6.40011e-17
C02F5.6	henn-1	1830.53	1.53123	9.96599e-16
Y111B2A.25	Pseudogene	362.746	1.53022	0.000168463
B0432.9	B0432.9	72.252	1.53009	0.0381152
T10C6.5	cwc-15	3423.87	1.52989	7.79501e-12
Y18D10A.11	Y18D10A.11	1978.05	1.52976	3.13602e-11
EEED8.16	brap-2	3426.33	1.52964	1.82961e-12
T24E12.11	T24E12.11	98.1734	1.52962	0.0300182
Y69A2AR.21	Y69A2AR.21	2185.82	1.52955	3.1332e-08
F53B7.3	isy-1	2898.79	1.52942	1.04353e-06
Y37H2A.6	fbxa-211	310.403	1.52934	0.000114833
C14C11.2	C14C11.2	1669.55	1.52929	2.35025e-09
R08C7.3	htz-1	1325.11	1.52928	1.24776e-06
R166.4	pro-1	1422.82	1.52928	1.42168e-12
ZK863.4	usip-1	5501.44	1.52897	5.61162e-26
ZC395.10	daf-41	9520.26	1.52893	2.19484e-20
C50F4.12	C50F4.12	1069.39	1.52871	7.93207e-11
F14D2.15	F14D2.15	485.594	1.52847	8.24669e-05
H34C03.2	H34C03.2	5085.45	1.52837	7.05647e-15
C10C6.9	Pseudogene	200.484	1.5282	0.00206091
F34D10.2	evl-18	3772.38	1.52794	4.58475e-23
B0001.7	B0001.7	1786.67	1.52785	7.65572e-12
F26D10.3	hsp-1	21109.2	1.52748	2.06507e-14
F43E2.4	haf-2	2800.72	1.52735	1.33415e-13
E02H1.8	mrpl-53	680.563	1.52725	0.000333743
Y42H9B.3	Y42H9B.3	2364.74	1.52713	5.09822e-10
T05H10.5	ufd-2	8548.1	1.52682	2.60198e-27
F26F4.8	F26F4.8	377.32	1.5268	9.33562e-06
Y73B3A.4	Y73B3A.4	208.573	1.52672	0.000854337
Y48A5A.1	Y48A5A.1	614.65	1.52649	2.44434e-06
C42C1.4	vps-8	2534.82	1.5264	4.23367e-19
R07B5.9	lsy-12	1205.59	1.52625	7.54174e-09
T05G5.8	vps-53	2274.66	1.52625	7.13822e-17
C55A6.2	ttll-5	3711.1	1.52602	5.60003e-21
E04A4.8	rpl-20	4593.34	1.52575	8.20039e-08
K11D2.5	K11D2.5	99.1907	1.52572	0.0206194
F46B6.3	smg-4	1243.49	1.52564	8.84939e-11
F59E12.10	ddl-1	527.04	1.52544	1.57643e-07
C02B10.2	snpn-1	408.312	1.52506	3.0039e-06
C50F2.3	syf-1	5903.51	1.52487	6.46113e-29
F23H11.1	bra-2	1685.55	1.52439	2.58284e-15
ZK1098.8	mut-7	5455.83	1.52433	6.94246e-12
Y53C12A.10	Y53C12A.10	1061.1	1.52423	4.61999e-07
F13D12.7	gpb-1	202.215	1.52398	0.00287073
C14A4.14	mrps-22	3474.14	1.52383	4.25392e-12
C17G10.2	ttc-4	1874.99	1.5238	1.35591e-12
T16H12.4	gtf-2H2C	1124.04	1.52338	5.46848e-09
R07E5.10	pdcd-2	1568.87	1.52313	9.9423e-10
Y6B3B.9	Y6B3B.9	621.488	1.52298	0.014672
F57C2.2	btb-19	940.231	1.52289	2.3338e-08
T09A12.5	serp-1.2	208.747	1.5226	0.00232854
C25D7.8	otub-1	3098.09	1.52237	2.13491e-16
M88.7	cisd-3.1	1246.36	1.5223	1.29454e-07
T23G7.1	dpl-1	1463.1	1.52206	7.2514e-09
F18C5.2	wrn-1	2332.67	1.52194	1.2338e-11
F26B1.3	ima-2	13884.9	1.52193	1.95641e-14
K08E7.2	hsb-1	378.726	1.52178	0.000469677
Y61A9LA.11	Y61A9LA.11	615.841	1.52178	4.28404e-05
C27B7.2	C27B7.2	517.544	1.52161	8.65088e-07
C18D11.3	C18D11.3	344.111	1.52132	2.50372e-05
C56G2.3	C56G2.3	539.01	1.52117	1.28935e-07
K06H7.6	apc-2	3741.33	1.52113	3.73796e-22
T01E8.6	mrps-14	2197.98	1.52112	6.789e-09
F25B5.5	F25B5.5	1983.06	1.5208	1.33522e-11
Y75B8A.13	Y75B8A.13	655.981	1.52076	4.92519e-08
ZK809.2	acl-3	1055.22	1.52067	2.81832e-09
T08G11.4	T08G11.4	3013.9	1.52004	7.64067e-21
Y54G2A.12	Y54G2A.12	911.907	1.51987	4.75566e-09
B0261.4	mrpl-47	1538.56	1.51982	1.55467e-09
Y54E5A.4	npp-4	1106.51	1.51968	1.29947e-10
W02A11.4	uba-2	4807.48	1.51938	2.64767e-14
F10B5.5	pch-2	2754.8	1.51903	6.86143e-17
T25D3.2	mrpl-28	1687.01	1.5186	1.55113e-12
Y44F5A.1	Y44F5A.1	1362.79	1.51857	1.39436e-07
ZK863.6	dpy-30	1031.84	1.51853	1.49643e-06
ZK1307.9	ZK1307.9	1450.48	1.51817	8.7135e-13
C53A5.3	hda-1	821.933	1.51806	7.18238e-07
F32A11.2	hpr-17	1808.89	1.51797	5.74698e-13
K06A5.7	cdc-25.1	6254.68	1.51794	4.3457e-13
K08F4.1	ctf-18	4357.65	1.51792	1.63334e-19
F26A3.3	ego-1	7356.54	1.51786	4.89493e-25
Y48G8AL.7	Y48G8AL.7	421.286	1.51768	7.03313e-05
T23D8.4	eif-3.C	11771.5	1.5175	3.51632e-23
F46F11.8	F46F11.8	539.803	1.51734	0.000319996
C23H3.5	C23H3.5	1790.3	1.51711	1.44375e-10
F09G2.2	F09G2.2	878.143	1.51706	2.51037e-06
C41C4.6	ulp-4	1068.91	1.51692	4.35622e-06
C16C8.5	C16C8.5	378.792	1.51674	0.00195756
F54F2.7	F54F2.7	327.835	1.51669	0.00131728
Y53C12B.1	Y53C12B.1	4460.46	1.51656	5.47748e-17
C28D4.3	gln-6	9502.87	1.51642	3.56357e-10
F23F12.6	rpt-3	5628.89	1.51634	4.48695e-13
B0019.2	B0019.2	1060.08	1.5161	2.81281e-12
C05D2.10	C05D2.10	2760.85	1.51559	7.03752e-18
C01F6.9	C01F6.9	241.886	1.51518	0.00360279
F33D4.5	mrpl-1	2403.89	1.51511	4.81395e-12
C06A5.11	sir-2.4	1088.56	1.51503	3.32209e-09
F21D5.6	F21D5.6	1788.63	1.51486	1.19334e-10
Y60A3A.10	dhs-24	1910.89	1.51481	1.00684e-12
ZC317.7	ZC317.7	459.943	1.5148	8.88506e-06
K01C8.9	nst-1	10455.9	1.51477	4.28777e-24
B0414.3	hil-5	1658.76	1.5147	2.11842e-08
F59C6.4	exos-3	1777.46	1.51463	8.22659e-07
C16C2.3	ocrl-1	4299.99	1.51451	2.23895e-18
B0393.2	rbg-3	2947.61	1.51439	6.21563e-19
C16A11.5	C16A11.5	656.769	1.51437	1.91952e-06
C16A11.2	C16A11.2	2077.56	1.51431	9.22027e-15
W09G3.8	W09G3.8	113.757	1.51427	0.02522
W02A2.6	rec-8	2021.03	1.51424	3.06269e-08
R11H6.2	R11H6.2	1696.98	1.51366	6.2648e-12
T19B10.11	mxl-1	526.519	1.51349	0.000206859
ZK1248.3	ehs-1	1007.81	1.51325	9.81725e-07
F55F8.6	mff-2	865.269	1.51304	2.81256e-06
C18E3.6	cas-2	2280.89	1.51302	2.78317e-14
B0334.4	B0334.4	1298.51	1.51283	2.66429e-09
JC8.4	JC8.4	361.563	1.51238	0.000165965
Y53C12A.1	wee-1.3	2258.98	1.51238	2.6783e-11
F28D1.11	dpm-3	502.996	1.51232	0.0149501
H31G24.4	cyb-2.2	5244.03	1.51231	1.45186e-19
Y92H12BL.1	Y92H12BL.1	2200.86	1.51224	3.83897e-14
T01G9.5	mei-1	3858.1	1.51191	3.87099e-10
C27B7.5	C27B7.5	2157.1	1.51183	2.8621e-08
F43D2.2	Pseudogene	541.096	1.51139	8.54296e-08
Y57G11C.8	Y57G11C.8	125.962	1.51137	0.0141131
Y71F9AL.4	Y71F9AL.4	215.29	1.51137	0.000903024
F28B12.3	vrk-1	2726.45	1.51133	4.8163e-12
Y39B6A.14	pro-3	2110.61	1.51128	1.2728e-11
Y41C4A.9	Y41C4A.9	1008.91	1.51094	2.52757e-10
F22D6.6	ekl-1	2780.11	1.51071	6.35101e-20
R12B2.4	him-10	3089.23	1.51055	1.35222e-18
T04A8.6	nifk-1	2700.95	1.5104	6.11285e-17
F23F1.1	nfyc-1	1047.36	1.51033	8.24298e-09
F27C1.2	F27C1.2	1702.1	1.51028	1.28545e-12
W06H3.1	immt-2	3387.68	1.51008	2.43892e-09
C33H5.12	rsp-6	1835.35	1.50978	5.93519e-13
T27D1.1	cyn-9	1908.12	1.50974	2.21616e-13
C32E8.10	unc-11	254.234	1.50962	0.00234453
C48B4.9	C48B4.9	316.288	1.50946	0.000108679
D1007.12	rpl-24.1	15506.5	1.50946	2.43515e-13
Y54E10A.3	txl-1	1423.25	1.50873	1.96746e-10
W04B5.4	mrpl-30	811.52	1.50867	2.83877e-08
Y53G8AR.5	Y53G8AR.5	688.583	1.50863	8.52962e-07
C42C1.15	erl-1	602.458	1.50842	1.38407e-05
E02H1.5	E02H1.5	1116.89	1.50839	6.16756e-05
T27F6.2	clec-12	73.8132	1.50836	0.0436498
R05G6.4	R05G6.4	1181.09	1.50824	2.03858e-10
Y47G6A.2	inx-22	1242.72	1.50813	2.81445e-09
W02D9.1	pri-2	3109.57	1.50799	3.93621e-10
F21D5.1	F21D5.1	5677.2	1.50795	4.02928e-22
R05D11.8	edc-3	1918.81	1.5074	2.80798e-13
F56A3.1	fncm-1	828.171	1.50739	7.48869e-09
Y57A10A.1	Y57A10A.1	605.358	1.50735	2.63843e-06
C40H1.1	cpb-1	273.162	1.50727	0.00285935
D1086.4	him-5	426.261	1.50726	0.000777229
F32D8.5	F32D8.5	872.962	1.50719	9.21175e-09
T01B7.3	rab-21	802.698	1.50706	5.7858e-07
Y45F3A.2	rab-30	458.786	1.50705	3.98561e-05
F15D4.3	romo-1	732.676	1.50703	0.000986046
K07D4.1	Pseudogene	75.4666	1.50684	0.0404968
ZC513.6	oma-2	1969.45	1.5068	9.10703e-07
F55F8.9	zipt-2.4	1400.55	1.50677	1.78016e-10
C38D4.9	metl-5	379.969	1.50663	0.00102913
C09G4.3	cks-1	438.316	1.50638	7.89189e-06
C18E9.6	tomm-40	3534.66	1.50633	5.62922e-22
T24H7.1	phb-2	6185.4	1.50627	7.06919e-15
C32A3.2	mrps-31	2038.31	1.5059	1.39432e-15
C05C8.2	krr-1	3656.79	1.50582	3.41914e-16
F14B4.3	rpoa-2	7173.63	1.505	1.4256e-25
Y110A2AR.2	ubc-15	149.127	1.50497	0.0146477
C06A5.9	rnf-1	989.934	1.50489	2.523e-09
C28H8.9	dpff-1	888.478	1.50471	3.0258e-08
T10F2.2	T10F2.2	2357.2	1.50464	1.51592e-11
F44F4.2	egg-3	5489.32	1.50422	1.49889e-18
F43G9.5	cfim-1	1825.65	1.5037	6.62628e-11
B0001.3	B0001.3	2212.28	1.50347	4.53651e-10
K01G5.4	ran-1	8532.8	1.50343	2.79086e-18
Y67H2A.2	Y67H2A.2	1627.35	1.50342	9.62053e-11
Y110A7A.16	elpc-1	5221.45	1.50328	3.87794e-23
Y41C4A.14	mrt-2	497.912	1.50327	1.4951e-05
F33E11.2	F33E11.2	386.53	1.50325	7.9292e-06
D1007.5	D1007.5	444.203	1.50324	6.57721e-06
Y24D9A.2	set-21	564.361	1.50303	5.76422e-07
F45C12.8	fbxa-184	85.958	1.50284	0.0339655
WBTransposon00000587	Transposon	737.64	1.50265	2.96493e-07
F45H11.8	Pseudogene	213.134	1.50253	0.00728318
Y51F10.3	Y51F10.3	209.944	1.50251	0.00410183
F26F4.12	F26F4.12	1174.35	1.50247	1.13315e-06
Y43F4B.9	Y43F4B.9	716.053	1.50227	1.48821e-07
T04C4.1	T04C4.1	1537.3	1.50214	3.04092e-07
F49D11.9	tag-296	902.836	1.50213	1.60215e-08
F25H5.4	eef-2	74642.8	1.50209	2.13257e-20
C37H5.5	C37H5.5	3043.77	1.50203	1.15887e-15
F56B3.8	mrpl-2	1285.63	1.50181	4.77685e-10
F14D2.1	bath-27	760.233	1.5015	2.71375e-06
T07C12.14	suds-3	1700.37	1.50138	4.89338e-11
T06E4.3	atl-1	7301.63	1.50127	6.33918e-24
F35B12.5	sas-5	1408.16	1.50101	2.81166e-09
T13C2.4	ssup-72	903.099	1.50021	1.49337e-07
Y32F6A.1	set-22	1146.76	1.50014	5.1144e-10
T09A5.7	mdmh-35	614.477	1.50006	0.000126598
W02B12.11	W02B12.11	1038.8	1.49922	1.41329e-07
ZK370.5	pdhk-2	1511.31	1.49912	1.99663e-13
T20B12.3	T20B12.3	2181.13	1.49906	6.30889e-12
F22D6.3	nars-1	6004.49	1.49848	7.96838e-22
F14D2.11	F14D2.11	230.753	1.49835	0.00722563
T06D8.6	cchl-1	1686.88	1.49831	3.70483e-08
W02D3.12	W02D3.12	512.501	1.4981	7.13306e-05
T04H1.5	T04H1.5	1372.28	1.498	2.42097e-07
D1054.3	D1054.3	3012.48	1.49786	1.84857e-13
F08B4.7	F08B4.7	1379.72	1.49786	8.56777e-11
C25G4.2	C25G4.2	999.21	1.4978	8.76287e-08
K07D4.3	rpn-11	3261.13	1.49777	2.79886e-12
Y66D12A.15	xpb-1	2262.23	1.49773	3.60265e-10
C30C11.2	rpn-3	6582.22	1.49758	7.39734e-16
F33D11.10	F33D11.10	5471.72	1.4975	4.75677e-11
F44C4.4	gon-14	2446.69	1.4974	4.79002e-12
W06E11.1	W06E11.1	2026.32	1.49734	1.64711e-15
F30A10.3	F30A10.3	1031.85	1.4971	9.39753e-09
T05H4.11	T05H4.11	441.469	1.49703	9.44539e-05
C17D12.7	C17D12.7	1697.24	1.49702	6.06635e-08
Y111B2A.24	sas-1	1470.56	1.4969	3.70086e-08
F58E10.4	aip-1	813.894	1.49682	2.79184e-07
ZK1127.12	ZK1127.12	369.753	1.4968	0.000238779
Y56A3A.18	Y56A3A.18	927.822	1.49671	1.27491e-05
CD4.4	vps-37	652.661	1.49663	8.79626e-07
Y57G11C.43	Y57G11C.43	1201	1.49648	1.38304e-07
F29G9.2	picc-1	2835.93	1.49631	3.83347e-14
K10D2.5	K10D2.5	974.929	1.49623	1.0927e-06
C34C12.3	pph-6	685.289	1.49604	7.52215e-06
B0205.11	mrpl-9	1319.63	1.49598	8.00092e-06
ZC395.6	gro-1	828.927	1.49573	4.16583e-08
T20G5.14	cox-14	606.382	1.49568	1.57271e-07
C07A9.7	set-3	1058.56	1.49541	5.37504e-09
C44B7.1	psmd-9	1362.48	1.49513	1.77443e-06
F32H2.10	F32H2.10	540.357	1.49497	3.30641e-06
C27A12.9	pigo-1	1120.86	1.49488	4.42152e-10
Y37D8A.18	mrps-10	341.403	1.49482	0.000235478
C07A9.2	bud-31	960.89	1.49462	2.19568e-08
Y56A3A.11	tsen-2	937.824	1.49448	1.20442e-08
T10B11.8	T10B11.8	1106.89	1.49435	5.14566e-09
Y39A1A.12	orc-1	3622.41	1.49434	3.45868e-18
Y77E11A.4	jtr-1	729.945	1.49428	6.71984e-08
C16C8.11	C16C8.11	513.492	1.49419	8.98226e-07
B0035.1	znf-207	2299.3	1.49395	7.60993e-13
R02D3.5	fnta-1	1561.36	1.49393	2.09441e-10
Y41D4B.12	set-23	628.39	1.49383	2.47848e-07
EEED8.13	EEED8.13	127.714	1.49348	0.018316
C28C12.9	acdh-13	2434.31	1.49342	1.23029e-12
K01G5.9	tasp-1	1581.43	1.49325	2.05051e-12
D1046.7	D1046.7	95.3368	1.49321	0.0283148
T10C6.6	T10C6.6	1754.83	1.49291	1.57359e-10
F40G9.2	cox-17	285.553	1.49281	0.00567831
ZC168.3	orc-5	2076.76	1.49265	1.27345e-08
F36D4.2	trpp-4	792.891	1.49236	4.09798e-06
T01E8.5	nrde-2	6103.08	1.4922	6.8871e-16
C30B5.2	C30B5.2	1009.57	1.49205	3.0375e-08
C24G6.1	syp-2	1661.27	1.49157	8.10609e-10
K12D12.2	npp-3	5835.03	1.49152	1.39412e-10
F28B3.7	him-1	8580.87	1.49147	1.45624e-11
F46B6.4	F46B6.4	1458.95	1.49138	2.81212e-13
T20G5.9	T20G5.9	745.421	1.49133	1.72119e-05
R05D11.4	ddx-52	2374.67	1.4912	3.08043e-09
ZK265.6	nol-16	1707.43	1.49099	0.000291401
M03F8.3	M03F8.3	6335.62	1.49091	7.68393e-16
ZK973.9	ZK973.9	160.082	1.4909	0.0186198
C28H8.12	dnc-2	2504.84	1.49078	4.95263e-10
T07A9.13	tag-261	719.915	1.4906	0.000197144
B0205.1	B0205.1	3160.58	1.49043	1.49664e-17
ZK1058.5	metl-6	1050.88	1.49043	1.16697e-07
D2063.3	glrx-3	1656.76	1.49042	9.23978e-13
Y63D3A.4	tdpt-1	921.742	1.49019	4.73484e-09
ZK757.4	dhhc-4	1521.04	1.49014	3.57866e-08
C01H6.6	cnnm-4	334.682	1.49012	9.17258e-05
C56C10.1	vps-33.2	1979.34	1.49006	5.72478e-13
Y41D4A.6	Y41D4A.6	645.536	1.48988	1.36586e-07
Y57G11C.13	arl-8	852.71	1.48973	8.70216e-08
C14B1.10	alkb-8	2337.94	1.48968	2.33855e-16
Y71F9AR.3	supr-1	814.061	1.48946	1.9053e-09
Y39A3CR.3	ttc-7	1793.99	1.48928	1.24426e-09
Y51F10.2	Y51F10.2	1855.98	1.48903	4.3241e-08
Y92H12BL.4	Y92H12BL.4	361.194	1.48894	3.14604e-05
C09H10.7	apc-17	1021.08	1.48883	4.35207e-09
F09G8.3	mrps-9	1632.88	1.48883	1.12001e-09
C15H11.7	pas-1	2102.48	1.48875	3.86235e-09
F23H11.2	F23H11.2	1983.41	1.48849	1.12669e-10
Y53C12B.3	nos-3	1577.68	1.48845	2.94074e-08
T01B7.5	T01B7.5	5226.4	1.48843	4.55659e-14
B0035.11	leo-1	3865.89	1.48834	1.30663e-22
F11H8.1	rfl-1	1721.76	1.4883	1.77636e-11
ZC395.7	hap-1	749.102	1.48803	3.02377e-05
R74.6	pelo-1	930.658	1.48802	4.88105e-09
F52D2.6	F52D2.6	203.56	1.48767	0.0398445
Y60A3A.13	fars-2	1969.62	1.4875	1.02311e-07
Y66D12A.10	Y66D12A.10	1501.71	1.48732	2.49548e-11
F55F8.2	F55F8.2	4295.09	1.48676	6.24806e-17
T01G1.3	sec-31	2060.36	1.48674	4.45563e-09
F29B9.10	mrps-21	698.794	1.48659	0.00118592
F28B3.10	F28B3.10	763.811	1.48656	8.49645e-05
F32H2.4	thoc-3	1785.84	1.48639	3.35613e-11
Y57A10A.30	ife-5	236.835	1.4862	0.00112514
R04F11.5	R04F11.5	1288.32	1.48614	6.66524e-05
F26B1.2	hrpk-1	2010.97	1.48608	5.40194e-09
K01C8.5	gei-14	2013.85	1.48593	1.23485e-12
F10B5.7	rrf-3	4268.62	1.4858	1.25954e-10
C24H11.6	immp-1	429.864	1.48576	0.000162248
F27B3.5	F27B3.5	735.663	1.48565	0.00041865
C10C6.1	kin-4	2820.2	1.48563	1.43751e-10
ZK1251.9	dcaf-1	7143.71	1.48544	1.34172e-10
F25H8.2	F25H8.2	1557.05	1.48538	5.49225e-12
D2024.5	D2024.5	486.626	1.4849	1.09606e-05
F55A11.2	syx-5	2265.37	1.48488	2.67153e-16
C10F3.1	cpg-4	3635.64	1.48478	4.35207e-09
ZK783.2	upp-1	1585.12	1.48471	7.84301e-12
C53B4.4	C53B4.4	2882.49	1.4846	9.21146e-11
F08G5.1	dsb-1	714.862	1.4846	5.6829e-07
F10G8.3	rae-1	1669.89	1.48437	2.70365e-11
M116.5	M116.5	2046.25	1.48397	2.98042e-07
C45G3.5	gip-2	3331.26	1.48385	4.10486e-13
C02F5.1	knl-1	4700.79	1.48365	1.0385e-12
F40F8.11	F40F8.11	2671.09	1.48351	1.26437e-12
Y48G8AL.6	smg-2	1955.4	1.48346	1.77596e-07
C25A1.8	clec-87	14850.5	1.48343	8.34005e-09
F21G4.2	mrp-4	5080.26	1.48342	2.50271e-09
Y110A7A.9	Y110A7A.9	3169.85	1.48287	6.29173e-16
F07E5.5	F07E5.5	1008.67	1.48274	4.73004e-10
F52B5.3	F52B5.3	5929.35	1.4827	4.20995e-16
ZC302.1	mre-11	3575.75	1.48236	4.71361e-14
W03G9.8	mzt-1	505.342	1.48212	0.004043
ZK1128.8	vps-29	771.317	1.48203	7.67526e-06
Y79H2A.3	Y79H2A.3	1199.88	1.48198	4.28799e-07
T11G6.8	rbm-22	3033.58	1.48194	2.27861e-17
Y67H2A.6	csn-6	2637.99	1.48192	9.80812e-15
C49H3.10	xpo-3	2801.57	1.48172	8.10258e-13
Y39E4B.1	abce-1	4542.57	1.48117	7.66869e-17
Y52E8A.2	Y52E8A.2	1325.89	1.48079	9.78578e-08
Y59A8A.2	phf-14	1146.59	1.48075	3.88217e-07
M03C11.2	chl-1	1198.75	1.48072	8.67014e-06
K08H10.7	rde-1	3275.62	1.48042	2.7576e-18
Y54G2A.28	Y54G2A.28	122.364	1.48042	0.0489851
F32H2.1	snpc-4	4004.17	1.48033	6.98266e-13
ZK1128.4	gtf-2H3	1561.72	1.48022	6.91393e-09
T23H2.1	npp-12	6967.96	1.48022	1.07836e-16
ZK546.17	cblc-1	679.773	1.48	1.30555e-06
F25H2.9	pas-5	7803.52	1.47965	1.12337e-11
C18E3.2	swsn-2.2	2523.47	1.47965	1.80245e-14
Y62F5A.1	mdt-8	947.333	1.4795	2.15761e-07
F30F8.8	taf-5	4315.1	1.47927	1.89007e-22
R07B7.3	pqn-53	1389.93	1.4789	1.57557e-12
Y106G6H.12	duo-3	2988.55	1.47884	1.34754e-19
C15F1.5	C15F1.5	140.702	1.47876	0.0320172
B0035.3	B0035.3	2007.33	1.47864	2.88982e-06
T24D1.5	har-2	2282.59	1.47863	7.84516e-15
F58A4.8	tbg-1	2572.68	1.47852	6.90665e-16
T02E1.2	T02E1.2	2435.38	1.4785	1.66586e-13
C07G2.1	cpg-1	17113.7	1.47849	3.7208e-08
R53.6	psf-1	1841.25	1.47832	1.02859e-08
W06D4.5	snx-3	404.209	1.47825	0.000217911
ZK686.1	ZK686.1	440.438	1.47822	0.000961927
Y53C10A.13	Pseudogene	172.974	1.47811	0.00372118
C33H5.6	swd-2.1	1019.02	1.47802	9.87945e-05
C13B9.2	C13B9.2	336.765	1.47786	0.00057596
Y65A5A.2	Y65A5A.2	394.714	1.47769	0.00258278
Y37B11A.3	Y37B11A.3	115.759	1.47765	0.0142307
T01H8.1	rskn-1	5856.64	1.47764	1.17653e-09
C36B1.4	pas-4	4163.71	1.47759	2.5468e-14
Y37E3.10	eif-2alpha	5665.63	1.47744	2.0019e-23
Y97E10AR.7	lmtr-2	913.322	1.47733	0.000183793
F43D9.2	rab-33	1155.13	1.47717	3.50151e-08
F11A10.2	repo-1	2401.14	1.47715	2.37471e-06
T19E7.2	skn-1	588.915	1.4771	0.000428165
M01E11.2	M01E11.2	3586.27	1.47689	2.22145e-16
Y39B6A.37	Y39B6A.37	1364.93	1.47653	5.53213e-10
F29A7.6	F29A7.6	883.837	1.47629	7.75523e-07
K05C4.7	K05C4.7	1852.9	1.47616	1.86094e-13
R11A8.5	pges-2	3264.04	1.47615	2.38483e-10
F57B9.5	byn-1	1997.25	1.47606	1.53182e-11
ZK353.9	ZK353.9	1066.67	1.47604	2.91711e-06
Y17G7B.20	Y17G7B.20	662.018	1.4759	2.11378e-06
F28D9.4	F28D9.4	87.2262	1.47526	0.043482
F53G12.5	mex-3	2667.58	1.47522	7.63922e-08
C32D5.5	set-4	1042.75	1.47515	4.65006e-10
W07A8.2	ipla-3	3951.63	1.47486	9.10385e-12
C16C10.2	C16C10.2	1948.39	1.47479	1.82559e-13
Y50D7A.10	Y50D7A.10	374.103	1.47478	0.000225097
R151.9	pfd-5	2836.6	1.47448	5.62048e-07
W04D2.4	W04D2.4	3984.76	1.4742	2.51485e-19
D2005.5	drh-3	5295.69	1.47393	9.42091e-14
R12C12.2	ran-5	2301.62	1.47393	5.10262e-15
Y106G6H.8	Y106G6H.8	214.849	1.47344	0.00186451
C18E9.3	szy-20	675.579	1.47321	8.71335e-07
C34E10.3	gop-1	1572.95	1.4732	8.44932e-12
H04J21.3	gip-1	1039.5	1.4731	1.25654e-08
C29A12.3	lig-1	4132.25	1.47298	8.7104e-18
Y75B8A.31	Y75B8A.31	1192.79	1.47291	4.68498e-11
F32H2.3	spd-2	4919.38	1.47287	5.92231e-08
W10D9.6	W10D9.6	507.524	1.47233	0.000174838
C05D2.5	xnd-1	1210.58	1.47224	6.53763e-06
C17H12.2	C17H12.2	3497.57	1.47221	5.60061e-19
F43D2.1	ccnk-1	2255.48	1.4717	2.31058e-11
Y59A8A.1	csn-1	3311.47	1.47165	6.61215e-16
M04B2.2	M04B2.2	1046.93	1.47144	2.07364e-05
C16C10.4	C16C10.4	2221.21	1.47113	8.71425e-10
CD4.2	crn-2	528.432	1.47077	4.6157e-05
Y50D4C.3	Y50D4C.3	938.465	1.47068	3.40653e-07
C29A12.1	C29A12.1	1701.39	1.47024	6.11474e-10
ZK381.4	pgl-1	10051.6	1.47023	1.49293e-10
Y18D10A.16	coa-5	293.712	1.47014	0.00111853
Y18D10A.19	fkb-2	1050.15	1.47002	1.26553e-06
ZC434.4	ZC434.4	2167.6	1.46993	3.85625e-09
C01H6.9	hasp-1	990.453	1.46975	1.35656e-09
Y102E9.2	wdr-4	2303.79	1.46972	2.96628e-15
R10D12.13	R10D12.13	952.713	1.46958	1.10028e-07
K03B4.3	taf-10	845.222	1.46951	9.64751e-08
F02E9.2	lin-28	1089.66	1.46912	1.38288e-08
C02B10.5	C02B10.5	381.948	1.46911	9.47809e-05
Y49A3A.5	cyn-1	4289.42	1.46911	2.15911e-09
Y39B6A.36	gtf-2F2	1186.84	1.46909	7.59778e-10
T20G5.11	rde-4	5158.98	1.46889	8.72679e-11
C07G1.3	pct-1	2206.25	1.46886	5.9992e-11
Y37H2A.12	Y37H2A.12	418.377	1.46875	3.62314e-05
Y55B1AL.2	gtf-2H5	359.026	1.46863	0.00584547
Y39A1A.6	mrpl-22	713.859	1.46858	2.26952e-06
K04G2.1	eif-2beta	5196.7	1.46805	8.1043e-13
ZK652.6	ZK652.6	2189.17	1.46794	2.93123e-08
K12C11.2	smo-1	2087.68	1.46789	4.30877e-08
F55A11.8	F55A11.8	1257.13	1.46784	7.81212e-06
C36B1.8	gls-1	1828.99	1.46784	1.54429e-08
R01H2.6	ubc-18	1355.53	1.46781	9.42011e-09
K04G2.6	vacl-14	1374.28	1.46781	5.5488e-12
Y47G6A.11	msh-6	6446.72	1.46774	9.94774e-12
Y53C10A.14	Pseudogene	292.149	1.46764	0.00046713
K04C2.4	brd-1	1249.69	1.46752	4.22271e-07
K10B2.4	K10B2.4	391.05	1.46746	0.000898846
ZC434.8	ZC434.8	6639.32	1.46707	7.63223e-10
F45G2.10	F45G2.10	904.473	1.46701	5.31798e-05
ZK973.3	pdp-1	1394.8	1.46698	3.49493e-08
F28C6.8	F28C6.8	1569.95	1.46674	8.6788e-06
F26A3.2	ncbp-2	1936.76	1.46651	2.15109e-06
Y53F4B.3	pole-4	975.072	1.46651	3.39532e-05
T27F2.3	bir-1	524.452	1.4664	0.000197029
D2092.2	ppfr-2	1871.12	1.46623	4.91287e-07
F38H4.8	ech-2	905.294	1.46616	3.69377e-08
B0207.4	air-2	1915.95	1.46615	4.2547e-12
F21D5.5	F21D5.5	1525.9	1.46608	8.95613e-07
K05C4.6	hmp-2	2720.75	1.46607	3.84178e-12
T13F2.7	sna-2	4668.47	1.4658	2.73348e-13
C47E8.8	set-5	1373.82	1.46578	1.07852e-06
F52C9.3	F52C9.3	1123.34	1.46573	4.54967e-09
K08E3.3	toca-2	1957.96	1.46571	2.97501e-07
CD4.3	mrpl-48	586.538	1.46565	7.9479e-07
Y40G12A.2	ubh-2	685.825	1.46563	9.16652e-06
T12E12.1	ari-2	1706.74	1.46554	2.382e-07
W10D5.3	gei-17	2140.93	1.46552	4.78892e-15
R05D11.6	paxt-1	2439.41	1.46551	8.41276e-10
D1054.15	plrg-1	4697.82	1.46515	1.98907e-21
Y23H5B.5	Y23H5B.5	1934.21	1.46479	1.49106e-14
F01F1.5	dpf-4	2656.35	1.46477	7.7958e-16
C26E6.5	fsn-1	2161.83	1.46474	6.02257e-11
Y55F3BL.1	mrpl-46	1158.45	1.46465	2.11091e-09
R151.8	R151.8	1594.08	1.46463	1.86594e-10
Y49G5B.1	Y49G5B.1	151.551	1.4645	0.0109408
C53A5.17	C53A5.17	1458.58	1.4642	1.8872e-10
R05D3.2	R05D3.2	1841.41	1.46415	2.65053e-13
R02D5.8	R02D5.8	585.847	1.46405	0.000512127
M106.4	gmps-1	3359.16	1.46347	1.62275e-12
Y113G7B.18	mdt-17	2735.37	1.46338	1.66128e-14
C17E4.9	nkb-1	498.744	1.46335	0.000329348
K03H4.2	K03H4.2	1033.65	1.46306	3.9503e-08
C44B9.3	C44B9.3	771.433	1.46295	5.00227e-07
Y38A8.2	pbs-3	2241.03	1.46263	6.91413e-13
F29B9.1	F29B9.1	344.857	1.46262	9.79024e-05
CD4.7	zhit-1	919.451	1.4625	1.57652e-08
Y81G3A.3	gcn-2	3878.69	1.46226	1.59201e-08
B0414.8	vps-51	3645.65	1.46217	4.90041e-16
C05D11.9	C05D11.9	3391.15	1.46211	4.1991e-13
F59A2.5	F59A2.5	918.129	1.46206	0.00033678
Y75B7AL.4	rga-4	1750.44	1.46204	3.1797e-08
C36A4.4	C36A4.4	4592.63	1.462	1.47027e-17
W06A7.3	ret-1	624.621	1.46195	0.000659693
C34D4.12	cyn-12	1202.12	1.46173	3.66848e-05
B0336.7	B0336.7	1426.99	1.46145	1.44718e-07
C07H6.8	cux-7	2384.12	1.46122	9.42195e-17
B0393.8	B0393.8	417.221	1.46093	0.00869053
T11G6.5	T11G6.5	3024.81	1.46093	1.10695e-14
VB0393L.2	VB0393L.2	417.221	1.46093	0.00869053
K03H1.7	K03H1.7	194.855	1.4608	0.00310481
F43G9.10	mfap-1	560.434	1.46069	0.00220511
F31C3.4	zipt-1	1419.44	1.46056	5.17612e-08
C56G2.7	rpn-13	1999.98	1.46055	7.41593e-12
F56C11.4	F56C11.4	307.493	1.46049	0.000287352
C30A5.3	mob-4	628.55	1.4603	3.39737e-06
F22B5.2	eif-3.G	3196.83	1.46014	1.73145e-09
F54A3.6	F54A3.6	271.15	1.46006	0.00169713
Y42H9AR.4	Y42H9AR.4	1566.11	1.45978	2.00853e-11
Y71H2AM.20	Y71H2AM.20	1192.35	1.45977	5.97662e-11
C30C11.1	mrpl-32	1253.09	1.45971	3.95222e-05
F33D4.7	emc-6	984.741	1.45952	0.000161185
K08E4.6	tmed-1	937.184	1.45937	8.39023e-07
T28F3.3	zipt-7.1	2165.55	1.45937	1.80493e-08
T03D8.1	num-1	252.222	1.45936	0.000912489
Y50D7A.11	Y50D7A.11	401.141	1.45935	0.000418006
ZC262.8	mrps-18A	1515.24	1.45933	3.91403e-05
ZK945.2	pas-7	4287.09	1.45928	2.1601e-17
C36A4.12	Pseudogene	202.77	1.45913	0.00234949
R11D1.8	rpl-28	5470.36	1.45899	2.39804e-08
F45F2.11	F45F2.11	550.952	1.45875	5.91314e-05
F40F8.9	lsm-1	1242.52	1.45815	6.27139e-05
F29F11.3	tut-2	1743.5	1.458	1.42155e-07
C50C3.7	cil-1	1165.63	1.45787	1.49026e-06
Y71H2AM.17	swsn-3	973.597	1.45786	5.46899e-08
F23F1.10	F23F1.10	502.783	1.45783	0.0085094
M18.6	M18.6	1272.22	1.45774	2.05837e-08
F36H1.4	lin-3	487.516	1.45767	8.51418e-05
Y40B1B.7	Y40B1B.7	1435.41	1.45762	0.000142444
C08B11.6	arp-6	2153.92	1.45755	7.27029e-11
T10E9.1	T10E9.1	1011.99	1.45753	3.45155e-08
F32B6.3	F32B6.3	1813.83	1.45751	6.18568e-08
C05C8.9	hyls-1	628.665	1.45743	5.19937e-07
C44E4.3	got-2.1	3417.4	1.45741	4.15123e-12
F45F2.9	F45F2.9	763.61	1.4574	0.000809036
W02D3.1	cytb-5.2	1403.64	1.45696	9.33089e-05
C53D6.4	C53D6.4	853.514	1.45688	1.07385e-07
C49F5.6	C49F5.6	1123.37	1.45681	2.80923e-07
C10C5.1	pezo-1	1532.95	1.45651	6.31669e-08
T01C3.9	hrde-2	1076.92	1.45639	2.74994e-08
F35G12.5	F35G12.5	366.178	1.45638	0.00033371
ZK643.5	ZK643.5	3155.09	1.45626	9.77357e-15
W08E12.7	W08E12.7	4815.22	1.45623	1.11986e-08
[truncated: 1,209 more rows]

## Sheet: Table S3
Table S3. Small RNAs significantly upregulated 1.3 fold or greater in wild type gonads relative to whole animals.
class	gene_id	public_name	baseMean*	fold_change	pvalue_adj
piRNA	21ur-6127	21ur-6127	13.1429	25.7393	0.00104031
piRNA	21ur-619	21ur-619	29.5322	24.1079	1.49977e-05
piRNA	21ur-6549	21ur-6549	5.8083	21.8033	0.00306756
piRNA	21ur-9593	21ur-9593	8.40274	16.3157	0.00840297
piRNA	21ur-7530	21ur-7530	75.4501	15.8122	1.52234e-13
piRNA	21ur-318	21ur-318	12.299	15.0851	0.00843697
piRNA	21ur-8425	21ur-8425	19.4063	13.8356	0.000115984
piRNA	21ur-2757	21ur-2757	3.55437	13.3361	0.0212596
piRNA	21ur-8333	21ur-8333	3.43743	12.9063	0.0345314
piRNA	21ur-5781	21ur-5781	3.36266	12.5785	0.0449073
piRNA	21ur-5000	21ur-5000	22.1202	11.9702	2.78917e-05
piRNA	21ur-4614	21ur-4614	31.4832	11.6668	1.10725e-06
piRNA	21ur-8601	21ur-8601	2.95101	11.0664	0.0388107
piRNA	21ur-8803	21ur-8803	6.03243	10.3022	0.0199656
piRNA	21ur-14852	21ur-14852	38.0419	9.84807	4.94454e-08
csr	Y57E12AL.6	Y57E12AL.6	12.1775	9.55199	0.00261048
piRNA	21ur-638	21ur-638	9.09868	9.52708	0.0100511
piRNA	21ur-1135	21ur-1135	10.9986	9.36004	0.0212222
piRNA	21ur-5622	21ur-5622	10.0064	8.97867	0.0226298
piRNA	21ur-3309	21ur-3309	5.25965	8.85018	0.0370522
piRNA	21ur-7807	21ur-7807	4.63505	8.80483	0.036286
piRNA	21ur-2233	21ur-2233	31.631	8.67544	3.26355e-05
piRNA	21ur-3975	21ur-3975	605.101	8.4046	5.29581e-38
piRNA	21ur-12123	21ur-12123	19.4783	8.27151	0.000197697
piRNA	21ur-11760	21ur-11760	7.83745	8.08974	0.0172161
piRNA	21ur-6114	21ur-6114	4.77072	7.9067	0.0467667
piRNA	21ur-5973	21ur-5973	8.70191	7.35636	0.0493605
piRNA	21ur-1008	21ur-1008	10.8018	7.02436	0.00889974
piRNA	21ur-6453	21ur-6453	14.8162	6.90741	0.00485056
csr	ZK970.4	vha-9	6.60046	6.61648	0.0350729
piRNA	21ur-1718	21ur-1718	17.0738	6.57162	0.00311217
piRNA	21ur-2917	21ur-2917	67.0102	6.14896	5.39454e-12
csr	Y47G6A.22	Y47G6A.22	6.19343	6.10318	0.0484211
piRNA	21ur-3503	21ur-3503	21.3193	5.87838	0.000323538
piRNA	21ur-9780	21ur-9780	40.9857	5.84588	1.65612e-06
piRNA	21ur-2059	21ur-2059	54.8659	5.65211	6.73069e-09
piRNA	21ur-6391	21ur-6391	9.16201	5.43732	0.0304739
piRNA	21ur-10414	21ur-10414	19.8632	5.08924	0.00907238
piRNA	21ur-6878	21ur-6878	27.4417	4.83591	9.02368e-05
piRNA	21ur-6388	21ur-6388	35.2879	4.7489	0.000461792
piRNA	21ur-4219	21ur-4219	84.6221	4.60748	2.09628e-12
csr	F32D1.7	F32D1.7	46.4417	4.50118	1.24634e-05
piRNA	21ur-6495	21ur-6495	8.64501	4.47003	0.0468807
piRNA	21ur-5591	21ur-5591	63.9448	4.41834	0.000449895
piRNA	21ur-8962	21ur-8962	13.223	4.39466	0.0122646
csr	Y37D8A.21	rbm-7	83.0741	4.38841	2.74946e-09
piRNA	21ur-13971	21ur-13971	21.8351	4.37724	0.00644538
csr	F40G9.1	sec-20	95.4573	4.26322	2.30843e-07
piRNA	21ur-4253	21ur-4253	21.2955	4.18261	0.00462676
csr	Y47D3A.14	Y47D3A.14	21.6363	4.14272	0.00139017
csr	T03D8.2	mrps-12	19.2365	4.03854	0.00374702
csr	VF13D12L.1	inos-1	1523.75	4.01046	3.37538e-15
csr	F29B9.1	F29B9.1	20.1465	3.98938	0.00186901
piRNA	21ur-1579	21ur-1579	47.4238	3.98249	0.037259
piRNA	21ur-1404	21ur-1404	312.192	3.96644	5.3105e-13
miRNA	miR-78 (piRNA)	miR-78 (piRNA)	217.43	3.95358	5.66054e-06
csr	F07E5.5	F07E5.5	141.813	3.92099	3.51068e-12
csr	F21C3.5	pfd-6	25.5842	3.90227	0.000513094
csr	K03B4.2	K03B4.2	30.8089	3.89134	9.65219e-05
csr	C50D2.8	C50D2.8	70.4337	3.8467	8.53432e-08
csr	B0546.4	B0546.4	19.3715	3.81838	0.00265552
miRNA	miR-250-5p	miR-250-5p	137.857	3.81501	7.05957e-12
piRNA	21ur-5155	21ur-5155	13.5869	3.80596	0.0488099
piRNA	21ur-4459	21ur-4459	26.7235	3.78871	0.000569873
csr	T04A8.10	sel-13	99.5727	3.69368	3.77814e-10
piRNA	21ur-6811	21ur-6811	11.4998	3.69001	0.0326528
csr	C47D12.8	xpf-1	1634.18	3.6895	9.07553e-15
csr	C13B7.6	C13B7.6	31.544	3.63439	0.000161165
csr	Y45G12C.16	Y45G12C.16	31.544	3.63439	0.000161165
csr	M02B7.7	M02B7.7	20.4533	3.63377	0.00981253
miRNA	miR-253-3p	miR-253-3p	13.4851	3.62324	0.0243391
csr	F53E10.6	F53E10.6	157.491	3.60992	9.06127e-07
csr	ZK180.4	sar-1	28.1174	3.59537	0.0108024
csr	C56G7.1	mlc-4	14.4075	3.58419	0.0164025
csr	C09E9.1	C09E9.1	23.0387	3.55133	0.00165194
csr	Y54F10AM.4	ceh-44	169.115	3.54121	0.00240065
csr	Y39A1C.3	cey-4	17.4731	3.53464	0.00768247
csr	F29A7.6	F29A7.6	132.367	3.51879	2.39491e-11
csr	K11D9.1	klp-7	4879.56	3.51058	1.37868e-21
csr	K01G5.8	K01G5.8	184.794	3.49206	1.23605e-14
csr	F54C8.2	cpar-1	204.42	3.47419	5.11631e-09
csr	T07C4.10	sas-7	1558.42	3.44723	4.48788e-13
csr	Y71H2B.2	Y71H2B.2	75.1901	3.43202	4.30638e-07
piRNA	21ur-4255	21ur-4255	20.684	3.39861	0.0036447
csr	W02B12.2	rsp-2	393.627	3.38797	2.02198e-15
csr	Y37D8A.11	cec-7	462.747	3.35365	2.74024e-24
csr	Y54G9A.6	bub-3	119.146	3.33451	9.43043e-09
csr	T22H9.1	T22H9.1	181.909	3.32492	1.54747e-11
csr	Y69A2AR.28	Y69A2AR.28	174.918	3.31833	3.24668e-08
piRNA	21ur-5432	21ur-5432	589.745	3.29976	3.9255e-17
csr	Y55F3AR.2	Y55F3AR.2	14.9826	3.29757	0.0173408
csr	T10B5.3	T10B5.3	103.989	3.28416	9.37972e-08
csr	Y35H6.3	Y35H6.3	11.0677	3.27407	0.0484645
csr	F42A6.7	hrp-1	408.473	3.25485	3.5637e-15
piRNA	21ur-8966	21ur-8966	86.5752	3.24505	0.000234451
piRNA	21ur-3291	21ur-3291	65.015	3.24432	0.000301723
csr	K10C3.2	ensa-1	84.8538	3.23744	8.96213e-09
csr	Y51H4A.12	set-26	2611.62	3.22084	1.38136e-36
csr	T07A9.14	T07A9.14	892.051	3.21215	2.5334e-15
piRNA	21ur-4164	21ur-4164	19.4889	3.21195	0.0137457
csr	F48C1.4	F48C1.4	13.1542	3.21104	0.0283974
csr	T23G7.3	T23G7.3	72.9449	3.19597	2.08489e-07
csr	F21F3.7	F21F3.7	13.1751	3.19535	0.0258389
csr	Y54G9A.7	Y54G9A.7	90.8219	3.18331	1.81782e-07
piRNA	21ur-8732	21ur-8732	37.6883	3.17351	0.00646339
csr	D1086.4	him-5	42.7814	3.16603	7.09892e-05
csr	C25A1.6	nola-3	23.9338	3.15585	0.00535637
csr	F15E6.1	set-9	3729.97	3.15434	5.82274e-35
csr	F32D1.9	fipp-1	345.102	3.14854	1.06922e-14
csr	F52C12.2	F52C12.2	79.1286	3.10485	8.73151e-08
csr	C14B1.12	C14B1.12	170.94	3.0994	5.55781e-08
csr	Y54E2A.3	tac-1	653.014	3.09846	2.54703e-23
csr	F39B2.11	mtx-1	77.1842	3.09656	3.47577e-08
csr	F58A4.3	hcp-3	2080.31	3.08618	9.44e-21
csr	T03F1.2	coq-4	25.6129	3.0859	0.00636584
csr	C33H5.4	klp-10	2533.69	3.08063	9.36014e-22
csr	T03F1.1	uba-5	286.386	3.07263	1.95665e-09
csr	W01G7.3	rpb-11	21.2376	3.06797	0.00601596
csr	Y56A3A.19	Y56A3A.19	24.149	3.06596	0.00915586
csr	M04B2.1	mep-1	1968.82	3.05259	3.75716e-19
csr	C06G3.2	klp-18	3167.18	3.04497	5.39099e-20
csr	F23C8.4	ubxn-1	251.711	3.04389	3.74048e-11
csr	Y22D7AL.5	hsp-60	1400.32	3.03192	1.84341e-22
csr	F42A10.5	F42A10.5	165.849	3.03166	1.28669e-10
piRNA	21ur-1018	21ur-1018	90.0063	3.03002	0.00130036
csr	B0304.2	B0304.2	71.643	3.01985	3.07615e-06
csr	Y18D10A.16	coa-5	42.7531	3.01943	0.000108481
csr	Y105E8A.29	Y105E8A.29	31.5023	3.01223	0.000799377
csr	C15H11.9	rrbs-1	488.574	3.0107	6.99736e-19
piRNA	21ur-1825	21ur-1825	28.7771	3.00937	0.00371803
csr	Y48B6A.14	hmg-1.1	73.7934	3.00611	1.30536e-05
piRNA	21ur-9360	21ur-9360	16.1356	2.99871	0.0446274
csr	F10G7.3	unc-85	1805.6	2.99269	2.81258e-24
csr	F02E8.4	F02E8.4	103.296	2.99239	7.44523e-08
csr	F11A10.7	rbm-34	292.43	2.98731	1.40269e-17
csr	T19H12.2	T19H12.2	1169.76	2.98686	1.01813e-24
csr	Y71H2B.3	ppfr-4	53.5998	2.98431	5.8758e-05
csr	T09A5.10	lin-5	1575.37	2.97692	6.8757e-35
csr	C43E11.9	C43E11.9	140.696	2.97488	1.21896e-09
csr	W08E12.7	W08E12.7	169.527	2.97034	1.7917e-05
csr	D2030.4	D2030.4	27.0284	2.96886	0.0466336
piRNA	21ur-10	21ur-10	40.2882	2.96809	0.0370479
csr	Y39B6A.34	Y39B6A.34	109.996	2.96665	2.13841e-05
csr	K07A1.10	K07A1.10	62.6584	2.96549	5.69844e-06
csr	C34B2.2	kbp-5	20.3126	2.95985	0.0138603
csr	F59A2.6	golg-4	202.065	2.95754	1.66883e-09
piRNA	21ur-1444	21ur-1444	15.3035	2.95685	0.045332
csr	Y57A10A.18	pqn-87	585.862	2.95024	9.75568e-20
csr	R09B3.4	ubc-12	136.911	2.93054	2.64725e-06
csr	B0432.4	misc-1	48.1466	2.91495	0.00345022
csr	M03C11.7	prp-3	403.745	2.90784	9.40279e-15
csr	ZK20.3	rad-23	261.661	2.90209	7.08485e-10
csr	Y47D3B.9	bed-2	15.9079	2.89711	0.0361323
csr	F26H9.6	rab-5	53.7988	2.89655	1.30051e-05
csr	H02I12.5	memi-3	540.506	2.89416	5.50651e-25
csr	F28D9.4	F28D9.4	26.4456	2.88043	0.013203
csr	Y41D4B.11	Y41D4B.11	79.9652	2.87989	2.16904e-05
csr	T12F5.3	glh-4	2027.03	2.87689	7.78671e-17
csr	Y71D11A.2	smr-1	117.827	2.87055	4.45138e-07
csr	Y51H4A.15	Y51H4A.15	140.19	2.86846	7.79062e-11
csr	ZK1055.1	hcp-1	1765.93	2.86301	1.64902e-29
csr	Y43F4B.6	klp-19	2590.59	2.86249	3.20779e-38
csr	Y51H1A.4	ing-3	278.101	2.86167	5.68689e-11
csr	R74.8	R74.8	402.645	2.85744	4.55563e-11
csr	Y75B8A.14	Y75B8A.14	55.2796	2.85634	1.26119e-05
csr	Y49E10.6	his-72	84.2377	2.85538	2.506e-07
piRNA	21ur-5323	21ur-5323	280.129	2.85499	1.48075e-06
csr	K01G5.7	tbb-1	1192.15	2.85472	3.08195e-12
csr	ZK632.9	ZK632.9	27.4667	2.85139	0.00661567
piRNA	21ur-1475	21ur-1475	47.5145	2.85052	0.00371955
csr	W08F4.8	cdc-37	551.501	2.84927	4.11407e-17
piRNA	21ur-5568	21ur-5568	31.9894	2.8481	0.00390005
csr	Y53F4B.3	pole-4	249.104	2.83502	1.58557e-09
csr	F55H2.7	F55H2.7	190.118	2.83029	7.76532e-09
csr	ZK381.1	him-3	367.297	2.82914	5.856e-16
csr	K12H4.2	K12H4.2	16.0911	2.82913	0.0283248
csr	Y41E3.10	eef-1B.2	308.616	2.82136	9.29287e-11
csr	Y48A6B.5	exos-1	115.203	2.81756	2.00258e-05
csr	EEED8.3	EEED8.3	46.2629	2.81436	0.000289398
csr	C25A1.16	C25A1.16	75.97	2.81431	0.000111814
csr	F28D9.1	rsr-1	402.114	2.80297	2.95628e-15
csr	Y116A8C.35	uaf-2	213.82	2.7998	2.52157e-09
csr	M117.2	par-5	516.223	2.79948	1.28242e-20
csr	C32E8.5	C32E8.5	140.021	2.79427	2.70877e-07
csr	F56D12.5	vig-1	278.415	2.7933	8.22385e-11
csr	VW02B12L.3	ebp-2	411.508	2.79077	1.14564e-18
csr	T21E3.1	egg-4	1167.37	2.79077	2.20666e-22
csr	R09B3.1	exo-3	244.803	2.77648	7.79728e-10
csr	F25H2.9	pas-5	201.64	2.77261	3.3158e-11
csr	Y18H1A.2	Y18H1A.2	55.7651	2.7693	3.93032e-05
csr	Y54E2A.2	smg-9	132.269	2.76836	1.9727e-09
csr	T08D2.8	T08D2.8	83.5496	2.76456	4.9052e-06
csr	Y39B6A.33	Y39B6A.33	387.673	2.76266	1.97446e-10
csr	Y37D8A.22	epg-3	56.43	2.76098	0.000119859
csr	F57C9.7	tofu-4	402.931	2.75852	7.95947e-19
csr	Y48G1C.1	pid-2	1468.75	2.75026	1.37734e-13
csr	Y39G10AR.13	icp-1	2567.96	2.74955	6.16858e-17
csr	F10E9.11	F10E9.11	40.3698	2.74869	0.0116091
csr	Y57A10A.19	rsr-2	269.105	2.74754	7.83995e-10
csr	Y51H1A.3	Y51H1A.3	106.717	2.74536	2.59422e-07
csr	F52A8.5	gcsh-2	29.7004	2.73393	0.00961376
csr	C49H3.3	C49H3.3	53.0274	2.72984	7.69685e-05
csr	B0546.1	mai-2	18.9854	2.72902	0.0237056
csr	C16C10.2	C16C10.2	51.175	2.72698	0.000518236
csr	Y56A3A.11	tsen-2	43.117	2.72513	0.00238844
csr	W09C5.1	W09C5.1	124.309	2.7161	0.000149434
csr	Y17G7A.1	hmg-12	1973.09	2.7152	6.22709e-24
csr	Y92C3B.3	rab-18	32.3473	2.71513	0.00293495
csr	Y39G10AR.7	ekl-7	902.553	2.7142	1.00717e-24
csr	T03F1.9	hcp-4	1269.57	2.71158	4.47864e-14
csr	C27A2.3	ify-1	48.4553	2.71117	0.000138742
csr	Y67D8C.5	eel-1	1797.8	2.70506	2.73186e-16
csr	F29C4.6	tut-1	130.688	2.69743	9.48894e-09
csr	Y46G5A.4	snrp-200	5631.84	2.69567	1.0481e-53
mut	Y9D1A.1	Y9D1A.1	110.356	2.69503	0.00022713
csr	Y75B8A.18	Y75B8A.18	18.2991	2.69469	0.0356109
csr	C38C10.4	gpr-2	1094.62	2.68847	1.9032e-22
csr	Y75B8A.22	tim-1	532.895	2.68547	1.99639e-09
csr	W02B12.3	rsp-1	240.643	2.68486	6.66453e-13
csr	R12E2.10	egg-5	1248.32	2.6812	6.1503e-24
csr	F54C4.1	mrpl-40	46.029	2.67932	0.00149673
csr	T03F1.8	guk-1	98.8687	2.67354	7.9061e-05
csr	Y18D10A.11	Y18D10A.11	222.166	2.67021	3.7071e-08
csr	R05H5.3	R05H5.3	36.8875	2.66879	0.00106448
csr	T01C3.7	fib-1	748.466	2.66693	2.26171e-15
csr	T01B11.3	syx-4	69.675	2.66645	0.000110172
csr	Y116A8C.27	Y116A8C.27	31.5487	2.66042	0.00387408
csr	M01E11.6	klp-15	2162.31	2.65961	1.48133e-20
csr	C47B2.3	tba-2	595.801	2.65916	6.83879e-16
csr	C43E11.1	acin-1	262.665	2.65413	4.06819e-12
csr	Y39A3CR.7	pqn-82	54.4401	2.65266	0.000105603
csr	K08D12.1	pbs-1	252.668	2.65148	8.29699e-12
csr	B0511.9	cdc-26	45.3986	2.65087	0.00354149
csr	Y119D3B.12	Y119D3B.12	134.272	2.65004	1.13469e-05
csr	W02D9.3	hmg-20	138.959	2.64857	5.06158e-06
csr	Y57A10A.31	Y57A10A.31	500.962	2.64575	1.24244e-23
csr	Y110A2AR.3	ncap-1	78.8698	2.64264	0.00120829
csr	C07G2.2	atf-7	93.9278	2.63603	6.43046e-08
csr	M28.5	M28.5	188.995	2.62958	2.01212e-12
csr	T07A9.13	tag-261	57.0456	2.62793	0.00078745
csr	Y48G1BM.1	snpc-3.2	691.712	2.62576	8.70398e-23
csr	W01B11.3	nol-58	553.84	2.62533	8.3238e-13
csr	F48A11.5	ubxn-3	151.365	2.62405	1.16653e-06
piRNA	21ur-5846	21ur-5846	21.984	2.62121	0.0187574
csr	T01C3.3	T01C3.3	400.343	2.6208	8.19739e-26
csr	Y54E2A.11	eif-3.B	372.523	2.61925	1.40418e-09
csr	K12D12.5	K12D12.5	531.229	2.61906	2.54012e-13
csr	Y38E10A.22	Y38E10A.22	41.2016	2.61818	0.000708896
csr	T28D9.2	rsp-5	107.386	2.61734	1.10813e-06
csr	C50D2.5	C50D2.5	22.9956	2.61727	0.0142337
csr	Y82E9BR.3	Y82E9BR.3	35.2985	2.61692	0.0071856
csr	C10G11.7	chdp-1	124.151	2.61599	7.30737e-08
csr	Y38C1AA.11	prdx-6	21.0134	2.61462	0.0207418
csr	ZK550.4	gtf-2E1	34.6284	2.60883	0.00266624
csr	Y39A1A.6	mrpl-22	76.6142	2.60712	8.24893e-06
csr	F36D4.2	trpp-4	43.4689	2.60701	0.000328965
csr	Y53H1A.1	rsy-1	149.844	2.60228	6.56257e-07
csr	T28D9.1	T28D9.1	206.42	2.60016	2.53226e-07
csr	Y73B3A.10	Y73B3A.10	17.5224	2.59981	0.0303425
csr	C36E8.5	tbb-2	375.859	2.59739	3.38467e-16
csr	C55B7.1	glh-2	322.778	2.59721	4.2484e-13
csr	W07E6.1	nol-2	440.907	2.59564	2.58508e-18
csr	C10H11.10	kca-1	803.957	2.59507	1.07366e-09
csr	F31D4.3	fkb-6	315.68	2.59161	2.16853e-11
csr	Y54E10A.10	Y54E10A.10	98.4467	2.5892	0.00014458
mut	Y116A8A.150	Y116A8A.150	42.5909	2.58576	0.0271668
csr	T27D1.1	cyn-9	56.2108	2.5843	9.37736e-05
csr	F47D12.4	hmg-1.2	96.4723	2.58377	3.18254e-06
csr	C03D6.8	rpl-24.2	156.309	2.58372	2.25669e-05
csr	K07D4.3	rpn-11	726.844	2.58289	1.2687e-11
csr	Y95B8A.11	him-19	78.3265	2.58243	9.66925e-06
csr	F35G12.10	asb-1	22.0554	2.57972	0.0208535
csr	K12D12.1	top-2	2972.37	2.57679	1.40526e-14
csr	C18A3.3	C18A3.3	186.464	2.57586	2.01212e-12
piRNA	21ur-6392	21ur-6392	18.6996	2.57492	0.0449673
csr	R02D3.5	fnta-1	41.353	2.57488	0.000847171
csr	W01G7.4	W01G7.4	138.729	2.57387	5.37413e-06
csr	Y71F9AL.9	Y71F9AL.9	262.358	2.57122	1.67646e-09
csr	B0273.3	snpc-3.1	719.696	2.56952	6.21393e-23
piRNA	21ur-3471	21ur-3471	75.2196	2.56813	0.0050415
csr	F22B7.13	gpr-1	1078.31	2.56506	1.90255e-24
piRNA	21ur-572	21ur-572	16.1648	2.5596	0.0405499
csr	C50B6.2	nasp-2	147.401	2.55913	3.28191e-07
csr	T22F3.2	T22F3.2	294.696	2.55578	2.04342e-07
csr	R08C7.3	htz-1	56.1405	2.55569	7.99305e-05
csr	B0414.3	hil-5	198.743	2.55504	6.09584e-09
csr	T05H4.11	T05H4.11	77.4674	2.55454	9.04484e-06
csr	F53H1.1	F53H1.1	193.074	2.55071	1.01184e-10
csr	Y55B1AL.3	helq-1	307.782	2.5489	8.62619e-13
csr	C41G7.2	klp-16	2501.91	2.5485	5.00645e-26
csr	Y48B6A.11	jmjd-2	296.616	2.54763	1.12572e-13
csr	Y48G1BL.1	snpc-3.3	451.152	2.54758	2.05102e-17
csr	K01G5.5	K01G5.5	490.123	2.54487	1.58567e-18
csr	M18.7	aly-3	158.167	2.54457	4.24885e-05
csr	M01E5.4	M01E5.4	218.001	2.54365	6.12727e-13
csr	F55F10.1	F55F10.1	902.648	2.54217	7.61331e-18
csr	C33C12.10	C33C12.10	24.2777	2.54128	0.0159307
csr	F01F1.15	F01F1.15	21.9003	2.5349	0.0163453
csr	T01G9.6	kin-10	28.8161	2.53364	0.0217133
csr	ZK546.14	ZK546.14	273.058	2.52981	1.01986e-09
csr	F53A2.5	dro-1	246.578	2.52799	1.99534e-09
csr	K08D9.3	apx-1	28.85	2.52691	0.00489245
csr	R05H10.2	rbm-28	343.674	2.52103	2.41702e-07
csr	C18H9.3	gyf-1	124.536	2.51503	1.05889e-06
csr	C18G1.5	hil-4	846.199	2.5143	1.18305e-22
csr	K09H11.3	rga-3	1903.88	2.5137	1.90081e-18
csr	E01A2.5	E01A2.5	35.2831	2.5097	0.0088265
csr	Y34D9A.4	spd-1	1665.99	2.50969	3.41032e-16
csr	Y63D3A.5	tfg-1	812.737	2.50573	1.20256e-17
csr	Y54F10BM.2	iffb-1	268.544	2.50422	1.25633e-11
csr	D1046.1	cfim-2	81.6339	2.50349	2.6679e-05
csr	ZK430.7	ZK430.7	136.504	2.49872	1.58599e-09
csr	F35G12.11	erh-2	50.9843	2.49772	0.000394078
csr	Y46H3C.4	Y46H3C.4	63.8426	2.49656	8.85726e-05
csr	T24F1.1	raga-1	234.396	2.49643	2.57638e-14
csr	C05D11.11	mel-32	1108.92	2.49638	1.08564e-25
csr	C27H5.3	fust-1	540.238	2.49492	4.11237e-12
csr	F30F8.9	F30F8.9	69.8488	2.49251	0.00507383
csr	C16A3.6	C16A3.6	178.285	2.49231	8.78204e-07
csr	W05F2.3	W05F2.3	49.3925	2.49149	0.000399094
csr	T01B7.5	T01B7.5	104.619	2.49001	4.12503e-05
csr	F23B12.8	bmk-1	1056.18	2.48936	1.31752e-44
csr	Y48E1B.7	lin-38	81.2562	2.48879	2.05337e-05
csr	M106.5	cap-2	75.7585	2.48711	7.67821e-05
csr	R09B3.5	mag-1	133.488	2.48698	2.43735e-07
csr	F33E11.2	F33E11.2	42.5458	2.48605	0.00347045
csr	Y48G1A.4	nol-14	345.331	2.48587	6.93529e-10
csr	Y47D3A.15	aakb-2	188.14	2.48518	5.68062e-10
csr	Y37E11B.5	Y37E11B.5	119.244	2.48482	9.89135e-06
piRNA	21ur-5366	21ur-5366	61.2201	2.48222	0.00362328
csr	T09F3.3	gpd-1	367.89	2.48093	4.79046e-09
csr	Y73B6BL.23	Y73B6BL.23	154.292	2.48032	4.8552e-07
csr	R148.3	R148.3	424.832	2.47802	1.11426e-18
csr	T21E12.4	dhc-1	1568.9	2.47778	1.20296e-20
csr	C39E9.12	C39E9.12	970.234	2.47572	4.10962e-34
csr	F22E5.17	F22E5.17	47.4963	2.47424	0.000799377
csr	C14B9.4	plk-1	901.715	2.47376	1.24715e-19
csr	F56B3.11	F56B3.11	74.08	2.47245	0.000178102
csr	W06H8.1	rme-1	139.343	2.47098	1.46767e-05
csr	T05A6.2	cki-2	140.497	2.47058	2.57954e-05
csr	T07A9.9	nog-1	430.816	2.47029	8.81814e-17
csr	T12B3.4	mob-3	53.8731	2.46641	0.00150509
csr	Y71F9AR.4	Y71F9AR.4	36.1611	2.46492	0.00405313
csr	M01E5.5	top-1	120.567	2.46322	7.41743e-06
csr	F09E5.17	bmy-1	31.7429	2.46284	0.0115808
csr	W02B12.11	W02B12.11	32.674	2.45995	0.0149197
csr	Y17G9B.9	memi-1	435.869	2.45942	1.51276e-14
csr	F34D10.4	F34D10.4	1340.68	2.45856	1.19432e-18
csr	C15C6.3	C15C6.3	180.873	2.45845	1.67387e-06
csr	F54C8.4	F54C8.4	500.699	2.45621	3.53777e-18
csr	Y116A8A.9	map-2	142.897	2.45438	2.5596e-07
csr	Y53F4B.9	Y53F4B.9	2394.54	2.45362	1.7608e-26
csr	ZK652.11	cuc-1	36.5663	2.45229	0.00184396
csr	C15H11.6	nxf-2	76.9698	2.4507	3.60042e-06
csr	ZK512.2	ZK512.2	152.583	2.44867	8.74538e-08
csr	F25D7.4	maph-1.2	1975.82	2.44854	1.84622e-15
csr	C47B2.5	eif-6	116.469	2.44837	8.86687e-07
csr	F57B10.8	F57B10.8	30.0652	2.44777	0.00451057
csr	Y59A8B.1	dpy-21	304.1	2.44627	1.09055e-07
csr	F57C9.1	pdxk-1	376.794	2.44337	9.9383e-14
csr	Y48E1B.12	csc-1	293.895	2.4429	1.58378e-12
csr	F01G4.4	F01G4.4	1765.21	2.4427	7.64346e-32
csr	Y54E10BR.3	Y54E10BR.3	51.4495	2.43808	0.00259262
csr	F41G3.14	exos-8	113.509	2.4359	1.1e-07
csr	F28B3.10	F28B3.10	69.0256	2.43383	0.00445045
csr	K05C4.1	pbs-5	485.8	2.43281	3.00253e-08
csr	F33D4.7	emc-6	28.0777	2.43219	0.00717359
csr	W03C9.7	mex-1	162.41	2.4297	8.31565e-09
csr	K07H8.3	daf-31	85.6256	2.42811	0.000973591
csr	Y18D10A.9	Y18D10A.9	99.7401	2.42638	0.000373569
csr	Y6B3B.4	Y6B3B.4	68.3168	2.42548	0.000289277
csr	B0336.3	rbm-26	708.656	2.42516	6.26352e-17
csr	T12G3.6	T12G3.6	23.2263	2.42249	0.0350612
csr	Y73B3A.1	Y73B3A.1	966.983	2.42131	8.59888e-20
csr	W03F9.10	sftb-2	297.243	2.42126	1.00153e-09
csr	C44E4.4	ssb-1	332.089	2.41993	1.41691e-11
mut	H04D03.1	enu-3.1	356.54	2.41803	7.11502e-11
csr	C56C10.3	vps-32.1	120.024	2.41796	5.05445e-08
csr	Y41C4A.9	Y41C4A.9	114.439	2.41741	2.05721e-06
csr	ZK1010.2	ZK1010.2	180.913	2.4173	4.92747e-08
csr	F57C2.6	spat-1	58.8369	2.41578	0.000109159
csr	F23C8.6	did-2	145.504	2.41564	1.21001e-06
csr	Y47G6A.1	inx-21	20.996	2.41462	0.0312469
piRNA	21ur-554	21ur-554	530.059	2.4144	3.27131e-08
piRNA	21ur-6041	21ur-6041	22.2198	2.41336	0.027435
csr	Y54E10A.12	syp-5	94.1358	2.41232	5.51885e-06
csr	Y39G8C.1	xrn-1	487.982	2.41188	3.52137e-13
csr	F29B9.6	ubc-9	75.2747	2.40786	0.0168712
csr	F15B9.4	inft-2	2156.7	2.40771	3.03522e-20
csr	ZK945.2	pas-7	117.14	2.40589	5.04724e-08
csr	C26D10.1	ran-3	157.833	2.40514	1.17623e-08
csr	ZK652.3	ufm-1	25.609	2.40471	0.0382052
csr	F28H1.3	aars-2	1899.04	2.40442	2.387e-16
csr	Y48E1C.1	Y48E1C.1	104.066	2.40436	3.98308e-06
csr	F40E3.2	mage-1	59.3141	2.4039	0.000194952
csr	C16C10.11	har-1	38.1387	2.39943	0.0051052
csr	C02F5.4	cids-1	106.009	2.39868	6.18848e-07
csr	C46F11.2	gsr-1	108.155	2.39632	2.79298e-05
csr	Y40B10A.8	nhr-86	410.594	2.3956	7.80512e-11
csr	Y75B8A.30	pph-4.1	90.253	2.3949	1.38661e-06
csr	Y48A6B.3	Y48A6B.3	163.573	2.39432	2.47907e-09
piRNA	21ur-4544	21ur-4544	70.1202	2.39414	8.0802e-05
csr	F40G9.3	ubc-20	48.2557	2.39395	0.000472299
csr	W03G9.2	pid-4	421.332	2.39388	2.25789e-06
csr	Y40B10A.1	lbp-9	80.6801	2.39315	0.000255635
csr	F43C1.6	mrpl-21	42.6819	2.39281	0.0147559
csr	F10G7.4	scc-1	2188.52	2.38784	3.86916e-16
csr	F18C12.3	F18C12.3	334.324	2.38652	2.22267e-19
csr	M04F3.1	rpa-2	318.774	2.38625	3.29715e-10
csr	Y39E4B.2	snpc-1.2	542.719	2.3858	8.20898e-18
csr	Y66H1A.4	Y66H1A.4	182.089	2.38066	2.36617e-07
csr	W06B4.1	W06B4.1	136.202	2.37997	1.55496e-06
csr	F57B1.2	sun-1	332.452	2.37938	4.21811e-11
csr	Y47D3A.29	pola-1	449.747	2.3785	9.0291e-17
csr	F09G2.9	attf-2	267.478	2.37617	2.41757e-14
csr	K02F3.11	rnp-5	70.9626	2.37475	0.000173015
csr	F22D6.2	F22D6.2	69.6841	2.37465	0.00173617
csr	Y48B6A.1	Y48B6A.1	405.826	2.37363	1.88214e-15
piRNA	21ur-8508	21ur-8508	28.2593	2.37306	0.0400391
csr	Y55B1BR.4	magu-1	86.7493	2.37303	4.76757e-05
csr	Y41D4A.6	Y41D4A.6	42.5569	2.37224	0.00268187
csr	F33H1.2	gpd-4	345.792	2.37013	4.18871e-07
csr	C01G10.8	ahsa-1	114.625	2.36914	2.42182e-07
csr	Y54G11A.3	Y54G11A.3	151.545	2.36765	1.01501e-06
csr	K12D12.2	npp-3	463.201	2.36715	6.26594e-14
csr	Y57A10A.28	tric-1B.2	46.6689	2.36585	0.0076059
csr	R09B3.2	rbm-3.1	372.177	2.36308	5.03815e-15
csr	T01B7.3	rab-21	40.0689	2.36265	0.00515274
csr	T12D8.1	set-16	1071.63	2.3609	5.9401e-22
csr	C09H10.7	apc-17	181.159	2.35983	1.23519e-09
csr	C56G2.7	rpn-13	254.487	2.35954	1.05034e-08
csr	ZC168.4	cyb-1	92.2629	2.35943	2.35347e-06
csr	F56F3.1	ifet-1	366.991	2.35938	1.22578e-11
csr	T07C4.8	ced-9	59.8326	2.35853	0.000697006
csr	B0303.15	mrpl-11	92.5944	2.35849	4.66074e-06
csr	K09B11.9	uso-1	309.056	2.35811	1.78891e-08
csr	F55G1.5	slc-25A18.2	50.9291	2.35572	0.00103988
csr	B0035.11	leo-1	205.058	2.35569	3.2187e-07
csr	F58A4.10	ubc-7	82.862	2.35415	0.000175229
csr	T10H9.4	snb-1	30.4513	2.35347	0.0186571
csr	Y49E10.15	snr-6	25.2041	2.35331	0.0163821
csr	Y73B6BL.38	puf-11	685.972	2.35278	2.16907e-16
csr	M4.1	M4.1	575.846	2.3525	1.36555e-15
csr	C05C10.5	C05C10.5	79.2489	2.3509	0.000989888
csr	T12D8.7	taf-9	116.608	2.34746	3.35964e-07
csr	Y47D3A.28	mcm-10	45.3831	2.34732	0.00211769
csr	Y32H12A.6	Y32H12A.6	30.6385	2.34498	0.0225429
csr	Y73B6BL.5	seu-1	415.871	2.34382	2.61723e-15
csr	Y65B4BR.4	wwp-1	668.564	2.34272	7.00415e-08
csr	Y75B7AL.4	rga-4	595.42	2.33994	1.04513e-21
csr	Y116A8C.34	cyn-13	258.392	2.33805	2.67945e-07
csr	F33A8.1	let-858	293.179	2.33538	2.29142e-09
csr	H04D03.2	H04D03.2	202.131	2.33505	5.91157e-10
csr	C23G10.4	rpn-2	901.135	2.33375	1.59872e-14
csr	F15A4.11	tag-281	35.4674	2.33175	0.00932633
csr	F36A4.7	ama-1	1162.49	2.33037	2.37264e-20
csr	K07A12.7	mrps-15	45.5376	2.32918	0.00133029
csr	B0379.4	scpl-1	40.7313	2.32837	0.0221897
csr	Y48E1A.1	rpoa-1	932.42	2.32809	4.22681e-15
csr	Y50D4C.3	Y50D4C.3	77.6752	2.32716	1.6159e-05
csr	H21P03.2	H21P03.2	108.928	2.32613	2.60707e-05
csr	W03B1.4	sars-2	70.2546	2.32604	0.000198354
csr	Y54E10A.7	mrpl-17	65.8746	2.32533	0.00222693
csr	Y50D4C.5	Y50D4C.5	136.01	2.32224	2.78049e-08
csr	Y56A3A.20	ccf-1	167.065	2.32092	8.51568e-07
csr	F15H10.3	apc-10	34.8441	2.32014	0.0050992
csr	K07F5.14	K07F5.14	231.79	2.3187	4.44222e-13
csr	B0464.7	baf-1	19.7771	2.31776	0.0456177
csr	F26A3.7	F26A3.7	51.355	2.31754	0.0013069
csr	Y106G6H.6	Y106G6H.6	80.4893	2.31635	8.86556e-06
csr	F08D12.1	srpa-72	190.715	2.31491	1.91571e-08
csr	C05C8.2	krr-1	167.204	2.31479	1.45443e-05
csr	Y39B6A.12	bed-1	43.5129	2.31438	0.00156852
csr	Y45F10A.2	puf-3	487.437	2.31179	2.12471e-16
csr	C17H12.13	anat-1	50.815	2.31074	0.000609837
csr	C25G4.3	C25G4.3	85.7915	2.30944	1.01732e-05
csr	C12C8.3	lin-41	144.636	2.30727	1.47982e-07
csr	F38H4.9	let-92	122.016	2.30564	1.30536e-05
csr	F25B5.7	nono-1	59.3996	2.30167	0.00323956
csr	F53F4.12	F53F4.12	124.781	2.29981	7.14771e-06
csr	F01G12.6	F01G12.6	29.8465	2.29946	0.012906
csr	F43D9.4	sip-1	62.5507	2.29933	0.000430819
csr	F25B5.4	ubq-1	598.838	2.29707	1.27505e-19
csr	T28A8.4	T28A8.4	151.851	2.29657	3.90594e-06
csr	H27M09.3	syp-4	505.096	2.2937	2.45218e-14
csr	ZK546.1	zyg-12	358.332	2.29309	2.44369e-12
csr	R02F2.9	R02F2.9	53.4707	2.29253	0.000618121
csr	B0491.7	B0491.7	129.307	2.29185	4.48403e-08
csr	F08F8.8	gos-28	121.191	2.29068	2.46796e-06
csr	Y17G7B.9	cyn-16	56.4515	2.28666	0.0133386
csr	T26A5.8	T26A5.8	22.5166	2.28587	0.038363
csr	Y105E8B.3	riok-2	262.129	2.28577	6.94493e-08
piRNA	21ur-7301	21ur-7301	174.976	2.2843	3.57999e-06
csr	Y48G9A.4	frl-1	579.373	2.28409	4.40971e-10
csr	Y71H2AM.17	swsn-3	41.9288	2.28214	0.00287061
piRNA	21ur-1433	21ur-1433	46.1165	2.28062	0.0169122
csr	T07C4.3	T07C4.3	524.574	2.27935	4.1631e-11
csr	Y66D12A.19	Y66D12A.19	250.888	2.27822	7.50028e-09
csr	D1054.14	prp-38	174.402	2.2766	3.99019e-06
csr	T01D1.2	etr-1	72.9913	2.27522	7.57269e-05
csr	W02A2.7	mex-5	140.627	2.27412	1.95738e-07
csr	Y73B6BL.6	sqd-1	117.131	2.27345	1.51314e-05
csr	F42G9.1	ppm-1.G	122.055	2.2728	0.000987671
csr	K05C4.2	K05C4.2	413.182	2.27216	4.61503e-12
csr	F37C12.13	exos-9	211.744	2.27011	5.01164e-10
csr	Y17G7B.21	Y17G7B.21	197.852	2.27007	2.89621e-07
csr	Y57G11C.34	mrps-7	127.813	2.26787	4.57425e-07
csr	Y39A1A.13	orc-4	152.268	2.26626	2.75153e-05
csr	R144.7	larp-1	311.803	2.26441	3.05664e-08
csr	ZC155.3	morc-1	1515.18	2.26251	4.97827e-16
csr	T05G5.7	rmd-1	187.199	2.26211	1.87888e-06
csr	Y76A2B.1	pod-1	623.613	2.26185	2.47825e-11
csr	Y57G11C.11	coq-3	297.373	2.26148	9.97163e-09
csr	Y34D9A.1	mrpl-38	79.5194	2.26094	2.36734e-05
csr	Y53C12A.4	mop-25.2	61.7527	2.26006	0.000531638
csr	F08F3.2	acl-6	213.122	2.25486	4.17819e-12
csr	Y54E10A.9	vbh-1	290.189	2.25293	2.05446e-10
csr	W03D2.4	pcn-1	63.9471	2.25237	0.00126445
csr	Y48B6A.13	Y48B6A.13	119.078	2.25144	3.12218e-05
csr	Y55F3AM.6	lep-2	81.3533	2.25102	0.000358889
csr	Y22D7AL.10	Y22D7AL.10	87.1733	2.25093	0.000127103
csr	Y53G8AR.8	Y53G8AR.8	109.958	2.24865	0.000110024
csr	Y17G7B.20	Y17G7B.20	517.463	2.24808	7.59867e-07
csr	ZK546.13	mdt-4	187.868	2.24617	1.27755e-07
csr	Y54G2A.23	manf-1	112.353	2.24592	2.50271e-05
csr	C15H11.5	set-31	635.903	2.24371	9.66725e-20
csr	Y38C9A.1	Y38C9A.1	400.446	2.24242	3.50704e-13
csr	C56G2.1	akap-1	106.734	2.2424	1.13469e-05
csr	Y48E1B.1	ddl-2	23.2533	2.24219	0.0411947
csr	F56G4.5	png-1	52.9107	2.24046	0.00387121
csr	Y55F3AM.1	mrps-25	39.4364	2.23982	0.00713305
csr	Y73E7A.2	aatf-1	269.678	2.23965	2.69799e-13
csr	F54D10.5	F54D10.5	115.245	2.23958	5.10776e-06
csr	Y54G11A.2	Y54G11A.2	54.7814	2.23792	0.00103225
csr	Y116A8C.36	itsn-1	413.259	2.2379	2.33113e-08
csr	C17E4.6	C17E4.6	169.73	2.23657	5.71497e-07
csr	F53F4.11	F53F4.11	332.575	2.23635	5.69217e-13
csr	ZC434.4	ZC434.4	31.4225	2.23493	0.00899963
csr	C06A1.5	rpb-6	76.7942	2.23487	0.000180791
csr	Y51H1A.6	mcd-1	172.039	2.23445	7.88071e-07
csr	D1007.16	eaf-1	81.1635	2.23321	2.68361e-05
csr	Y92H12BR.8	mrpl-15	132.2	2.2332	0.000154761
piRNA	21ur-5729	21ur-5729	57.2797	2.23266	0.0200156
csr	B0454.1	lin-8	28.5603	2.23254	0.0178199
piRNA	21ur-5557	21ur-5557	84.0957	2.23231	0.0016844
csr	B0285.1	cdk-12	78.9343	2.23098	0.000131808
csr	Y81G3A.3	gcn-2	842.669	2.2306	1.34684e-07
csr	C44B9.5	com-1	85.7112	2.23059	4.70317e-05
csr	F25G6.8	F25G6.8	25.2969	2.23005	0.0238275
csr	Y37A1B.1	ccar-1	703.428	2.22907	2.02625e-09
csr	F22B7.5	dnj-10	231.492	2.22898	1.07204e-05
csr	Y38F2AR.9	sec-61.B	22.1149	2.22789	0.0385348
csr	Y97E10AR.6	Y97E10AR.6	86.0251	2.22782	0.00245346
csr	ZK688.9	ZK688.9	35.4946	2.22557	0.0074302
csr	W06E11.2	tag-267	117.964	2.22481	2.53098e-07
csr	ZK430.1	toe-1	893.856	2.22434	4.5345e-14
csr	Y46G5A.5	pisy-1	529.991	2.22366	3.15807e-11
csr	C18G1.4	pgl-3	737.421	2.22168	2.66416e-15
csr	Y53C12B.2	pno-1	124.556	2.22131	0.000182961
csr	F56G4.4	F56G4.4	71.9239	2.2191	0.00054321
csr	Y54H5A.1	Y54H5A.1	135.706	2.21728	4.25017e-05
csr	B0035.12	sart-3	259.906	2.2162	7.25682e-07
csr	K08E3.6	cyk-4	436.363	2.21591	3.85624e-14
csr	H06H21.3	eif-1.A	173.009	2.21519	1.15318e-06
csr	F58F6.4	rfc-2	119.676	2.21322	0.0024426
csr	C37C3.2	C37C3.2	68.7337	2.21285	0.00051025
csr	T16H12.4	gtf-2H2C	31.5522	2.21041	0.0159718
csr	Y71G12B.8	ddx-27	483.276	2.20998	1.73511e-10
csr	K01G5.1	rnf-113	179.054	2.20992	6.76443e-08
csr	Y111B2A.12	Y111B2A.12	61.3677	2.20955	0.00119926
csr	C24H12.4	C24H12.4	256.638	2.2093	4.19145e-13
csr	Y71F9B.7	plk-2	505.022	2.20748	4.7628e-19
csr	T10C6.5	cwc-15	60.734	2.206	0.000956871
csr	ZK673.2	ZK673.2	57.6773	2.206	0.00183183
csr	K03B4.3	taf-10	136.543	2.20565	3.83376e-06
csr	F46E10.10	mdh-1	156.965	2.20211	2.42968e-05
csr	F22B5.7	zyg-9	1069.81	2.20186	6.21457e-12
csr	D2045.1	atx-2	187.897	2.2008	3.42449e-08
csr	Y65B4A.3	vps-20	48.249	2.20053	0.00435484
csr	F44G4.4	tdp-1	159.939	2.19991	8.21489e-06
csr	T23D8.3	T23D8.3	134.52	2.19952	8.50152e-06
csr	W07A8.3	dnj-25	69.3934	2.19886	0.000404808
csr	F56D2.6	ddx-15	660.543	2.19876	1.72939e-10
csr	F26D2.2	syp-1	188.705	2.19796	5.44126e-07
csr	T09E8.2	him-17	252.029	2.19787	7.99085e-11
csr	R05D3.7	unc-116	884.944	2.19695	3.63078e-19
csr	F59A2.1	npp-9	395.811	2.19649	1.84611e-13
csr	Y54E5A.5	Y54E5A.5	114.66	2.19517	1.05313e-06
csr	Y55F3AM.9	Y55F3AM.9	33.1041	2.19433	0.0164346
csr	F41E6.4	smk-1	287.379	2.19289	9.08095e-10
csr	R102.5	allo-1	174.072	2.19285	6.23453e-06
csr	C17E4.11	C17E4.11	30.6166	2.19146	0.0144405
csr	T01E8.6	mrps-14	187.952	2.19079	4.09492e-08
csr	F29F11.1	sqv-4	105.954	2.19033	0.000332287
csr	ZK1127.7	cin-4	406.455	2.18853	2.75445e-10
csr	Y49E10.3	pph-4.2	128.719	2.18438	1.96242e-05
csr	Y46E12BL.2	Y46E12BL.2	480.629	2.18377	4.43398e-12
csr	R06A4.2	R06A4.2	307.581	2.1835	8.046e-07
csr	Y14H12B.1	Y14H12B.1	76.2575	2.1825	0.000439704
csr	T06E4.1	hcp-2	649.638	2.18207	2.03224e-16
csr	F29B9.2	jmjd-1.2	836.015	2.18152	1.65887e-18
csr	F45C12.15	ceh-83	22.8625	2.1789	0.0432723
csr	M01D7.6	emr-1	50.0624	2.17731	0.00138905
csr	F54D5.14	smc-6	690.669	2.17706	2.27751e-12
csr	C37H5.6	adss-1	121.771	2.17563	8.68377e-06
csr	Y66H1B.2	fln-1	526.867	2.1753	8.53303e-10
csr	Y75B8A.25	Y75B8A.25	337.529	2.17444	9.51394e-16
csr	T19A6.2	ngp-1	325.891	2.174	1.05316e-11
piRNA	21ur-1175	21ur-1175	46.0435	2.17306	0.00846693
csr	K05C4.7	K05C4.7	407.379	2.1707	5.82103e-11
csr	K01C8.9	nst-1	293.731	2.17032	4.65685e-14
csr	F58G11.3	F58G11.3	388.07	2.16914	7.17921e-11
csr	F56C11.4	F56C11.4	47.9977	2.16886	0.00297783
csr	T19A6.3	nepr-1	28.1177	2.16847	0.0234348
csr	Y49E10.19	ani-1	410.344	2.16813	4.75062e-16
csr	F20D12.1	csr-1	1426.78	2.168	3.6766e-17
csr	Y61A9LA.8	sut-2	115.062	2.1658	3.40777e-06
csr	C11D2.7	C11D2.7	27.6136	2.16492	0.02007
csr	Y62E10A.14	memi-2	557.601	2.164	2.96148e-16
mut	Y53F4B.16	Y53F4B.16	571.684	2.16332	3.60144e-12
csr	C26D10.2	hel-1	559.778	2.16225	2.01693e-18
csr	Y59A8A.3	tcc-1	97.2257	2.16176	7.10324e-05
csr	R07G3.1	cdc-42	43.1546	2.16101	0.00490399
csr	W08G11.3	W08G11.3	68.7733	2.16081	0.000256879
csr	ZK973.3	pdp-1	75.2534	2.16037	8.27774e-05
mut	M163.3	his-24	5181.01	2.16004	8.00743e-08
csr	Y119D3B.11	orc-3	95.96	2.15996	1.06007e-05
csr	Y43B11AR.3	Y43B11AR.3	25.4158	2.15954	0.0260172
csr	W10C8.2	pop-1	123.515	2.15946	0.000154761
csr	Y66H1A.2	dpm-1	57.3077	2.1562	0.00149045
csr	Y41E3.11	hrpu-1	509.361	2.1552	2.39635e-11
csr	F27C1.6	F27C1.6	224.368	2.1551	1.01504e-10
csr	C27H6.2	ruvb-1	327.163	2.15425	2.15241e-10
csr	Y54E10BR.6	rpb-7	82.0495	2.15341	0.000162833
csr	F21G4.2	mrp-4	677.428	2.15339	6.26049e-12
csr	C28C12.2	mesp-1	511.005	2.15287	1.69378e-10
csr	F28B3.7	him-1	407.819	2.15252	1.23489e-11
csr	F23H11.1	bra-2	111.878	2.15125	9.02839e-07
csr	C27D11.1	egl-45	312.351	2.1501	2.08053e-09
csr	C32E8.2	rpl-13	92.8636	2.15004	2.00037e-05
csr	ZK328.5	npp-10	929.148	2.14958	3.52401e-07
csr	T10B5.6	knl-3	1300.25	2.14905	1.50007e-23
csr	Y38F2AR.3	Y38F2AR.3	56.9807	2.14875	0.00215009
csr	Y105E8A.14	Y105E8A.14	306.125	2.14871	4.21169e-13
csr	B0286.4	ntl-2	128.665	2.14834	1.98598e-07
csr	Y66D12A.16	Y66D12A.16	38.9627	2.14595	0.0194656
csr	F56A3.4	spd-5	1031.72	2.14535	6.6482e-09
csr	M03C11.8	M03C11.8	172.512	2.14311	2.29178e-08
csr	C27B7.1	spr-2	89.5053	2.14298	4.26826e-05
csr	Y65B4BL.2	deps-1	244.337	2.14254	3.56119e-06
csr	R74.6	pelo-1	74.4859	2.1422	8.40032e-05
csr	F52B11.2	F52B11.2	71.5943	2.14085	0.0191315
csr	F53A2.6	ife-1	76.0326	2.13489	0.00733201
csr	ZK858.3	clec-91	34.0467	2.13334	0.0150292
csr	F43G9.10	mfap-1	88.5827	2.13277	0.000228902
csr	T06E6.1	T06E6.1	273.817	2.13231	7.3668e-10
csr	F53A3.2	polh-1	103.484	2.13161	9.6633e-06
csr	Y39A1A.12	orc-1	171.62	2.13103	2.9994e-08
csr	T23B12.3	mrps-2	102.723	2.13098	1.04062e-05
csr	F31D4.1	exos-7	106.873	2.12988	1.83729e-05
csr	T05C12.7	cct-1	263.343	2.12977	1.92453e-05
csr	Y40B1B.5	eif-3.J	83.0685	2.1289	0.00203775
csr	C09G4.3	cks-1	48.8368	2.126	0.0153969
csr	T05H4.14	gad-1	293.069	2.12511	1.34143e-13
csr	K03D10.3	mys-2	81.2688	2.12379	0.00682802
piRNA	21ur-530	21ur-530	30.6796	2.12363	0.0476672
csr	Y48G1C.9	Y48G1C.9	32.3403	2.12348	0.0127402
csr	B0513.2	thoc-7	145.639	2.12318	0.000157928
csr	R03D7.4	tceb-3	294.688	2.12294	5.23853e-08
csr	F01F1.12	aldo-2	173.661	2.12155	3.16064e-06
csr	F44B9.4	cit-1.1	41.2463	2.12046	0.00556227
csr	F26F4.5	F26F4.5	97.6984	2.11962	4.29112e-05
csr	Y47G6A.12	sep-1	580.252	2.11932	3.46879e-12
csr	Y82E9BR.14	Y82E9BR.14	84.7542	2.11814	8.57597e-05
csr	Y104H12D.3	spl-3	153.044	2.11634	3.60576e-07
mut	C31C9.5	C31C9.5	47.157	2.11632	0.00560513
csr	C10C5.1	pezo-1	345.276	2.11534	4.55291e-12
csr	R107.7	gst-1	28.8464	2.11513	0.0239713
csr	C04F5.8	C04F5.8	48.8354	2.11487	0.00270759
csr	C14C11.6	mut-14	688.163	2.11389	1.84517e-16
csr	Y47G6A.28	tag-63	479.003	2.11367	1.81613e-12
csr	Y24F12A.2	ragc-1	75.0719	2.11249	0.00109967
csr	F36D4.3	hum-2	2945.23	2.11126	1.9584e-24
csr	Y41E3.4	qars-1	153.056	2.11097	3.11081e-06
csr	F43G6.7	F43G6.7	197.357	2.1096	0.00012228
mut	F43G6.7	F43G6.7	197.357	2.1096	0.00012228
csr	ZK616.5	ZK616.5	161.873	2.10934	1.16619e-05
csr	ZK858.1	gld-4	92.9747	2.10908	0.000135669
csr	F07F6.4	F07F6.4	67.6311	2.10905	0.000438898
csr	D1044.6	D1044.6	537.654	2.10888	5.23214e-10
csr	Y48G1C.7	Y48G1C.7	90.6953	2.10871	6.98013e-05
csr	C08B11.9	C08B11.9	179.574	2.1083	0.000101745
csr	F01F1.6	alh-9	710.202	2.10769	2.62732e-14
csr	F58B3.5	mars-1	159.742	2.10629	5.94344e-06
csr	F39B2.2	uev-1	31.9273	2.10553	0.0432723
csr	F54C8.5	rheb-1	68.4599	2.10538	0.00206375
csr	Y111B2A.3	Y111B2A.3	1960.43	2.10496	1.94382e-16
csr	C47B2.4	pbs-2	166.723	2.10426	1.91096e-05
csr	R05D11.7	snrp-27	489.246	2.10415	7.0554e-10
csr	F52C9.7	mog-3	240.046	2.10383	3.54031e-09
csr	F01G10.1	tkt-1	636.273	2.10323	6.63748e-15
csr	Y71H2AM.20	Y71H2AM.20	39.7824	2.10279	0.0400391
csr	T25D3.2	mrpl-28	119.722	2.10254	1.56833e-06
csr	Y23H5B.6	Y23H5B.6	532.585	2.10254	6.74124e-06
csr	K06A5.6	acdh-3	82.415	2.10244	0.000260743
csr	C43E11.10	cdc-6	240.019	2.1023	4.35539e-05
csr	H20J04.8	mog-2	106.583	2.10219	2.75916e-05
csr	Y48G9A.3	gcn-1	562.943	2.10179	7.22361e-08
csr	T21G5.3	glh-1	1226.13	2.09855	3.10622e-11
csr	Y4C6B.1	Y4C6B.1	197.649	2.09763	1.88131e-07
csr	K07H8.10	K07H8.10	536.736	2.09648	1.41691e-08
csr	F10E9.4	F10E9.4	86.8458	2.09603	0.000172159
csr	ZK856.9	zhit-3	190.554	2.09548	3.92446e-08
csr	B0261.7	B0261.7	194.233	2.09532	1.9147e-08
csr	ZK381.4	pgl-1	921.629	2.09386	2.27978e-14
csr	F58B3.6	F58B3.6	281.547	2.09292	4.90683e-08
csr	B0244.8	egg-1	217.686	2.09233	3.92446e-08
csr	C01F1.2	sco-1	186.081	2.09226	1.35458e-06
csr	R119.6	taf-4	127.12	2.09131	0.000226994
csr	C01G6.3	C01G6.3	38.5872	2.09098	0.0121862
csr	K08E7.3	let-99	1116.56	2.0901	8.26134e-18
csr	ZK675.1	ptc-1	191.098	2.08997	1.22684e-08
mut	ZK675.1	ZK675.1	191.098	2.08997	1.22684e-08
csr	ZK593.6	lgg-2	22.7182	2.08895	0.0497377
csr	T10B5.5	cct-7	245.535	2.0877	2.05446e-10
csr	C14B1.2	C14B1.2	29.9225	2.08737	0.0225871
csr	W05B10.1	his-74	202.882	2.08672	2.06425e-09
csr	F54F2.8	prx-19	52.3662	2.08665	0.00194467
csr	Y48G8AL.6	smg-2	308.849	2.08616	8.89854e-12
csr	F58E10.4	aip-1	134.019	2.08571	6.92323e-05
csr	T06A10.1	mel-46	675.688	2.08524	8.55069e-13
csr	E04F6.11	clh-3	48.171	2.08515	0.0404372
csr	Y53F4B.21	Y53F4B.21	173.725	2.08478	0.000170265
csr	F53G2.6	tsr-1	356.375	2.08428	3.54982e-06
piRNA	21ur-4187	21ur-4187	193.639	2.08415	5.54772e-09
csr	K09H9.6	lpd-6	216.224	2.08398	3.59151e-08
csr	W07E6.2	W07E6.2	303.295	2.08312	1.47485e-06
csr	Y48C3A.17	efl-2	74.8602	2.08152	0.000806984
csr	F08H9.1	coh-3	252.249	2.0803	8.62558e-11
csr	C32F10.5	hmg-3	245.962	2.08027	6.20396e-07
csr	F56E10.1	F56E10.1	81.8085	2.07919	0.00149267
csr	C24G6.1	syp-2	60.0397	2.07858	0.0215978
csr	T26G10.1	T26G10.1	93.0084	2.07699	4.33978e-05
csr	Y71F9AM.6	trap-1	38.8496	2.0764	0.012894
csr	F38A5.13	dnj-11	210.775	2.07573	8.65249e-07
csr	Y59A8B.6	prp-6	335.647	2.07545	1.11776e-06
csr	C14B1.10	alkb-8	125.078	2.07456	1.78019e-06
csr	T04A8.8	T04A8.8	78.3806	2.07435	0.000142292
csr	B0393.3	B0393.3	100.044	2.07288	3.70552e-05
csr	C39E9.14	dli-1	232.654	2.07244	1.82468e-10
csr	F11H8.4	cyk-1	629.95	2.07201	2.94903e-08
csr	C13G3.3	pptr-2	139.413	2.07057	5.93176e-07
csr	F32D1.1	figl-1	562.97	2.07053	6.17991e-11
csr	F22G12.5	F22G12.5	247.691	2.06965	1.40953e-08
csr	C30C11.4	hsp-110	473.315	2.06958	1.78715e-10
csr	K03B4.1	K03B4.1	136.177	2.06938	0.000914545
csr	F20C5.3	elli-1	193.257	2.06894	1.18494e-05
csr	F54A3.2	F54A3.2	398.826	2.06879	2.63397e-11
piRNA	21ur-3439	21ur-3439	235.666	2.06838	0.0366016
csr	C50F2.2	C50F2.2	484.056	2.06824	1.04886e-18
csr	C56C10.8	icd-1	77.7853	2.06772	0.000377932
csr	Y6D1A.1	Y6D1A.1	490.221	2.06769	2.12816e-13
csr	F48E8.6	disl-2	410.996	2.06633	2.55401e-10
csr	Y18D10A.19	fkb-2	366.678	2.06353	4.51795e-10
csr	F38E1.7	mom-2	54.5469	2.06209	0.00642242
csr	T22D1.9	rpn-1	618.942	2.06176	3.9255e-17
csr	D2089.1	rsp-7	233.166	2.06157	3.11112e-09
csr	C10F3.1	cpg-4	239.572	2.06025	5.50481e-06
csr	T10B11.3	ztf-4	88.8498	2.06006	0.000249734
csr	F09F7.3	rpc-2	426.278	2.05828	9.06498e-12
csr	R151.2	R151.2	106.111	2.05771	0.00367926
csr	Y37D8A.13	unc-71	108.578	2.05445	7.55512e-05
csr	Y47D3A.27	teg-1	92.9763	2.05337	0.000150751
csr	F36H12.2	F36H12.2	68.7067	2.05299	0.000492961
csr	C41D11.2	eif-3.H	41.0579	2.05269	0.00663295
csr	R13A5.12	lpd-7	516.822	2.05214	4.74724e-14
csr	C15H11.3	nxf-1	241.05	2.05155	7.03679e-10
csr	F18E2.2	abcf-1	104.054	2.05138	0.000471667
csr	F56A8.6	cpf-2	115.584	2.05104	5.98872e-06
piRNA	21ur-2194	21ur-2194	295.466	2.05076	0.00334627
csr	Y47D3A.4	cku-70	131.906	2.04946	1.03682e-06
csr	Y23H5B.5	Y23H5B.5	168.249	2.0489	3.18449e-06
csr	C45G3.1	aspm-1	967.389	2.0482	5.2534e-18
csr	F57C2.3	pot-2	62.6027	2.04716	0.00356303
csr	F26D10.3	hsp-1	581.016	2.04506	8.57912e-16
csr	T10F2.3	ulp-1	253.855	2.04462	6.14121e-05
csr	Y53G8AR.2	phf-15	128.809	2.04441	3.07052e-05
csr	Y54G2A.31	ubc-13	55.0916	2.04439	0.00403252
csr	Y53F4B.22	arp-1	210.704	2.04427	1.25632e-07
csr	Y57A10A.27	Y57A10A.27	184.047	2.04397	5.45109e-08
csr	Y110A7A.14	pas-3	123.535	2.04361	3.27382e-06
csr	Y48A6B.11	rsa-2	433.28	2.04266	2.78605e-09
csr	Y48B6A.3	xrn-2	1225.63	2.04194	9.72277e-16
csr	Y53G8AR.6	Y53G8AR.6	47.984	2.04141	0.00590885
csr	Y18D10A.1	attf-6	424.794	2.04138	7.31616e-13
csr	Y14H12B.2	Y14H12B.2	736.274	2.04084	2.20343e-10
csr	K02B12.8	zhp-3	77.2843	2.0397	0.00020169
csr	Y47G6A.23	lpd-3	257.749	2.0364	5.97448e-09
csr	C26E6.6	mrps-18C	330.738	2.03632	9.67928e-09
csr	Y66D12A.17	such-1	190.075	2.03542	1.82605e-08
csr	T20G5.1	chc-1	426.237	2.03366	1.36415e-14
csr	ZK809.5	ZK809.5	239.712	2.03272	1.3935e-05
csr	K04G7.11	syf-2	92.0943	2.03232	0.000109159
csr	Y67H2A.6	csn-6	142.924	2.0317	2.89405e-06
csr	Y71F9AL.17	copa-1	208.522	2.03165	5.92589e-06
csr	Y56A3A.27	top-3	118.659	2.03135	4.70115e-05
csr	Y60A3A.10	dhs-24	103.824	2.03065	0.000228512
csr	Y45F3A.2	rab-30	66.4162	2.03033	0.000607112
csr	E01A2.6	akir-1	235.948	2.02995	7.57553e-07
csr	Y94H6A.5	Y94H6A.5	250.326	2.02957	1.07727e-06
csr	T25E12.5	gyg-2	219.362	2.02951	1.49411e-05
csr	F54B3.3	atad-3	193.566	2.02916	4.08106e-05
csr	F18A1.8	pid-1	46.9693	2.02914	0.00863358
csr	T28F12.2	unc-62	33.4517	2.02911	0.0171786
csr	F55A12.8	nath-10	450.82	2.02836	6.74659e-05
csr	Y47G6A.24	mis-12	39.244	2.02798	0.0234637
csr	W03F9.5	ttb-1	57.3257	2.02793	0.00488508
csr	T07A5.2	unc-50	28.04	2.02738	0.0283791
csr	F54D5.8	dnj-13	195.494	2.02696	2.48934e-06
csr	B0303.3	B0303.3	122.018	2.02675	3.75454e-05
csr	T01H3.4	perm-1	185.275	2.02671	1.92495e-06
csr	C09H10.10	nbs-1	282.182	2.02598	1.16027e-07
csr	C50F4.11	mdf-1	652.224	2.02577	6.19594e-15
csr	R12E2.1	kel-20	230.777	2.02487	3.61998e-07
csr	Y45G5AM.2	pid-5	1068.69	2.02412	5.74584e-22
csr	T06A10.4	lsy-13	91.5892	2.02307	4.3856e-05
csr	E02H1.5	E02H1.5	43.0189	2.02177	0.00684205
csr	C16A11.3	C16A11.3	387.291	2.02174	3.39421e-09
csr	Y48C3A.7	mac-1	358.696	2.02126	1.96213e-10
csr	K06H7.7	K06H7.7	97.1367	2.02018	3.88025e-05
csr	Y47D3A.26	smc-3	195.13	2.01951	9.02839e-07
csr	Y48G1C.8	Y48G1C.8	156.336	2.01745	2.52382e-06
csr	F57B9.7	flap-1	120.128	2.01742	8.5923e-05
csr	C16A3.3	let-716	501.308	2.01703	1.12095e-06
csr	C16C10.6	ccdc-55	82.1338	2.01692	0.003459
csr	T04C4.1	T04C4.1	51.1625	2.01636	0.00381124
csr	C52E4.4	rpt-1	112.427	2.01622	4.30389e-05
csr	B0348.6	ife-3	75.9899	2.01526	0.00077269
csr	F35G12.4	wdr-48	75.5682	2.0151	0.00049269
csr	F38E11.5	copb-2	423.855	2.01445	8.29699e-12
csr	C05D2.5	xnd-1	166.664	2.01431	2.10676e-05
csr	C05D11.3	txdc-9	63.8757	2.01411	0.00296802
csr	T07E3.5	brc-2	74.3538	2.01309	0.0018112
csr	H20J04.4	H20J04.4	101.697	2.01272	4.0628e-05
csr	ZK652.9	coq-5	126.996	2.01185	6.84416e-06
csr	F09E5.15	prdx-2	35.6181	2.01122	0.0291328
csr	F25H5.5	clsp-1	336.285	2.01063	1.46767e-05
csr	C09H10.6	nasp-1	119.259	2.01003	8.16445e-05
csr	Y97E10AR.4	Y97E10AR.4	295.987	2.00992	8.79443e-10
mut	C31C9.4	fbxa-168	49.9026	2.00837	0.00688772
csr	F23F12.6	rpt-3	206.697	2.00717	2.04803e-07
csr	F01F1.7	ddx-23	270.612	2.00672	1.20736e-10
csr	F19B6.2	ufd-1	80.1862	2.00672	0.00299015
csr	Y37E3.10	eif-2alpha	100.009	2.00636	0.000808172
csr	Y102A5C.18	efl-1	86.4269	2.00617	0.00216927
csr	Y75B8A.7	Y75B8A.7	246.012	2.00552	4.16567e-06
csr	F44A2.1	tag-153	263.51	2.00379	1.35128e-08
csr	Y37E3.8	Y37E3.8	64.0642	2.00324	0.00660658
csr	ZK616.4	swsn-6	194.183	2.00229	0.00485805
csr	T27F2.1	skp-1	258.907	2.00191	9.95631e-09
csr	ZC155.7	syx-16	53.6111	2.00064	0.00382223
csr	R107.6	cls-2	4216.91	2.00055	1.72208e-13
csr	K12H4.3	K12H4.3	137.518	1.99917	7.75103e-05
csr	Y74C10AR.1	eif-3.I	119.725	1.99893	0.000167585
csr	K09E4.2	algn-3	62.5471	1.99872	0.00254784
csr	F45G2.3	exo-1	78.0201	1.9984	0.0292236
csr	C27B7.5	C27B7.5	143.917	1.997	1.97873e-05
csr	F58D5.1	hrp-2	224.413	1.99682	1.31289e-07
csr	T13H5.4	T13H5.4	117.626	1.99586	7.15398e-05
csr	F36A2.13	ubr-5	456.536	1.9952	1.20129e-15
csr	C12D8.10	akt-1	102.626	1.99484	3.98775e-05
csr	ZK177.4	npp-24	109.576	1.99476	2.25707e-05
csr	C17G10.8	dhs-6	44.9518	1.99306	0.0173144
piRNA	21ur-5410	21ur-5410	278.107	1.9923	1.64062e-08
csr	T12E12.3	T12E12.3	2419.44	1.99163	3.35691e-14
csr	Y53C12A.11	Y53C12A.11	49.7238	1.99037	0.00404159
csr	F53A2.7	acaa-2	77.9941	1.99035	0.0195459
csr	Y11D7A.12	flh-1	40.7167	1.99003	0.013334
csr	Y60A3A.12	chk-2	571.701	1.98693	1.51482e-10
csr	W08E3.1	snr-2	55.7526	1.98686	0.0116972
csr	T05C3.5	dnj-19	338.033	1.98652	1.83783e-11
csr	C08C3.4	cyk-7	106.102	1.9856	2.13119e-05
csr	F48E8.5	paa-1	225.088	1.98547	9.93292e-07
csr	C56A3.5	C56A3.5	36.8449	1.98546	0.0426627
csr	ZK20.5	rpn-12	215.427	1.9836	4.54107e-09
csr	F43G9.3	slc-25A42	71.765	1.98296	0.0012773
csr	ZK1098.1	ZK1098.1	223.495	1.98159	1.37492e-08
csr	Y55F3AM.12	dcap-1	114.856	1.98048	1.38515e-05
csr	Y55F3AM.7	egrh-2	34.4107	1.98038	0.0208032
csr	R06A4.9	pfs-2	343.119	1.97938	5.53441e-12
mut	K01G5.3	enu-3.6	699.861	1.9782	5.59187e-08
csr	D2005.4	D2005.4	745.566	1.97777	3.46585e-12
csr	Y45G5AM.8	coh-4	322.247	1.97773	5.55459e-09
csr	F13B12.1	F13B12.1	168.723	1.97767	5.68096e-06
csr	K08E3.3	toca-2	120.439	1.97734	0.00105469
csr	C30G12.6	C30G12.6	494.731	1.9764	1.88346e-09
csr	F37A4.2	F37A4.2	67.2465	1.97616	0.00430007
csr	B0205.7	kin-3	67.361	1.97564	0.00130036
csr	H31G24.4	cyb-2.2	176.846	1.97482	1.80289e-06
csr	Y39G10AR.21	nsun-4	212.753	1.97464	2.36789e-05
csr	Y37E3.15	npp-13	377.228	1.97347	1.11956e-10
csr	ZK930.1	vps-15	894.958	1.97338	3.34017e-11
csr	T03F1.7	tfbm-1	43.0601	1.97337	0.0134942
csr	B0280.5	cpg-2	89.2174	1.97331	0.000945309
csr	F41E6.13	atg-18	118.442	1.97242	0.000382793
csr	F54C4.3	attf-3	307.939	1.97211	4.93185e-11
csr	ZK1127.9	tcer-1	175.241	1.97114	7.74246e-08
csr	D1037.1	D1037.1	102.087	1.97063	7.99507e-05
csr	Y48G1A.5	xpo-2	236.715	1.9706	3.60139e-10
csr	Y50D7A.8	Y50D7A.8	94.1472	1.97045	0.000466996
csr	Y54E5A.4	npp-4	214.521	1.97013	4.50492e-07
csr	T23B5.3	T23B5.3	149.478	1.96992	1.57855e-06
csr	R07G3.3	npp-21	472.111	1.96862	1.67646e-07
csr	C56E6.3	toe-2	346.809	1.96845	1.26834e-10
csr	Y46G5A.12	vps-2	114.091	1.96659	0.000196159
csr	C34D4.14	hecd-1	642.824	1.96414	5.50905e-09
csr	T27E9.5	pssy-2	56.5954	1.96344	0.00242237
piRNA	21ur-3788	21ur-3788	75.3416	1.96205	0.00497856
csr	C25A1.13	mrpl-34	45.3813	1.96195	0.0196174
csr	Y46G5A.31	gsy-1	138.227	1.96116	7.98346e-05
csr	F41H10.10	htp-1	1041.07	1.96079	1.90546e-07
csr	F10G7.1	tag-151	529.138	1.96024	3.67675e-07
csr	F55F8.2	F55F8.2	222.162	1.95963	2.41779e-06
csr	H27M09.2	rpb-5	93.7804	1.95962	0.000445153
csr	Y82E9BR.19	Y82E9BR.19	71.4972	1.95828	0.00107988
csr	F23B12.7	F23B12.7	200.625	1.95767	2.2714e-08
csr	C18E3.5	snrp-40.2	32.2613	1.95739	0.0447853
csr	Y39B6A.14	pro-3	191.803	1.95636	2.71406e-07
csr	F57B10.4	syp-6	311.909	1.95623	7.10153e-11
csr	R08D7.1	R08D7.1	189.773	1.95618	2.32377e-07
csr	DY3.2	lmn-1	417.805	1.95433	1.88584e-11
csr	Y55H10A.1	vha-19	43.4717	1.95388	0.0209165
csr	T20F5.2	pbs-4	80.4029	1.95379	0.00313793
csr	F44B9.3	cit-1.2	395.313	1.9536	6.1911e-08
csr	C34E10.11	mrps-26	46.0154	1.95315	0.0153297
csr	T19E7.2	skn-1	207.362	1.95207	1.23308e-08
piRNA	21ur-102	21ur-102	85.7692	1.95207	0.00709158
csr	M176.3	chch-3	59.3147	1.95184	0.00943494
csr	Y71H2AM.4	Y71H2AM.4	37.3746	1.95085	0.020191
csr	F26E4.1	sur-6	51.7159	1.95058	0.0069766
csr	Y37E11AL.8	taf-6.2	83.9852	1.95049	0.00070064
csr	Y25C1A.8	Y25C1A.8	73.4076	1.95008	0.00505098
csr	C02F5.1	knl-1	614.903	1.94927	3.1941e-09
csr	T05G5.3	cdk-1	1103.86	1.94817	1.5681e-13
csr	Y39A1A.3	Y39A1A.3	36.6728	1.9473	0.0255545
csr	ZK418.9	fubl-2	226.244	1.94574	0.00216513
csr	T07D3.7	alg-2	34.8331	1.94447	0.0337808
csr	F53C11.4	F53C11.4	83.9875	1.94439	0.00034773
csr	T23B12.7	dnj-22	88.6938	1.94404	0.000593354
csr	R02D5.8	R02D5.8	34.3472	1.94294	0.0216611
csr	T12D8.6	mlc-5	115.706	1.94254	5.18702e-05
csr	F38B7.5	duo-1	635.216	1.94246	1.36533e-18
csr	R119.4	pqn-59	234.919	1.94243	3.32002e-08
csr	C26F1.3	C26F1.3	186.425	1.94044	1.81029e-07
csr	T09A5.11	ostb-1	973.716	1.93997	2.23786e-17
csr	F43C1.2	mpk-1	71.6513	1.93952	0.0128998
csr	T26E3.3	par-6	66.6895	1.93892	0.00152475
csr	K08E3.4	dbn-1	173.199	1.93845	3.44666e-06
piRNA	21ur-8192	21ur-8192	37.3692	1.93826	0.0302853
csr	Y66D12A.10	Y66D12A.10	127.178	1.93783	3.06582e-05
piRNA	21ur-1200	21ur-1200	149.549	1.93756	0.00103237
csr	F49E8.3	pam-1	1034.57	1.93699	3.71795e-11
csr	Y105E8B.4	bath-40	250.242	1.93688	5.14157e-10
csr	F26E4.4	F26E4.4	101.91	1.93679	0.00103423
csr	F53F4.14	F53F4.14	135.379	1.93555	1.85718e-05
csr	T05A12.3	T05A12.3	246.335	1.9354	5.75775e-07
csr	ZK973.2	cec-10	316.506	1.93428	5.41727e-08
csr	C27A2.6	dsh-2	229.237	1.93352	1.18873e-07
csr	M110.4	ifg-1	315.872	1.93236	2.88115e-11
csr	Y108G3AL.2	Y108G3AL.2	67.6424	1.9314	0.0083834
csr	ZK1127.4	ZK1127.4	140.562	1.93037	0.000355741
csr	F20H11.2	let-765	230.797	1.93012	2.22993e-06
csr	T11G6.1	hars-1	111.417	1.92953	0.00874403
csr	D2045.6	cul-1	239.097	1.92938	1.54925e-05
csr	C01F1.1	gtf-2F1	121.757	1.92876	0.000414958
csr	E01A2.2	E01A2.2	170.348	1.92804	6.19189e-06
csr	Y43F4B.3	set-25	327.037	1.92762	6.19204e-08
csr	W02A11.1	W02A11.1	176.153	1.92741	0.0106952
csr	Y49F6B.9	Y49F6B.9	78.2585	1.92679	0.00276458
csr	M03F8.3	M03F8.3	251.334	1.92667	1.04923e-07
csr	ZK1067.2	znfx-1	1574.22	1.92483	2.9923e-20
csr	ZC395.10	daf-41	233.051	1.92468	3.16026e-07
csr	F32D1.10	mcm-7	638.554	1.92344	9.29725e-08
csr	F54C9.9	F54C9.9	193.586	1.92312	2.04122e-06
csr	Y18D10A.17	car-1	775.781	1.9229	6.26177e-15
csr	Y56A3A.29	ung-1	36.9791	1.92135	0.0412628
csr	K11H3.4	K11H3.4	252.736	1.92121	5.46025e-05
csr	C14A4.1	dohh-1	136.256	1.92084	1.69662e-05
csr	F55G1.4	rod-1	769.718	1.92044	3.29467e-10
csr	Y73F8A.24	Y73F8A.24	107.242	1.9181	0.000100727
csr	Y54H5A.3	rbm-42	96.3731	1.91801	0.000334303
csr	F56C9.1	gsp-2	304.149	1.9172	3.12837e-10
csr	K07A12.2	egg-6	1057.72	1.91604	5.04095e-13
csr	R06C7.8	bub-1	1160.9	1.91559	7.41278e-25
csr	F57C9.5	htp-3	612.372	1.91518	3.0415e-12
csr	C50E3.13	C50E3.13	33.4447	1.9151	0.0417905
csr	Y39A1A.15	cnt-2	166.415	1.91415	0.000605037
csr	ZK430.2	bpnt-1	130.828	1.91233	0.000175957
csr	F31E3.4	panl-2	551.99	1.91226	1.28001e-08
csr	E03A3.2	rcq-5	166.273	1.91167	2.25707e-05
csr	B0495.8	B0495.8	180.377	1.91133	0.000699207
csr	F44B9.7	mdt-30	94.0989	1.91101	0.000195241
csr	R155.1	mboa-6	84.3755	1.91092	0.00220125
mut	Y54G2A.19	Y54G2A.19	600.405	1.90739	5.65863e-08
csr	C47D12.1	trr-1	720.738	1.90723	3.29796e-20
csr	Y24D9A.1	ell-1	162.366	1.90555	1.85246e-06
csr	C16A11.10	C16A11.10	128.687	1.90554	6.95723e-05
csr	C32D5.10	C32D5.10	391.015	1.90542	3.89806e-08
csr	Y108G3AL.1	cul-3	93.2385	1.90379	0.00193214
csr	Y73B6BL.2	htp-2	211.751	1.90224	2.36734e-05
csr	C30C11.2	rpn-3	151.529	1.9022	5.46998e-06
mut	F29B9.9	col-111	414.318	1.90155	0.000108897
csr	C39F7.4	rab-1	56.9822	1.90046	0.00538891
csr	H15N14.1	adr-1	214.732	1.90044	4.78399e-07
csr	B0464.5	spk-1	314.779	1.9002	1.12402e-07
csr	F48C1.6	F48C1.6	98.1948	1.90015	0.0155954
csr	Y23H5A.3	pid-3	218.47	1.89996	8.15091e-07
csr	C10H11.9	let-502	457.647	1.89758	1.11269e-05
csr	Y53C12B.3	nos-3	239.112	1.89757	5.35411e-07
csr	Y110A7A.1	hcp-6	746.596	1.8972	3.22292e-16
csr	M106.4	gmps-1	335.624	1.89717	2.74527e-05
csr	F31C3.4	zipt-1	44.8146	1.897	0.0172961
csr	C14B1.8	C14B1.8	70.2824	1.89659	0.00916401
csr	C55B7.11	C55B7.11	152.992	1.89589	1.07943e-05
csr	F10G7.8	rpn-5	188.506	1.89498	1.84546e-06
csr	F58G11.1	letm-1	463.221	1.89327	7.51266e-12
csr	W01A8.1	plin-1	82.0424	1.89292	0.000468826
csr	F57C2.1	btb-20	39.9057	1.89276	0.0484211
csr	F20D12.4	czw-1	201.414	1.89238	1.88131e-07
csr	ZC434.2	rps-7	56.9004	1.89219	0.00649059
csr	B0041.2	ain-2	260.955	1.89119	1.55935e-08
csr	F49D11.1	prp-17	286.654	1.89115	1.13803e-09
csr	C27F2.4	C27F2.4	102.729	1.89076	0.000106502
csr	Y45G12B.2	Y45G12B.2	185.134	1.89051	2.59779e-05
csr	Y106G6H.14	Y106G6H.14	102.579	1.88993	0.00535637
csr	Y108G3AL.7	arid-1	170.446	1.88849	2.00059e-05
csr	K10B2.5	ani-2	321.492	1.88838	2.9507e-11
csr	T19E7.3	bec-1	183.034	1.88706	3.48246e-05
csr	F23F1.8	rpt-4	313.641	1.887	6.02762e-06
csr	F31C3.5	psf-2	80.0161	1.88637	0.00252841
csr	K01C8.5	gei-14	467.328	1.88449	7.38616e-12
csr	F43C1.3	zhit-2	51.4903	1.88449	0.0417905
csr	F52C12.3	tsen-54	99.6238	1.88441	0.00071958
csr	C48E7.3	lpd-2	98.3483	1.88405	0.000269126
csr	F54D5.9	F54D5.9	75.711	1.88403	0.00106161
csr	R31.2	R31.2	246.238	1.88402	1.21071e-05
csr	C03D6.5	asfl-1	58.2631	1.88316	0.0156967
csr	C53A5.3	hda-1	137.759	1.88161	1.69906e-05
csr	E01G4.4	pqn-27	117.963	1.88084	7.27551e-05
csr	W05B10.2	ccch-3	113.32	1.88045	0.000227094
csr	Y57G11C.4	vti-1	71.454	1.87988	0.0109199
csr	Y39A1B.3	dpy-28	199.057	1.87922	0.00461653
csr	ZC376.5	trm-1	163.253	1.87854	1.56833e-06
csr	Y53F4B.13	Y53F4B.13	132.075	1.87799	7.46892e-05
csr	Y67D2.1	rep-1	136.185	1.87779	0.00175008
csr	C18E9.6	tomm-40	97.6496	1.87768	0.000224951
csr	Y39G10AR.12	tpxl-1	561.068	1.87743	7.26178e-09
csr	R01H10.1	div-1	117.42	1.87688	0.00160755
csr	T14G10.5	copg-1	268.124	1.87656	2.84777e-09
csr	H24K24.4	trm-2A	261.618	1.87648	3.58338e-07
csr	C16A3.5	C16A3.5	49.1182	1.87581	0.0243497
csr	T06D8.8	rpn-9	356.29	1.87577	1.01992e-09
csr	R06B9.3	arrd-13	51.384	1.87524	0.0149551
csr	F10C5.1	mat-3	223.751	1.87474	8.55576e-07
csr	R119.7	rnp-8	191.579	1.87396	5.77153e-07
csr	C05D11.2	vps-16	180.278	1.87378	1.91292e-06
csr	ZK265.6	nol-16	116.475	1.8734	0.000162454
csr	K03H1.2	mog-1	544.733	1.87329	8.16749e-12
csr	M01H9.3	M01H9.3	91.9311	1.87299	0.00071958
csr	T20D3.11	T20D3.11	684.716	1.87043	1.03854e-10
csr	Y39A3CR.1	smi-1	124.173	1.8704	0.000206663
csr	F43E2.8	hsp-4	463.051	1.87007	9.74412e-11
csr	F07C6.4	F07C6.4	198.535	1.86961	1.72577e-05
csr	F28D1.7	rps-23	84.9038	1.8692	0.00599321
csr	F52E1.1	pos-1	57.1821	1.86851	0.0103682
csr	Y43F4B.10	Y43F4B.10	46.3659	1.86771	0.0137437
csr	Y37D8A.1	arx-5	35.1804	1.86711	0.0442236
csr	Y41E3.9	fcd-2	229.671	1.8666	6.74141e-08
csr	C06A1.1	cdc-48.1	678.979	1.86477	9.62013e-06
csr	F28B3.8	imb-1	157.794	1.86424	5.06671e-06
csr	T14B4.2	mrps-18.C	69.8131	1.86417	0.00362237
csr	Y71F9B.3	yop-1	67.0552	1.86388	0.010379
csr	C09H10.3	nuo-1	133.614	1.86383	0.000133675
csr	ZK829.7	ZK829.7	149.838	1.86354	0.00477736
csr	F22B5.2	eif-3.G	131.476	1.86262	1.7383e-05
csr	K02F3.2	K02F3.2	81.5488	1.86256	0.000986092
csr	F22B3.4	gfat-2	775.702	1.86193	2.55312e-21
csr	K10E9.1	K10E9.1	427.073	1.86175	1.92848e-08
csr	M57.2	M57.2	105.5	1.86122	0.000825026
csr	C55C3.5	perm-5	44.958	1.86021	0.0231669
csr	F46F11.2	cey-2	291.904	1.85961	1.42069e-06
csr	ZK1098.8	mut-7	568.634	1.85906	1.61986e-08
csr	Y55F3AR.3	cct-8	124.408	1.85891	0.00149743
csr	C48B4.10	C48B4.10	46.8994	1.8576	0.0278983
csr	C14A4.2	dap-3	113.86	1.85731	0.00103237
csr	F54C8.3	emb-30	334.522	1.85726	0.000538843
csr	H06I04.3	H06I04.3	280.547	1.85572	2.48483e-09
csr	W09D10.2	tat-3	778.671	1.85544	1.95987e-05
csr	T02H6.1	T02H6.1	283.67	1.85462	8.17036e-06
csr	Y73B6BL.33	hrpf-2	144.536	1.85351	2.50186e-05
csr	ZK795.3	ZK795.3	75.2676	1.85314	0.00721619
mut	C03A7.2	C03A7.2	2159.22	1.85208	7.19919e-07
csr	Y50C1A.1	otub-2	84.9628	1.85207	0.00247817
csr	F13D12.5	F13D12.5	2185.89	1.85167	3.79511e-25
csr	F38H4.8	ech-2	76.22	1.8509	0.00254516
csr	F29B9.4	psr-1	39.5899	1.84897	0.043746
csr	F44F4.2	egg-3	67.8746	1.8482	0.00276454
csr	H34C03.2	H34C03.2	229	1.84819	7.78128e-08
csr	T16H12.11	hal-2	670.825	1.84808	6.00138e-16
csr	C13B9.3	copd-1	188.66	1.84767	0.000100727
csr	C16A11.4	C16A11.4	1527.42	1.84621	1.74569e-09
csr	R06A4.7	mes-2	219.104	1.84598	2.36138e-06
csr	Y39B6A.2	pph-5	113.654	1.84562	0.000548834
csr	C52E4.6	cyl-1	79.1567	1.84543	0.00112814
csr	T06D10.2	chaf-1	77.2664	1.84424	0.00825127
csr	Y54G2A.18	Y54G2A.18	37.033	1.84345	0.0317527
csr	T03F1.3	pgk-1	113.682	1.84316	0.000816134
csr	R07E5.10	pdcd-2	44.2409	1.84313	0.0181213
csr	C14B1.5	dph-1	105.06	1.8428	0.00023832
mut	T09B9.4	T09B9.4	76.0847	1.84187	0.00430245
csr	F33H2.5	pole-1	765.615	1.84134	5.63967e-09
csr	R05F9.10	sgt-1	83.4577	1.84048	0.00143371
csr	C09G12.9	tsg-101	47.7679	1.84037	0.0130811
csr	R09E12.3	sti-1	150.808	1.84022	5.14355e-05
csr	R06C7.1	wago-1	437.025	1.83857	4.52813e-13
csr	T15H9.2	hal-3	90.2392	1.83758	0.00175
csr	T21B10.2	enol-1	123.546	1.83754	0.00190389
csr	F56B3.4	F56B3.4	139.12	1.83738	0.000195209
csr	T24D1.2	T24D1.2	188.627	1.83726	2.2908e-06
csr	F02A9.4	mrpl-44	87.2277	1.83713	0.000909227
csr	D2013.6	D2013.6	198.93	1.8366	2.24017e-06
csr	F59E12.9	F59E12.9	212.524	1.83654	1.47759e-07
csr	W05H7.4	zfp-3	56.2239	1.83617	0.0138035
csr	Y71G12B.15	ubc-3	49.8875	1.83591	0.0199011
csr	K08F9.4	K08F9.4	70.7525	1.83588	0.00659827
csr	C23G10.8	C23G10.8	275.642	1.83585	4.25564e-08
csr	ZC518.3	ccr-4	46.2017	1.83515	0.0276355
mut	C50F4.13	his-35	133.66	1.8351	0.00795395
mut	C38D4.7	C38D4.7	1197.22	1.83406	2.16436e-05
csr	C01F6.8	icln-1	83.7061	1.83391	0.0225871
csr	C02B10.4	C02B10.4	122.068	1.83348	0.00133029
csr	ZK328.1	cyk-3	389.432	1.83271	4.28289e-07
mut	ZK262.8	ZK262.8	2336.24	1.83215	1.94053e-09
csr	F26A3.3	ego-1	725.999	1.83213	2.32724e-06
csr	Y54E10A.15	cdt-1	149.925	1.83203	2.79857e-05
mut	Y53F4B.17	Y53F4B.17	1898.78	1.83162	1.33467e-10
csr	C17G10.9	eif-3.L	85.871	1.83093	0.025206
csr	F31C3.2	F31C3.2	350.374	1.8309	2.68074e-07
csr	B0414.5	cpb-3	379.65	1.83066	6.21177e-12
csr	Y110A7A.13	chp-1	108.027	1.83057	0.0415961
csr	Y37E11B.4	taf-2	393.969	1.83032	5.04402e-06
csr	F46B6.5	F46B6.5	264.13	1.8302	5.92589e-06
csr	W09D10.3	mrpl-12	48.6612	1.82904	0.0210064
csr	ZK1127.3	ZK1127.3	49.1647	1.828	0.0162052
csr	W02D3.10	fnci-1	278.509	1.82765	9.23468e-08
csr	Y111B2A.1	Y111B2A.1	380.871	1.82754	9.43489e-11
csr	Y102A5C.1	fbxa-206	150.788	1.82693	0.000144626
csr	T07A9.8	rrp-8	114.35	1.82488	0.00744368
csr	T23D8.4	eif-3.C	308.377	1.82462	1.02439e-07
csr	F09E8.3	msh-5	494.835	1.82419	7.60995e-07
mut	M162.13	M162.13	63.8658	1.82385	0.0261167
csr	F23F1.9	rpoa-49	157.509	1.8236	0.00133236
csr	Y37A1C.1	nkcc-1	548.921	1.82345	8.32244e-12
csr	F52C9.8	pqe-1	433.545	1.8232	1.87817e-09
csr	F54E12.2	F54E12.2	579.739	1.82247	1.52745e-11
csr	W06D4.6	rad-54	105.425	1.82097	0.00155228
piRNA	21ur-2721	21ur-2721	133.417	1.82086	0.00167988
csr	R05F9.6	R05F9.6	80.8679	1.82073	0.00386078
csr	C07H6.5	cgh-1	313.854	1.82015	6.91657e-09
csr	F55A3.3	spt-16	419.543	1.82008	4.94614e-08
csr	ZK177.6	fzy-1	227.277	1.81941	3.22253e-07
csr	ZK353.8	ubxn-4	87.8282	1.81877	0.00393854
csr	F52B5.3	F52B5.3	649.206	1.8184	8.12274e-10
csr	Y75B8A.17	gmn-1	69.9912	1.81821	0.00391653
csr	F20G4.3	nmy-2	467.819	1.81812	2.89024e-11
csr	Y113G7B.24	sld-5	33.6102	1.81776	0.04465
csr	F36D4.5	F36D4.5	91.5084	1.81774	0.00229899
csr	F11E6.7	F11E6.7	432.675	1.81773	8.2822e-07
csr	F19B6.1	F19B6.1	157.36	1.81581	8.04879e-06
csr	Y41D4B.4	Y41D4B.4	162.897	1.81504	1.03431e-05
csr	Y94H6A.3	Y94H6A.3	78.0882	1.81501	0.0023854
csr	C46A5.6	C46A5.6	131.092	1.81445	0.000134346
csr	F21H12.5	fbf-2	340.617	1.81442	8.46862e-06
csr	C30B5.1	szy-4	132.391	1.81386	0.000133499
csr	F19F10.9	F19F10.9	166.32	1.81302	1.11106e-05
csr	F43D9.5	taf-11.3	51.7226	1.81201	0.0203935
csr	W03C9.3	rab-7	42.9772	1.81191	0.0205244
csr	T06G6.9	pfd-3	88.6623	1.81105	0.0017809
csr	T01C3.6	rps-16	66.7022	1.81072	0.00623722
csr	W04D2.6	rbm-25	110.329	1.81047	0.000669648
csr	H19N07.1	erfa-3	158.016	1.81022	0.0132886
csr	W03G1.6	pig-1	501.531	1.81008	1.26479e-05
csr	F11A10.2	repo-1	149.092	1.80968	4.89721e-05
csr	T06E6.2	cyb-3	143.538	1.80921	3.47853e-05
csr	F54D11.2	sumv-2	335.656	1.80889	4.79046e-09
csr	ZC404.9	gck-2	190.663	1.80767	0.0197636
csr	F55F8.6	mff-2	108.739	1.80668	0.000810909
csr	C06A8.5	spdl-1	755.742	1.80629	4.55814e-11
csr	B0035.6	edg-1	344.01	1.806	9.4155e-08
csr	ZK1248.3	ehs-1	145.56	1.80576	0.000112147
csr	T12A2.7	bcas-2	54.6544	1.80527	0.0331369
csr	C25A1.10	dao-5	526.873	1.80376	1.81282e-09
csr	F57B9.10	rpn-6.1	107.178	1.80375	0.000498256
csr	ZK1290.4	nfi-1	270.565	1.80331	6.39486e-06
csr	R74.3	xbp-1	168.286	1.80279	0.000323525
csr	W02A2.6	rec-8	297.954	1.8027	2.80621e-05
csr	H12I13.4	fbf-1	294.223	1.80223	7.62095e-07
csr	T22D1.5	T22D1.5	345.857	1.80182	3.90565e-08
csr	C06H2.1	atp-5	48.406	1.80087	0.020467
csr	Y111B2A.11	epc-1	280.612	1.80003	8.046e-07
csr	C06A5.3	C06A5.3	118.074	1.79956	0.000322192
csr	F59A3.3	mrpl-24	63.3553	1.79951	0.0309403
csr	F10B5.1	rpl-10	130.95	1.79942	8.21147e-05
csr	C01G8.1	C01G8.1	150.785	1.79939	1.76441e-05
csr	M04B2.4	M04B2.4	156.913	1.79924	1.89027e-05
csr	C14A4.5	crn-5	120.091	1.79622	0.000136957
csr	H05C05.1	H05C05.1	89.5193	1.79594	0.0263542
csr	C10C6.6	catp-8	113.61	1.79539	0.000675065
csr	F28D1.1	wdr-46	216.324	1.79504	4.21139e-06
csr	T08B2.8	mrpl-23	63.925	1.79477	0.00500011
csr	T27E9.7	abcf-2	187.739	1.7946	9.07185e-06
csr	F26F4.1	cee-1	41.4643	1.79452	0.0305818
csr	W06B4.3	vps-18	187.503	1.79394	0.000414958
piRNA	21ur-4800	21ur-4800	58.4632	1.79377	0.0193762
csr	F40F8.9	lsm-1	79.2553	1.79355	0.00557954
mut	F07D10.1	rpl-11.2	50.9105	1.79352	0.0240837
csr	B0205.6	nfs-1	102.822	1.79305	0.00909532
csr	T12E12.1	ari-2	162.889	1.79244	0.000158541
csr	T04A8.6	nifk-1	77.5031	1.7921	0.0132529
csr	B0238.11	B0238.11	153.135	1.79093	0.000125623
csr	W02G9.3	W02G9.3	127.781	1.79048	0.000754669
csr	F55F8.3	F55F8.3	263.125	1.79039	0.000457074
csr	C35D10.7	C35D10.7	454.649	1.78793	4.00138e-07
csr	C49H3.11	rps-2	212.945	1.78772	7.9061e-05
csr	M142.8	M142.8	38.6018	1.78739	0.043746
csr	C09G4.5	mes-6	140.012	1.787	0.00161226
csr	W03F9.1	W03F9.1	170.438	1.78669	5.28197e-06
csr	W03A5.6	W03A5.6	75.4915	1.78656	0.00682802
csr	Y56A3A.31	Y56A3A.31	76.3488	1.78604	0.00275524
csr	Y39G10AR.8	eif-2gamma	163.919	1.78579	0.00071531
csr	W02F12.3	era-1	55.4985	1.78526	0.0184144
csr	F59A2.2	F59A2.2	130.36	1.78522	0.000201444
csr	ZK742.1	xpo-1	229.458	1.78438	2.26657e-06
csr	C47G2.5	saps-1	686.096	1.784	1.36415e-14
csr	Y51H7C.6	cogc-4	199.01	1.78304	3.63773e-05
csr	R01B10.5	jamp-1	110.436	1.78193	0.0277638
csr	C47E12.4	pyp-1	89.1906	1.78122	0.0282308
csr	ZK507.6	cya-1	262.604	1.78066	5.02152e-07
csr	B0491.1	pigm-1	76.8412	1.78023	0.00217332
csr	F33H2.1	dog-1	404.791	1.77831	1.01734e-09
csr	R06F6.12	R06F6.12	71.5794	1.77775	0.00303264
csr	C03D6.3	cel-1	88.7468	1.77734	0.00629689
csr	F59B8.2	idh-1	126.469	1.77707	0.0031218
csr	B0001.7	B0001.7	410.268	1.7769	2.66803e-05
csr	F08F8.2	hmgr-1	203.921	1.77613	5.89484e-05
csr	C37H5.5	C37H5.5	310.091	1.77592	1.57703e-09
csr	C17G10.2	ttc-4	104.106	1.77591	0.00164883
csr	B0280.9	B0280.9	105.406	1.77557	0.000344537
csr	C16A3.8	thoc-2	171.634	1.77538	1.13937e-05
csr	ZK945.3	puf-12	444.864	1.77512	2.13877e-10
csr	Y47G6A.10	spg-7	156.205	1.77441	0.00010593
csr	C38C3.5	unc-60	105.114	1.77337	0.000944729
csr	Y116A8C.13	Y116A8C.13	106.612	1.77245	0.00102106
csr	F32H2.1	snpc-4	328.316	1.7708	3.92785e-07
csr	F36F2.3	rbpl-1	223.267	1.76921	9.07042e-07
csr	C34E10.6	atp-2	155.236	1.76881	0.000144672
csr	T24C4.7	ztf-18	197.279	1.76854	8.28888e-06
csr	Y63D3A.6	dnj-29	160.885	1.76849	0.000574853
csr	F01F1.1	hpo-10	66.6761	1.76822	0.00968963
csr	C28C12.9	acdh-13	190.925	1.76787	0.00387408
csr	M7.2	klc-1	327.744	1.76761	9.42877e-05
csr	ZK863.6	dpy-30	51.5241	1.76619	0.0261775
csr	ZK686.2	ZK686.2	144.175	1.76524	0.000280161
csr	C47E12.5	uba-1	227.569	1.7652	1.79566e-07
csr	W06A7.3	ret-1	87.2628	1.76499	0.00211481
csr	Y65B4BR.5	icd-2	128.551	1.76496	0.000725766
csr	Y43F11A.5	set-24	501.131	1.76393	5.49048e-12
csr	F49E11.1	mbk-2	63.923	1.7637	0.0157526
csr	F55H2.2	vha-14	65.15	1.76204	0.0491966
csr	M05D6.2	M05D6.2	56.4958	1.762	0.0230232
csr	T09A5.8	cec-3	134.129	1.76144	5.49496e-05
csr	F18E2.3	scc-3	346.18	1.76103	1.46684e-08
csr	M88.5	imph-1	78.818	1.76063	0.00277953
csr	W01G7.5	lem-2	167.041	1.75976	1.68281e-05
csr	C08B11.3	swsn-7	385.801	1.75961	1.6977e-07
csr	R11A8.7	mask-1	391.3	1.75921	2.90156e-06
csr	C31H1.8	C31H1.8	103.54	1.75871	0.00043551
csr	F35F11.1	cdc-73	177.673	1.75803	0.00136973
csr	R11A8.2	gkow-1	55.6903	1.758	0.0256204
csr	T03F6.2	dnj-17	97.8627	1.75793	0.000856795
csr	W10C6.1	mat-2	578.723	1.75783	3.66712e-06
csr	R144.10	R144.10	194.944	1.75738	0.000216377
csr	F26E4.8	tba-1	232.621	1.75723	8.12944e-06
csr	E01A2.4	let-504	166.609	1.75626	3.78903e-05
csr	E02A10.1	mrps-5	75.5383	1.75591	0.00404906
csr	Y39B6A.16	zhp-4	84.8091	1.7554	0.00490834
csr	C47E12.7	rrp-1	297.139	1.75476	3.69336e-06
csr	Y47G6A.29	Y47G6A.29	204.661	1.75457	6.20658e-06
csr	T22D1.3	T22D1.3	63.8468	1.75352	0.0137694
csr	T21B10.3	T21B10.3	247.237	1.75345	1.13527e-06
csr	C32A3.2	mrps-31	60.7845	1.75146	0.031145
csr	F53F10.5	npp-11	172.872	1.75108	0.00015972
csr	F26F12.7	let-418	756.469	1.74994	1.25392e-16
csr	F46B6.3	smg-4	63.2051	1.74975	0.00960398
mut	WBTransposon00000214	WBTransposon00000214	208.414	1.7497	9.02861e-05
csr	B0523.5	fli-1	220.682	1.74955	3.60042e-06
csr	M176.2	gss-1	256.339	1.74895	1.03641e-07
csr	R166.4	pro-1	167.004	1.74789	9.11488e-06
csr	ZK632.1	mcm-6	361.777	1.74746	1.09213e-08
csr	Y63D3A.4	tdpt-1	78.0775	1.74676	0.00327116
csr	ZK669.4	dbt-1	53.7969	1.74662	0.0256567
csr	Y76B12C.2	xpc-1	158.715	1.74626	0.000144904
csr	F10B5.7	rrf-3	318.992	1.74606	1.61986e-08
csr	C25G4.5	dpy-26	427.65	1.74534	0.000209533
csr	ZK593.5	dnc-1	426.014	1.74481	1.92879e-08
csr	Y71F9B.10	sop-3	283.959	1.74473	2.3468e-05
csr	T25G3.3	T25G3.3	100.941	1.74467	0.00306756
csr	Y37H2A.1	Y37H2A.1	174.059	1.74438	0.000158922
csr	C05D2.6	madf-11	196.037	1.7443	0.000210571
csr	Y111B2A.22	ssl-1	348.893	1.744	1.21855e-07
csr	C26E6.9	set-2	654.61	1.74389	1.89023e-12
csr	Y57G7A.10	emc-2	63.6093	1.74371	0.0107935
csr	C53D5.6	imb-3	420.147	1.74196	3.56838e-10
csr	Y105E8A.9	apg-1	210.766	1.74134	0.000214601
csr	Y52B11A.10	Y52B11A.10	120.062	1.74057	0.00680898
csr	C06G4.1	C06G4.1	596.953	1.74049	1.56838e-08
csr	C01G5.2	prg-2	526.64	1.74041	1.76673e-09
csr	T23G11.3	gld-1	179.179	1.73978	0.000471354
piRNA	21ur-2378	21ur-2378	225.273	1.73972	0.0011855
csr	C14C11.2	C14C11.2	74.1108	1.73947	0.00734014
csr	Y49E10.14	pie-1	142.996	1.73923	0.000355741
csr	ZC395.8	ztf-8	310.952	1.73898	7.41337e-08
csr	Y76A2B.6	scav-2	88.6262	1.73844	0.00833057
csr	E04F6.5	acdh-12	102.871	1.73824	0.0019708
csr	C27A12.8	ari-1.1	76.6484	1.7382	0.00376744
csr	Y71H2AM.19	laf-1	107.263	1.73769	0.00261317
mut	F55C10.2	col-154	83.0915	1.73726	0.00592884
csr	F45F2.10	F45F2.10	219.307	1.73674	5.83262e-05
csr	C29E4.2	kle-2	332.808	1.73617	4.32248e-09
csr	F54C9.5	rpl-5	132.748	1.73569	0.000155126
csr	ZK1307.8	ZK1307.8	67.6889	1.73464	0.029695
csr	F56C9.3	F56C9.3	84.9482	1.73462	0.00305258
csr	T05F1.6	hsr-9	181.971	1.73401	0.00110702
csr	F36A2.2	F36A2.2	100.194	1.73231	0.00119932
csr	Y66D12A.9	Y66D12A.9	210.678	1.7306	0.000290739
mut	T01D1.7	T01D1.7	188.371	1.7304	0.00193643
csr	Y66D12A.23	nars-2	82.0363	1.72947	0.00514454
csr	ZK792.5	ZK792.5	135.818	1.72928	0.000156201
csr	M03C11.5	ymel-1	79.3715	1.72925	0.00677951
csr	C04D8.1	pac-1	339.464	1.72858	2.39061e-05
csr	C05C8.4	gei-6	474.464	1.72831	1.09116e-11
csr	Y48G1BL.2	atm-1	247.452	1.7283	2.88824e-06
csr	T23G4.3	nyn-1	359.639	1.72685	2.56958e-06
csr	F12F6.1	F12F6.1	104.683	1.72676	0.00229925
csr	F59A2.3	cri-3	254.618	1.72618	2.26245e-07
csr	Y39B6A.39	mrps-35	84.8372	1.72521	0.0107935
csr	T20F5.6	T20F5.6	151.602	1.72493	0.000140295
csr	R11A8.5	pges-2	112.173	1.72477	0.0117183
csr	R05G6.7	vdac-1	68.8172	1.72471	0.00650585
csr	F38A1.8	F38A1.8	89.8235	1.72464	0.00434485
csr	F49E8.5	dif-1	40.025	1.7246	0.0466281
csr	C07E3.2	pro-2	227.042	1.72396	2.03848e-06
csr	Y17G7B.18	Y17G7B.18	72.3773	1.72388	0.0148756
csr	R12E2.2	suco-1	90.7086	1.72341	0.0042997
csr	ZK112.2	ncl-1	147.228	1.72332	0.00102842
csr	Y110A7A.8	prp-31	159.255	1.72331	0.0101389
mut	C55C3.3	C55C3.3	199.305	1.72236	0.0467812
csr	H38K22.1	evl-14	179.525	1.7222	4.17349e-05
csr	H02I12.1	cbd-1	556.77	1.72167	7.99507e-05
csr	ZC308.1	gld-2	240.885	1.72119	5.23378e-07
csr	K06A5.1	K06A5.1	99.4166	1.71924	0.00504923
csr	Y38F2AR.6	Y38F2AR.6	41.2726	1.71867	0.0475617
csr	W09C3.4	W09C3.4	248.341	1.71859	0.0123019
csr	C49H3.5	ntl-4	135.061	1.71784	0.0129165
csr	F33G12.5	golg-2	196.749	1.71779	0.000370304
csr	F32E10.4	ima-3	201.214	1.71768	0.00164883
csr	Y46G5A.1	tbc-17	239.414	1.71706	3.62906e-06
csr	T02E1.3	gla-3	194.86	1.71705	0.000438331
csr	C27F2.5	vps-22	60.2271	1.7169	0.0127402
csr	K01G5.4	ran-1	157.805	1.71569	6.39466e-05
csr	T02G5.12	mct-5	158.554	1.71444	0.000259285
csr	C08B11.1	zyg-11	302.085	1.71434	7.48598e-07
csr	Y71G12B.13	Y71G12B.13	186.819	1.71409	1.92449e-05
csr	C07G1.4	wsp-1	100.801	1.71377	0.00512063
csr	R119.3	R119.3	47.9819	1.71356	0.0299143
csr	F01G4.1	swsn-4	274.754	1.71271	0.000608077
csr	K11B4.1	mrps-27	51.1134	1.71248	0.0223329
csr	C27A2.1	smc-5	213.15	1.71215	2.51102e-05
csr	C32E8.11	ubr-1	345.867	1.71173	1.05421e-05
csr	Y47G6A.2	inx-22	97.6397	1.71162	0.00471754
csr	Y94H6A.9	ubxn-2	91.8999	1.71057	0.00333813
mut	F18F11.3	cdh-8	123.454	1.71051	0.0267257
csr	T28A8.5	T28A8.5	177.98	1.70992	0.000819529
csr	H25P06.2	cdk-9	217.722	1.70988	1.08258e-05
csr	R06F6.5	npp-19	111.594	1.7097	0.0120946
csr	C06E7.1	sams-3	61.2827	1.70962	0.0172241
csr	Y57A10A.5	Y57A10A.5	130.174	1.70908	0.000404078
csr	C03C10.3	rnr-2	81.346	1.70892	0.00502653
csr	T23H2.3	T23H2.3	218.137	1.70886	2.53017e-05
csr	Y82E9BR.18	Y82E9BR.18	316.499	1.70845	2.21511e-05
csr	Y61A9LA.10	Y61A9LA.10	366.104	1.70783	4.08798e-05
csr	B0464.2	ctr-9	136.904	1.70703	0.00630251
csr	K04G2.1	eif-2beta	80.3219	1.7069	0.0118997
csr	F39H11.2	tlf-1	78.9799	1.70688	0.00559504
csr	C06G4.2	clp-1	143.339	1.70606	7.97151e-05
csr	T02G5.7	T02G5.7	142.721	1.70602	0.0219243
csr	K02A11.1	gfi-2	56.0006	1.70584	0.0249107
mut	C53H9.3	C53H9.3	66.7007	1.70571	0.00907053
csr	C08B11.5	sap-49	54.5954	1.70552	0.0221897
csr	T26A5.7	set-1	64.9468	1.70546	0.0183687
csr	R12B2.5	mdt-15	131.191	1.70496	0.00144057
mut	K02E7.12	K02E7.12	69.5476	1.70331	0.0346314
csr	K07C5.4	nol-56	274.8	1.70203	0.00295981
csr	Y48G9A.8	ppk-2	54.3296	1.7015	0.048576
csr	C28H8.4	erd-2.2	74.5741	1.70109	0.0160801
csr	T23F6.4	rbd-1	312.853	1.70021	2.57368e-08
csr	C04H5.6	mog-4	473.75	1.70003	5.19338e-08
csr	F44E2.10	F44E2.10	96.5609	1.69913	0.026467
csr	K02B12.7	K02B12.7	98.8023	1.69909	0.00218064
csr	T11G6.8	rbm-22	113.177	1.69843	0.00133763
csr	Y34D9A.10	vps-4	101.016	1.69773	0.00348927
csr	ZK1248.14	fzo-1	376.707	1.69656	1.45988e-09
csr	Y71F9AL.12	Y71F9AL.12	102.365	1.6963	0.00449947
csr	T27A3.2	usp-5	105.768	1.69516	0.00405596
csr	CC8.2	CC8.2	121.874	1.69459	0.00244485
csr	C25D7.6	mcm-3	376.296	1.69453	2.25789e-06
csr	Y41D4B.13	ced-2	157.452	1.69452	0.000270465
csr	T19B4.2	npp-7	226.514	1.69411	0.00164088
csr	Y37E3.1	Y37E3.1	82.0935	1.69405	0.00717359
csr	F58E10.3	ddx-17	402.079	1.694	2.08103e-06
csr	F55F8.4	cir-1	344.841	1.69364	4.14684e-07
csr	C15H11.7	pas-1	65.1586	1.6931	0.0116091
csr	F45D3.5	sel-1	133.165	1.69303	0.00122102
csr	T23G5.1	rnr-1	84.686	1.69223	0.00532712
csr	F17C11.9	eef-1G	156.709	1.69152	0.0121894
csr	F36H2.1	tat-5	91.8072	1.69137	0.00308609
csr	Y6B3A.1	agef-1	210.326	1.69085	1.13289e-05
csr	C43E11.3	met-1	222.924	1.69011	2.35347e-06
csr	Y116A8C.42	snr-1	98.6216	1.68916	0.00288321
mut	Y54G11A.14	Y54G11A.14	5925.91	1.6888	3.69283e-06
csr	T26A5.2	T26A5.2	99.7486	1.68879	0.00190116
csr	F42A9.2	lin-49	241.537	1.6887	4.71164e-06
piRNA	21ur-850	21ur-850	169.675	1.68858	0.00236632
csr	R05D3.2	R05D3.2	330.934	1.68798	8.55101e-07
csr	T10F2.4	prp-19	122.57	1.68769	0.0052316
csr	Y48G10A.2	Y48G10A.2	171.579	1.68585	0.00069492
csr	EEED8.5	mog-5	266.976	1.68553	0.000187979
csr	C37H5.8	hsp-6	144.647	1.685	0.00652354
csr	F26H11.2	nurf-1	680.222	1.68428	1.29252e-12
csr	Y57G11C.15	sec-61.A	155.041	1.68324	0.000242277
csr	F13H8.2	F13H8.2	259.969	1.68321	4.45641e-05
csr	F41G3.6	F41G3.6	85.2937	1.68313	0.00877506
csr	Y55F3AR.1	cox-18	66.1083	1.68265	0.0130615
csr	B0432.13	trul-1	83.4991	1.68263	0.012581
csr	Y37E3.9	phb-1	104.898	1.68192	0.0231669
csr	F57B9.5	byn-1	141.134	1.68157	0.000893972
csr	Y24F12A.1	Y24F12A.1	150.51	1.68149	0.0023286
csr	H43I07.3	algn-5	109.967	1.68053	0.00704166
csr	D2030.8	D2030.8	117.958	1.68031	0.00145774
csr	W03A5.4	W03A5.4	62.7168	1.68024	0.0217158
csr	F56C9.6	F56C9.6	163.269	1.67968	0.000720474
csr	R74.7	R74.7	102.395	1.67964	0.00579315
csr	H28O16.2	mcrs-1	141.366	1.6795	0.000177555
mut	Y57G11C.51	Y57G11C.51	1314.23	1.67913	6.71184e-07
csr	F40F8.11	F40F8.11	127.526	1.67844	0.00226879
csr	H15N14.2	nsf-1	169.895	1.67813	0.000104778
csr	F25B4.6	hmgs-1	221.289	1.67565	3.804e-05
csr	F10G7.2	tsn-1	298.48	1.67545	0.00845964
csr	K07H8.1	tbce-1	56.4423	1.67539	0.0279575
csr	K02F3.12	K02F3.12	138.933	1.67495	0.000214073
csr	ZK418.8	tofu-7	77.1671	1.67491	0.0102735
csr	T01G1.3	sec-31	252.352	1.67315	2.25789e-06
csr	M01E5.3	M01E5.3	112.735	1.67261	0.00241647
csr	ZK546.15	try-1	43.4076	1.67241	0.0440913
csr	T01G9.5	mei-1	509.565	1.67219	1.59185e-07
csr	Y42H9AR.3	rabs-5	89.2973	1.67212	0.00579315
csr	F25D1.1	ppm-1.A	132.3	1.67187	0.000539673
mut	C16C4.18	C16C4.18	62.4013	1.6716	0.0323016
csr	C53A5.6	C53A5.6	91.9055	1.67145	0.00471041
csr	Y106G6E.6	csnk-1	48.0772	1.67134	0.0466673
csr	E01A2.1	E01A2.1	83.2622	1.67056	0.0104836
csr	Y46H3A.6	gly-7	113.366	1.66994	0.00652354
csr	F29G9.5	rpt-2	154.078	1.66969	0.00289952
csr	E02H1.6	E02H1.6	64.5291	1.66966	0.0372357
csr	F33H1.4	F33H1.4	363.298	1.66954	8.42248e-07
csr	F20H11.3	mdh-2	137.246	1.66931	0.0104087
csr	Y92H12BR.3	Y92H12BR.3	156.867	1.66915	0.000172403
csr	C38D4.3	mel-28	823.134	1.66818	1.12763e-13
csr	T28A8.3	T28A8.3	159.685	1.66818	0.000218659
mut	F55C10.3	col-155	75.3161	1.66746	0.00955017
csr	F58A4.8	tbg-1	48.94	1.66736	0.034653
csr	H43I07.2	rpac-40	115.018	1.66723	0.00459392
mut	T06G6.11	T06G6.11	60.5016	1.66706	0.0238271
csr	Y38F2AR.1	eri-5	46.3582	1.66697	0.0436966
csr	T21C9.12	scpl-4	59.9213	1.66592	0.0304621
csr	Y25C1A.5	copb-1	234.531	1.6657	2.3468e-05
csr	F28B12.3	vrk-1	186.972	1.66487	0.00254378
csr	C47E8.5	hsp-90	579.272	1.66484	3.14644e-08
csr	D2030.2	D2030.2	76.2113	1.66457	0.0109355
csr	C16C10.3	hrde-1	2177.93	1.66416	1.07178e-21
csr	F55H2.6	clu-1	309.866	1.66395	3.00395e-05
csr	Y75B8A.24	Y75B8A.24	399.04	1.66372	4.30193e-05
csr	R144.12	R144.12	62.5466	1.66358	0.0262661
csr	K04G7.10	rnp-7	59.8922	1.66344	0.0428157
csr	T20F5.7	T20F5.7	138.858	1.6626	0.00144231
csr	C35E7.8	C35E7.8	168.872	1.66226	0.000507736
csr	M03C11.3	M03C11.3	70.2483	1.66213	0.0245317
csr	F26B1.2	hrpk-1	88.9203	1.6619	0.00617781
csr	F16D3.2	rsd-6	99.1654	1.66169	0.0142646
csr	Y47G6A.18	Y47G6A.18	103.559	1.66135	0.012501
csr	C29E4.4	npp-15	507.999	1.66055	2.03007e-09
csr	C28D4.3	gln-6	100.07	1.66037	0.0406444
csr	C05D11.9	C05D11.9	206.464	1.66008	1.92912e-05
csr	F56F11.4	F56F11.4	112.737	1.65787	0.00150258
csr	F32H2.4	thoc-3	47.6321	1.65765	0.0432085
csr	T07A9.5	eri-1	103.566	1.65755	0.00536194
csr	K05C4.6	hmp-2	352.908	1.65721	5.42826e-07
csr	ZK328.2	eftu-2	263.283	1.65716	3.76909e-06
csr	ZK632.2	ZK632.2	90.0304	1.65667	0.00339687
csr	F32D1.5	F32D1.5	52.1871	1.65649	0.0375897
csr	T05G5.9	gcc-2	276.756	1.65639	0.000339227
csr	Y87G2A.5	glp-4	293.781	1.6561	1.21118e-05
csr	F32A7.5	maph-1.1	543.064	1.65494	1.11518e-05
csr	D1069.3	D1069.3	55.0732	1.65483	0.0386468
csr	C25A1.8	clec-87	143.889	1.65342	0.00553897
csr	T12C9.7	T12C9.7	124.225	1.65261	0.00135021
mut	Y39A3CL.2	rimb-1	461.73	1.65247	0.0102662
csr	M03D4.1	zen-4	627.36	1.65243	7.39734e-11
csr	F53G12.1	rab-11.1	158.623	1.65195	0.000233193
csr	Y39H10A.7	chk-1	247.882	1.65183	0.000206831
csr	Y41D4A.5	Y41D4A.5	134.115	1.65123	0.00366715
csr	F48E8.2	F48E8.2	109.86	1.65122	0.00219026
csr	C46C2.1	wnk-1	265.397	1.65043	1.04056e-06
csr	T23B12.4	natc-1	196.511	1.65002	0.00018364
csr	B0334.4	B0334.4	51.7438	1.64885	0.0457805
csr	R74.1	lars-1	126.06	1.64814	0.00082541
csr	F23H11.3	sucl-2	61.9039	1.6478	0.0330904
csr	Y32H12A.2	thoc-5	173.207	1.64711	0.000797926
csr	ZK632.6	cnx-1	145.767	1.64694	0.000907239
csr	F28C6.6	suf-1	313.196	1.64657	0.000712704
csr	ZK546.5	ZK546.5	104.337	1.64574	0.00419039
csr	Y82E9BR.2	Y82E9BR.2	104.768	1.64572	0.00269162
csr	Y50D7A.9	taco-1	44.3851	1.64542	0.0499853
csr	F56A3.3	npp-6	576.78	1.64533	1.95436e-11
csr	C25A1.3	tag-72	87.9424	1.6452	0.00532273
csr	M01F1.8	M01F1.8	113.346	1.64519	0.00304686
csr	K02F3.1	tag-51	152.345	1.64446	0.0042176
csr	Y47D3A.16	rsks-1	122.879	1.64405	0.0013756
csr	C07G1.3	pct-1	94.7041	1.64379	0.0153969
csr	B0205.3	rpn-10	112.808	1.64321	0.0478169
csr	F56A8.3	F56A8.3	111.382	1.64225	0.0021613
csr	R05D3.11	met-2	689.622	1.64054	1.02541e-10
csr	B0205.9	B0205.9	133.471	1.64014	0.0013465
csr	Y39A1A.14	Y39A1A.14	130.505	1.63903	0.00650582
csr	R02F2.7	R02F2.7	173.802	1.63875	9.30386e-05
csr	K04F10.7	K04F10.7	179.184	1.63807	9.00305e-05
csr	M01B12.5	riok-1	80.7341	1.6378	0.0170719
csr	Y57G11C.9	Y57G11C.9	163.171	1.63767	0.000287917
csr	Y55F3AM.4	atg-3	94.7859	1.63756	0.00549082
csr	C30B5.4	rbmx-2	106.485	1.63752	0.00521267
csr	Y43F4B.4	npp-18	103.223	1.63739	0.00266201
csr	W03F8.3	W03F8.3	116.835	1.63695	0.0394328
csr	F29F11.6	gsp-1	74.2618	1.63622	0.0129574
csr	Y38E10A.6	ceh-100	209.151	1.63575	4.17864e-05
csr	ZK856.1	cul-5	127.983	1.63548	0.00293523
csr	F31E3.3	rfc-4	101.881	1.63527	0.00302213
csr	C25A1.12	lid-1	73.6591	1.6352	0.0181085
csr	C08B11.2	hda-2	108.801	1.63481	0.00293
csr	ZK370.8	tomm-70	123.544	1.63406	0.00321118
csr	C29E4.8	let-754	174.921	1.63386	0.000753337
csr	D1007.8	D1007.8	70.8685	1.63365	0.02505
csr	R11H6.1	pes-9	92.5056	1.63332	0.0056451
csr	F40F9.7	drap-1	81.1415	1.63231	0.00760922
csr	C07H6.4	C07H6.4	152.073	1.63221	0.000806984
csr	F55F8.5	wdr-12	126.419	1.63214	0.0010858
csr	Y65B4BR.8	psf-3	69.2578	1.63174	0.030471
mut	C34C12.12	C34C12.12	201.374	1.63111	0.00573866
csr	R04F11.5	R04F11.5	57.5982	1.63091	0.0274439
csr	T24H7.1	phb-2	203.247	1.63086	0.000119812
mut	F53G12.8	F53G12.8	234.238	1.63031	0.000214166
mut	Y38F2AR.10	Y38F2AR.10	551.277	1.62912	0.000315037
csr	T12E12.4	drp-1	445.361	1.629	4.44404e-09
csr	F54D5.2	F54D5.2	113.933	1.6284	0.00908769
csr	H06H21.11	H06H21.11	114.713	1.62826	0.00786896
csr	T05B9.1	T05B9.1	225.773	1.62825	0.00120407
csr	C07E3.1	stip-1	136.01	1.62784	0.00230317
csr	ZK643.5	ZK643.5	173.991	1.62763	0.000198609
csr	F22G12.4	F22G12.4	162.116	1.62628	0.000816134
csr	F49D11.10	F49D11.10	176.928	1.62573	0.000125595
csr	T24H10.1	T24H10.1	158.45	1.62549	0.0017191
csr	R06C1.3	wve-1	83.5952	1.62527	0.011597
csr	Y110A7A.5	mtm-1	110.879	1.62475	0.00809815
csr	K10C3.5	K10C3.5	246.582	1.62472	8.1947e-05
csr	M01B12.4	M01B12.4	145.237	1.62469	0.000349108
csr	Y113G7B.17	prmt-1	100.665	1.6244	0.022919
csr	Y76B12C.7	cpsf-1	259.29	1.62276	0.000128388
csr	Y47G6A.20	rnp-6	115.203	1.62251	0.00925019
csr	R03D7.7	nos-1	80.7459	1.62204	0.0089919
csr	T07C4.1	umps-1	209.448	1.62197	0.000185403
csr	T05H4.6	erfa-1	197.509	1.62147	0.000189916
csr	Y65A5A.2	Y65A5A.2	67.0738	1.621	0.03608
csr	H37A05.1	lpin-1	221.855	1.6188	0.000802843
csr	F32E10.1	nol-10	234.672	1.61774	0.00163648
csr	T04C12.5	act-2	132.583	1.61761	0.000921877
csr	T04A8.14	emb-5	382.074	1.61735	5.32001e-07
csr	Y48E1C.4	Y48E1C.4	50.8787	1.61733	0.0437947
csr	W08G11.4	pptr-1	76.7774	1.61669	0.026303
csr	C14A4.14	mrps-22	176.201	1.61647	0.000727145
csr	C41C4.8	cdc-48.2	153.181	1.61445	0.000443313
csr	Y41C4A.10	elb-1	50.313	1.61417	0.0479431
csr	T23H2.1	npp-12	217.45	1.61395	0.000163467
csr	CD4.6	pas-6	93.9083	1.61395	0.0146521
csr	Y32H12A.5	paqr-2	145.816	1.61393	0.000706271
csr	T21B10.7	cct-2	259.582	1.61376	0.00113256
csr	F28F8.5	mdt-28	104.61	1.61359	0.0129477
csr	T05H10.1	T05H10.1	579.144	1.6135	7.86033e-05
mut	F54C9.4	col-38	176.753	1.61341	0.00865653
csr	C50F2.3	syf-1	251.273	1.61328	0.000400096
csr	B0365.1	acly-2	165.079	1.61297	0.00071958
mut	C33H5.11	imp-3	149.587	1.61237	0.0101387
csr	F36H1.6	alh-3	266.964	1.61196	0.0130726
csr	T27F6.6	T27F6.6	161.908	1.61144	0.0029056
csr	D2013.9	ttll-12	72.8315	1.61096	0.0238049
csr	F15D4.1	btf-1	490.47	1.60958	5.24349e-06
csr	F09F7.4	hach-1	190.31	1.60949	6.07866e-05
csr	ZC262.7	ZC262.7	93.8969	1.60929	0.00505098
csr	Y105E8A.19	yars-1	280.817	1.6088	7.15284e-06
csr	Y39A3CR.3	ttc-7	123.397	1.60873	0.00186171
csr	Y38A8.3	ulp-2	341.965	1.60861	9.01546e-07
csr	Y47G6A.11	msh-6	221.604	1.60777	3.43978e-05
csr	Y67D8A.2	Y67D8A.2	264.391	1.60709	3.92903e-05
csr	C34C6.2	C34C6.2	86.5525	1.60707	0.0199902
csr	Y71H2AM.24	tbcc-1	51.4621	1.60703	0.0421894
csr	T27A3.7	T27A3.7	93.9219	1.60696	0.00920725
csr	H14E04.2	H14E04.2	99.7971	1.60684	0.00931846
csr	T26A8.4	T26A8.4	231.624	1.60599	0.000152852
csr	T24B8.7	T24B8.7	420.153	1.60514	8.36732e-07
csr	K07G5.2	xpa-1	90.4184	1.60474	0.00700509
csr	C50C3.6	prp-8	656.496	1.6046	1.37043e-09
csr	D2092.2	ppfr-2	95.3079	1.60428	0.00961376
csr	Y73B6BL.3	exos-2	94.1924	1.60392	0.0145986
csr	D2096.8	nap-1	411.697	1.60078	1.81389e-05
csr	C23H3.5	C23H3.5	70.6748	1.59989	0.0387344
csr	D1081.8	cdc-5L	178.248	1.59822	0.000463254
csr	T04C9.1	T04C9.1	190.682	1.59817	0.00242814
csr	F29G9.2	picc-1	165.481	1.59786	0.00347657
csr	B0024.10	asps-1	206.102	1.59562	0.00383672
csr	K08E4.1	spt-5	351.552	1.59485	8.32905e-05
csr	C56E6.9	C56E6.9	194.274	1.59322	9.66877e-05
csr	Y116A8C.32	sfa-1	166.686	1.59216	0.00180113
csr	CD4.4	vps-37	63.6575	1.59125	0.0292924
csr	K07A1.12	lin-53	158.454	1.59091	0.00626265
csr	Y45G12B.1	nuo-5	65.2635	1.59006	0.0453034
csr	Y53C12B.1	Y53C12B.1	505.438	1.58959	7.73307e-07
mut	ZC15.3	ZC15.3	1004.18	1.58941	2.04342e-07
csr	F08F8.4	F08F8.4	79.6017	1.58884	0.0272786
csr	M18.8	dhhc-6	65.2119	1.58846	0.0473582
csr	T02H6.2	thoc-1	194.187	1.58789	0.0019708
csr	T05E11.5	imp-2	89.2674	1.58678	0.014128
csr	T26A5.5	jhdm-1	497.161	1.58644	2.57984e-06
csr	Y54G2A.2	atln-1	103.531	1.58502	0.0107101
csr	T21B10.1	mrpl-50	142.386	1.58502	0.0027188
csr	T25B9.9	T25B9.9	78.7108	1.58402	0.0140724
csr	Y39G10AR.2	zwl-1	142.373	1.58388	0.00210137
csr	Y110A7A.18	ppw-2	1284.23	1.58255	2.32274e-09
csr	F01F1.9	dnpp-1	126.524	1.58249	0.00319875
csr	C38C10.5	rgr-1	316.72	1.58242	4.29315e-06
csr	C16A11.2	C16A11.2	140.181	1.58238	0.00179556
csr	F09G8.3	mrps-9	115.19	1.5822	0.00768582
csr	F25H5.4	eef-2	324.733	1.58219	0.000506364
csr	Y45F10D.3	gly-10	152.34	1.58185	0.00168685
csr	C25H3.4	eif-2D	214.642	1.58148	0.000278801
csr	Y49A3A.2	vha-13	68.7407	1.58097	0.049588
piRNA	21ur-2843	21ur-2843	70.9469	1.5802	0.0193053
csr	F44G4.1	F44G4.1	225.228	1.57969	0.000209094
csr	Y59C2A.2	Y59C2A.2	64.1803	1.57962	0.0361323
csr	F35G12.8	smc-4	537.332	1.57903	1.1131e-05
csr	C06A8.2	snpc-1.1	117.836	1.57762	0.0221897
csr	C06E1.10	rha-2	297.768	1.57732	9.42168e-06
csr	R06F6.4	set-14	101.424	1.57504	0.0107044
csr	M01E11.5	cey-3	174.215	1.57467	0.0310009
piRNA	21ur-4396	21ur-4396	101.531	1.57421	0.0219601
piRNA	21ur-47	21ur-47	334.07	1.57412	4.78157e-05
csr	T08B2.9	fars-1	182.622	1.57383	0.00131277
csr	R11E3.8	dpf-5	103.98	1.57351	0.0105189
csr	H04J21.3	gip-1	162.743	1.57347	0.000816134
csr	Y48A6B.13	spat-2	131.435	1.57271	0.0092368
csr	C01G5.6	ddi-1	147.853	1.57258	0.00103236
csr	Y92C3B.2	uaf-1	200.925	1.57245	0.000781126
csr	ZK1098.2	ZK1098.2	96.278	1.57243	0.0396159
csr	C52E12.1	C52E12.1	157.051	1.57127	0.00196382
csr	ZK863.3	elpc-3	162.367	1.57049	0.000569873
csr	F45H11.3	hpo-35	118.652	1.57048	0.00404906
csr	W07E6.4	prp-21	291.334	1.57009	1.14987e-05
csr	C26E6.8	ula-1	87.8036	1.57006	0.019014
csr	F48E8.4	F48E8.4	54.7157	1.56985	0.0491966
csr	Y37E11B.3	blos-7	84.6312	1.56948	0.0315807
csr	K06A5.7	cdc-25.1	105.118	1.56946	0.0195677
csr	T22F3.3	pygl-1	244.079	1.56928	0.000212142
csr	F54C9.6	bcs-1	118.958	1.56854	0.0103988
csr	C14C10.3	ril-2	219.067	1.56852	4.32277e-05
csr	F25D7.2	tag-353	106.935	1.56846	0.0108005
csr	T10H9.3	syx-18	109.955	1.56742	0.00523037
csr	H14A12.2	fum-1	62.4629	1.56738	0.0478773
csr	Y51H7C.11	nol-6	206.411	1.56699	0.00251252
csr	F55A3.1	marc-6	66.124	1.5662	0.0328148
csr	R12B2.4	him-10	113.834	1.56599	0.00714579
csr	T20B12.8	hmg-4	371.503	1.5658	1.48475e-05
csr	Y18D10A.20	pfn-1	99.8579	1.56567	0.0186571
csr	Y48G8AL.5	nsun-2	145.958	1.56543	0.0153472
csr	Y38A8.2	pbs-3	76.773	1.56505	0.0464109
csr	K05C4.5	K05C4.5	398.766	1.56488	2.40917e-05
csr	T01C3.9	hrde-2	204.607	1.56416	0.00141322
mut	Y46H3C.6	Y46H3C.6	7479.92	1.56407	2.69096e-07
csr	F40F11.2	mig-38	291.046	1.56364	0.000390344
csr	T08B2.5	rbm-5	184.901	1.56363	0.000407731
csr	C01B10.9	C01B10.9	155.42	1.56348	0.0123761
csr	ZK637.8	unc-32	282.404	1.56291	0.000271974
csr	M01E11.2	M01E11.2	145.279	1.56229	0.00162592
csr	C16A3.4	C16A3.4	288.299	1.56202	0.000139697
csr	Y43F8C.14	ani-3	68.8788	1.56142	0.0497907
mut	W03H9.2	W03H9.2	7062.2	1.56139	0.00339471
csr	F53G12.5	mex-3	89.09	1.56129	0.0210433
csr	F46F11.9	trpp-8	303.055	1.56104	3.13227e-05
csr	F28C6.3	cpf-1	99.4075	1.5591	0.0237224
csr	C50A2.2	cec-2	67.9135	1.55809	0.0320547
csr	Y102E9.1	odr-4	129.447	1.55781	0.00225249
csr	C09E7.7	C09E7.7	107.444	1.55732	0.0275668
csr	Y55F3BR.8	lem-4	361.706	1.55648	0.000989557
csr	T22D1.10	ruvb-2	106.161	1.55563	0.0349363
csr	B0414.6	glh-3	238.927	1.55536	0.00213585
csr	ZC518.2	sec-24.2	170.249	1.55507	0.00306756
csr	F19F10.11	F19F10.11	218.046	1.5546	0.00014715
csr	Y73B6BL.18	smg-3	164.203	1.55413	0.00692165
csr	T02G5.9	kars-1	79.5479	1.55403	0.0193053
csr	T09F3.5	T09F3.5	95.5512	1.55387	0.0149194
csr	R06F6.1	cdl-1	142.819	1.55283	0.00192259
csr	T20B12.3	T20B12.3	204.355	1.55233	0.00082541
csr	F29C4.7	grld-1	131.995	1.55185	0.00348336
csr	C34E10.10	C34E10.10	78.9343	1.55113	0.0221897
csr	B0261.1	B0261.1	223.129	1.55083	0.00102822
csr	K08D10.3	rnp-3	76.0465	1.55013	0.0246188
csr	C47E8.8	set-5	627.326	1.54937	6.67481e-08
csr	F41E6.9	vps-60	132.254	1.54931	0.0124664
csr	R08D7.6	pde-2	293.881	1.54885	0.000173613
csr	W08D2.7	mtr-4	168.788	1.54833	0.0181697
csr	Y48C3A.20	Y48C3A.20	81.5657	1.54788	0.0298243
csr	T05C12.6	mig-5	236.692	1.5476	0.0001596
csr	F26F4.11	rpb-8	93.042	1.54693	0.0127404
csr	W04D2.5	mrps-11	62.3467	1.54511	0.0396136
csr	F59E12.2	zyg-1	250.679	1.54493	0.00041655
csr	Y32B12B.2	Y32B12B.2	186.369	1.54383	0.00165381
mut	Y48C3A.1	Y48C3A.1	206.41	1.54377	0.00324092
csr	C07G1.5	hgrs-1	93.1125	1.543	0.0174973
csr	F25B3.6	rtfo-1	157.996	1.54201	0.00100309
csr	F42H11.2	lem-3	412.733	1.54152	1.88131e-07
csr	F42A10.4	efk-1	113.69	1.54134	0.00579717
csr	F18C5.3	utp-20	340.32	1.54023	1.73801e-05
csr	F39B2.10	dnj-12	305.892	1.53952	3.85293e-05
csr	C07F11.1	tol-1	79.6736	1.53828	0.0304497
csr	F46B6.7	ztf-7	106.469	1.53575	0.0110221
csr	Y54E5B.3	let-49	79.8495	1.53574	0.0316371
csr	D2063.3	glrx-3	83.9817	1.53535	0.0211289
csr	F22D6.5	prpf-4	128.531	1.53503	0.0162555
csr	ZK524.4	ZK524.4	133.638	1.53353	0.0050994
mut	Y67D8C.6	Y67D8C.6	3357.92	1.53303	1.29326e-09
csr	T10F2.1	gars-1	291.503	1.53105	0.000196269
csr	F26F4.7	nhl-2	138.032	1.53055	0.0147734
mut	Y56A3A.28	Y56A3A.28	141.731	1.5298	0.00190946
csr	M106.1	mix-1	425.219	1.5293	1.89409e-06
csr	D2005.5	drh-3	273.401	1.52915	0.000438331
csr	F32A11.1	F32A11.1	78.7655	1.52847	0.042912
csr	Y50D4A.1	Y50D4A.1	158.004	1.52819	0.00165512
csr	Y119D3B.16	mrpl-45	268.14	1.52768	5.27534e-05
csr	D1081.7	D1081.7	388.704	1.52739	0.00105134
csr	T08D2.7	T08D2.7	235.774	1.52658	0.00102435
csr	F15D3.7	timm-23	228.946	1.52595	0.0440826
csr	F21D5.1	F21D5.1	93.2029	1.52549	0.0173408
mut	F07B7.2	F07B7.2	544.7	1.52525	5.9409e-05
mut	W09B7.2	W09B7.2	544.7	1.52525	5.9409e-05
csr	Y42H9B.2	rig-4	267.411	1.52493	0.000461271
csr	Y110A7A.19	let-630	173.473	1.52413	0.00155294
csr	F49C12.8	rpn-7	171.592	1.52386	0.0346774
csr	E04D5.1	eif-2A	171.485	1.52361	0.0016764
csr	K02B2.1	pfkb-1.2	103.755	1.52049	0.0364003
csr	W03G9.4	app-1	256.19	1.51694	0.000123209
csr	C44B9.4	athp-1	216.585	1.51654	0.00239541
csr	T23B5.1	prmt-9	89.6241	1.5164	0.0192317
csr	C38D4.4	C38D4.4	632.463	1.51564	3.46392e-06
csr	C23G10.3	rps-3	92.5379	1.51378	0.0221767
csr	T24C4.6	zer-1	154.529	1.5125	0.00352873
csr	F55A8.2	egl-4	155.522	1.51208	0.00799296
csr	R10E4.4	mcm-5	168.936	1.512	0.00136791
csr	F57B9.2	let-711	319.483	1.5117	9.83432e-05
mut	C06C3.8	lido-17	116.565	1.51142	0.0483932
csr	C49H3.6	C49H3.6	83.791	1.51066	0.0277633
csr	R01H2.3	egg-2	172.129	1.50843	0.00150319
csr	Y79H2A.11	zyg-8	275.26	1.50798	0.000133499
csr	K07A1.2	dut-1	138.776	1.50759	0.00522795
csr	C36B1.8	gls-1	173.717	1.50749	0.00518552
mut	C01A2.6	C01A2.6	238.318	1.50704	0.0307804
csr	M116.5	M116.5	78.0302	1.50616	0.0346317
csr	T24D1.5	har-2	91.7123	1.50588	0.025411
csr	B0511.6	B0511.6	126.953	1.50566	0.0246753
csr	C41G7.4	set-32	220.142	1.50522	0.000996454
csr	Y18H1A.6	pif-1	107.082	1.50485	0.0225745
csr	K07E8.7	K07E8.7	195.645	1.5044	0.000986092
csr	ZK1251.9	dcaf-1	222.478	1.5034	0.000592294
csr	C05D11.10	mrps-17	91.798	1.50339	0.032459
csr	C16A3.7	nfx-1	563.915	1.50266	0.000127971
csr	D1007.7	nrd-1	256.713	1.50234	8.14405e-05
csr	T23B12.2	mrpl-4	150.38	1.50072	0.0102521
csr	W04B5.5	W04B5.5	74.4652	1.50041	0.0495382
csr	C45G3.5	gip-2	88.2329	1.49974	0.0407528
mut	T05G5.1	T05G5.1	196.553	1.49966	0.0250115
csr	W09B6.2	taf-6.1	74.8459	1.49898	0.0473468
csr	C27D9.1	C27D9.1	405.237	1.49781	0.00069492
csr	C48G7.3	rin-1	230.753	1.49707	0.000702149
csr	K08B4.1	lag-1	174.259	1.49601	0.00155228
csr	E02H1.3	tag-124	156.024	1.49578	0.00194247
csr	F22F7.1	ldp-1	99.3471	1.4954	0.0288962
csr	T10E9.2	T10E9.2	125.967	1.49437	0.0150292
csr	C47E12.1	sars-1	84.2533	1.49359	0.0336512
csr	ZK632.3	riok-3	187.313	1.49348	0.00150961
csr	F46F3.4	ape-1	104.37	1.49331	0.0281748
csr	Y57A10A.25	parn-2	86.9621	1.4909	0.0232725
csr	Y24D9A.2	set-21	431.816	1.49084	1.51744e-05
csr	T09E8.1	noca-1	99.3339	1.49032	0.0218305
csr	K08F11.5	miro-1	317.985	1.48994	0.00430514
csr	C08H9.2	vgln-1	214.735	1.48972	0.000851733
csr	F58G1.1	wago-4	1313.17	1.48962	1.82832e-05
csr	Y53F4B.4	nsun-5	117.164	1.4895	0.0339917
csr	Y42G9A.4	mvk-1	142.507	1.48925	0.00538891
mut	ZC15.4	ZC15.4	2843.28	1.48916	3.55456e-08
csr	F59E10.2	cyn-4	104.219	1.48853	0.0227198
csr	B0001.8	B0001.8	123.188	1.48663	0.0107935
csr	F57B9.6	inf-1	147.918	1.48635	0.00576609
csr	Y32B12B.4	Y32B12B.4	302.051	1.48454	0.000395889
csr	F56A6.1	sago-2	193.161	1.48449	0.00129365
csr	Y76A2A.2	cua-1	117.142	1.48441	0.0122242
csr	F54A3.3	cct-3	121.673	1.48381	0.0094532
csr	F44E7.4	F44E7.4	280.61	1.48381	8.60146e-05
csr	F09D1.1	usp-39	178.165	1.48362	0.00465447
csr	C04A2.7	dnj-5	145.671	1.48337	0.00504581
csr	C01H6.9	hasp-1	468.838	1.48146	1.88874e-05
csr	W06H3.2	pus-1	170.855	1.48111	0.00354137
csr	F10C2.4	F10C2.4	157.363	1.4805	0.00540506
csr	Y55F3AL.1	plx-1	210.765	1.48024	0.000543859
csr	Y65B4BL.5	acs-13	117.853	1.47969	0.0192737
csr	F11A3.2	eif-2Bdelta	85.5174	1.47936	0.0343756
csr	T23G5.2	T23G5.2	84.6534	1.47911	0.0441275
mut	F07B7.1	F07B7.1	1162.96	1.47899	3.78739e-05
mut	W09B7.1	W09B7.1	1162.96	1.47899	3.78739e-05
mut	W02B12.13	W02B12.13	533.638	1.47897	0.00235655
csr	F20D12.2	F20D12.2	266.326	1.47845	0.00114603
csr	C13F10.4	soap-1	273.718	1.47705	0.000870569
csr	T20B12.1	trd-1	121.743	1.477	0.0142855
csr	Y43H11AL.3	pqn-85	518.788	1.47668	1.05486e-05
csr	Y48G8AL.10	Y48G8AL.10	74.0539	1.47545	0.0444229
csr	F13B12.6	F13B12.6	93.776	1.47484	0.024624
csr	F01F1.5	dpf-4	83.8876	1.47468	0.0424345
csr	Y40B1B.6	spr-5	240.426	1.47417	0.000461001
mut	Y50D4C.6	Y50D4C.6	289.833	1.47313	0.0128193
csr	T05H10.5	ufd-2	433.284	1.4726	3.45961e-05
csr	R13A5.8	rpl-9	82.7438	1.47203	0.0493454
csr	F58A4.4	pri-1	106.557	1.47173	0.028309
mut	Y48A6B.8	Y48A6B.8	142.051	1.47074	0.00758917
csr	B0511.10	eif-3.E	93.3068	1.4706	0.0304497
csr	C35D10.9	ced-4	138.74	1.47011	0.00717359
csr	C32E8.8	ptr-2	208.999	1.4699	0.000826639
csr	K07A1.11	rba-1	104.267	1.46929	0.0461562
csr	K08F4.1	ctf-18	187.681	1.4684	0.00464634
csr	K06H7.3	vms-1	101.767	1.46835	0.0341345
csr	F59E12.1	F59E12.1	197.75	1.46825	0.0321463
csr	F58G11.2	rde-12	637.783	1.46707	6.76443e-08
mut	Y49F6B.10	col-71	1601.98	1.46576	0.000246769
mut	Y20F4.4	Y20F4.4	2214.29	1.46496	5.58447e-05
csr	Y59E9AL.36	Y59E9AL.36	256.576	1.46447	0.000186109
csr	F32H2.3	spd-2	231.432	1.46382	0.0131722
csr	T19B4.5	T19B4.5	101.967	1.46327	0.0233255
csr	Y59A8B.22	snx-6	75.7101	1.46303	0.0476382
csr	C05D11.1	C05D11.1	78.35	1.46296	0.0440826
csr	B0273.2	puf-7	208.177	1.4623	0.00119951
csr	W09C5.2	unc-59	84.0838	1.46184	0.0357954
csr	W04A8.7	taf-1	262.797	1.46147	0.000259708
csr	F01G4.6	F01G4.6	108.42	1.46124	0.0277456
csr	R08C7.10	wapl-1	260.626	1.46019	0.00479033
csr	Y76B12C.6	Y76B12C.6	294.558	1.45941	0.000433255
csr	F17C11.8	vps-36	166.771	1.45938	0.00961497
csr	C02B10.5	C02B10.5	175	1.4589	0.00424067
csr	C28H8.3	C28H8.3	177.404	1.45885	0.00379585
csr	W08D2.5	catp-6	159.411	1.45824	0.0123818
csr	Y87G2A.6	cyn-15	229.04	1.45625	0.000781452
csr	K04C2.2	K04C2.2	100.556	1.45564	0.0292236
csr	R10E11.1	cbp-1	319.895	1.45531	5.34258e-05
csr	C14A4.4	crn-3	312.124	1.4553	0.000241822
mut	T20H12.1	T20H12.1	201.713	1.45436	0.0372953
mut	K02F6.1	K02F6.1	97.9212	1.45415	0.0336512
csr	Y110A7A.15	Y110A7A.15	173.85	1.4533	0.00624688
csr	C47D12.6	tars-1	513.031	1.45238	1.29132e-05
csr	F07A11.3	npp-5	183.64	1.4513	0.0127782
csr	B0024.11	B0024.11	273.472	1.45109	0.000685669
csr	F28F8.6	atx-3	234.662	1.45044	0.000533492
piRNA	21ur-5226	21ur-5226	154.585	1.45027	0.0134102
mut	WBTransposon00000430	WBTransposon00000430	99.166	1.44837	0.0328776
csr	F59G1.8	F59G1.8	206.48	1.44836	0.00469079
csr	K07C5.8	cash-1	147.77	1.44704	0.00770227
csr	ZC513.4	vars-1	131.377	1.44602	0.0220144
csr	C15H11.8	rpoa-12	128.876	1.44588	0.0170248
mut	C28A5.4	ceh-43	214.068	1.44481	0.00326976
csr	T07D4.4	ddx-19	228.402	1.4447	0.0189186
csr	F52C12.1	F52C12.1	134.518	1.44429	0.0123019
csr	F26B1.3	ima-2	167.884	1.4438	0.0146155
csr	T24F1.2	samp-1	206.315	1.44375	0.00278131
csr	Y47A7.1	ttc-37	308.611	1.44286	0.00307759
csr	Y48C3A.14	Y48C3A.14	189.155	1.44256	0.00678692
csr	T11F8.3	rme-2	679.157	1.44217	2.17658e-05
csr	C16A3.1	smrc-1	193.252	1.44197	0.00335796
csr	F59A6.5	F59A6.5	849.205	1.44161	6.85548e-08
csr	B0336.9	swp-1	308.136	1.44153	0.000428521
csr	K07C5.3	K07C5.3	286.362	1.44048	0.00106086
csr	T06C12.4	fbxa-197	81.7452	1.44033	0.0438582
csr	C52E12.4	lst-6	286.834	1.43989	0.00024859
mut	Y53F4B.18	Y53F4B.18	475.499	1.43966	0.00616262
csr	B0379.3	mut-16	264.834	1.43935	0.00767714
csr	Y49E10.1	rpt-6	110.077	1.43645	0.0373661
csr	B0365.3	eat-6	145.864	1.43558	0.0141578
csr	Y38C1AA.2	csn-3	131.55	1.43277	0.0321371
mut	Y56A3A.18	Y56A3A.18	559.755	1.43258	0.000209533
csr	T19E10.1	ect-2	238.279	1.43251	0.00735437
csr	C14B9.8	C14B9.8	391.743	1.43239	0.000160081
csr	Y66D12A.15	xpb-1	158.459	1.43058	0.019163
piRNA	21ur-172	21ur-172	528.82	1.43029	0.0475124
piRNA	21ur-11099	21ur-11099	528.82	1.43029	0.0475124
mut	WBTransposon00000425	WBTransposon00000425	93.2981	1.4299	0.0438727
csr	C09H6.1	spr-4	224.56	1.42932	0.002219
csr	ZK1307.6	fzr-1	142.533	1.42898	0.0128966
csr	C14C10.4	mma-1	142.456	1.42768	0.0260018
csr	F09G2.4	cpsf-2	205.552	1.42764	0.0192317
mut	F53G12.7	col-45	224.781	1.42747	0.00382583
csr	T19C3.8	fem-2	117.578	1.42737	0.0238706
piRNA	21ur-1061	21ur-1061	466.934	1.42631	2.92423e-05
csr	ZC434.5	ears-1	201.018	1.42429	0.03672
csr	ZK550.3	ZK550.3	132.228	1.42425	0.0153362
csr	T08A11.2	sftb-1	233.602	1.42398	0.0312838
mut	WBTransposon00000433	WBTransposon00000433	246.878	1.42292	0.0253736
csr	ZK856.12	hpo-40	218.713	1.42238	0.00485261
csr	Y87G2A.1	Y87G2A.1	113.105	1.42194	0.0221897
csr	H05L14.2	H05L14.2	283.042	1.42027	0.00634894
mut	Y37H2A.3	Y37H2A.3	2051.58	1.41935	0.000283954
csr	Y18D10A.13	pad-1	285.088	1.41879	0.00721633
csr	K12H4.8	dcr-1	246.501	1.41825	0.00191849
csr	K06A5.4	knl-2	283.302	1.41749	0.00845485
csr	C32D5.11	C32D5.11	173.639	1.41689	0.00776644
csr	Y32H12A.8	Y32H12A.8	145.89	1.41562	0.0362122
csr	F43G6.9	patr-1	221.652	1.41521	0.00386606
csr	T10G3.5	eea-1	444.666	1.41512	4.84304e-05
csr	T23G7.1	dpl-1	154.952	1.41364	0.0411172
csr	F45E12.2	brf-1	149.04	1.41304	0.0160649
csr	F54E7.3	par-3	268.593	1.41216	0.000737515
mut	Y53F4B.6	Y53F4B.6	733.437	1.41118	0.00287179
csr	R05D11.4	ddx-52	126.823	1.41012	0.0373914
csr	R01H10.7	R01H10.7	208.807	1.41005	0.0131875
csr	Y54F10AL.2	smg-6	182.41	1.40886	0.0121776
csr	T07D4.3	rha-1	228.932	1.40834	0.00216715
csr	F58E10.1	ric-7	256.892	1.40764	0.00103993
csr	F58D5.4	ksr-2	137.622	1.40635	0.0251865
csr	Y43H11AL.1	Y43H11AL.1	131.749	1.40633	0.0373346
csr	F54D8.6	F54D8.6	174.853	1.40619	0.0191223
csr	F25B5.2	nop-1	471.772	1.40459	4.05733e-05
csr	F20H11.1	F20H11.1	108.51	1.40427	0.0478001
csr	C14C10.5	C14C10.5	230.433	1.40334	0.0115674
csr	M03C11.4	hat-1	119.021	1.40153	0.0330171
csr	F22B5.9	fars-3	131.395	1.40137	0.0204899
csr	R07E5.3	snfc-5	199.67	1.4001	0.0157995
csr	D2013.8	scp-1	154.72	1.40004	0.0123355
csr	T07G12.11	zim-3	132.97	1.39909	0.0246612
csr	T04A11.6	him-6	313.716	1.39863	0.00119986
mut	Y34D9A.7	Y34D9A.7	185.003	1.39834	0.0127933
csr	Y39G10AR.14	mcm-4	315.555	1.39794	0.000847708
csr	Y80D3A.2	emb-4	201.432	1.39725	0.00616489
csr	K07F5.13	npp-1	282.214	1.39689	0.000740646
csr	ZK652.6	ZK652.6	339.422	1.39648	0.00194193
csr	T08A11.1	T08A11.1	349.441	1.39626	0.00642508
mut	Y56A3A.7	Y56A3A.7	147.763	1.39617	0.0336512
csr	T08G11.1	T08G11.1	231.208	1.39436	0.00339794
csr	C38D4.5	tag-325	176.124	1.39391	0.032954
csr	ZK1058.2	pat-3	120.913	1.39287	0.0344361
mut	F41G4.7	F41G4.7	2771.52	1.39265	2.25908e-06
csr	F59E12.5	npl-4.2	108.707	1.39174	0.0417188
csr	F25B3.1	ehbp-1	147.173	1.39099	0.0313215
csr	T22B11.5	ogdh-1	125.817	1.39066	0.0322642
csr	F38A5.2	F38A5.2	186.61	1.38994	0.00814156
csr	C26E6.4	rpb-2	291.295	1.38953	0.00942387
mut	Y61A9LA.9	hpo-39	282.689	1.38807	0.00170318
csr	F42A10.1	abcf-3	117.557	1.38702	0.0485125
csr	C28A5.2	C28A5.2	1108.1	1.38592	1.02829e-05
mut	ZK262.9	ZK262.9	528.412	1.38578	0.00013655
[truncated: 83 more rows]

## Sheet: Table S4
Table S4. mRNAs significantly downregulated 1.3 fold or greater in wild type gonads relative to whole animals.
gene_id	description	baseMean*	fold_change	pvalue_adj
K09F5.3	spp-14	2063.13	-11937.1	3.7598e-29
F23B2.11	pcp-3	977.858	-11021.2	1.59814e-28
Y5F2A.1	ttr-16	968.249	-10911.4	1.28029e-28
C08F11.8	ugt-22	1841.73	-10658.9	2.03042e-28
F56C9.7	F56C9.7	940.101	-10596.4	3.3831e-28
M04G12.2	cpz-2	876.361	-9877.03	7.67456e-28
T08A9.9	spp-5	3089.64	-9652.98	2.45103e-36
F58B3.1	lys-4	4611.68	-9610.3	5.97335e-54
F54D5.3	F54D5.3	808.028	-9107.97	2.15002e-27
ZK112.1	pcp-1	789.981	-8904.56	3.27419e-27
Y34B4A.9	Y34B4A.9	787.236	-8872.88	2.79368e-27
K04E7.2	pept-1	784.697	-8846.58	3.00728e-27
Y51F10.7	Y51F10.7	780.86	-8799.64	2.91675e-27
Y19D10A.9	clec-209	662.268	-7465.14	3.34003e-26
F56A4.2	F56A4.2	662.268	-7465.14	3.34003e-26
R06B10.3	clec-150	1283.91	-7429.48	2.88115e-26
EGAP2.3	pho-1	630.267	-7103.89	6.97242e-26
F21F8.7	asp-6	3362.67	-6999.57	4.78483e-51
T18D3.4	myo-2	546.785	-6162.07	6.11623e-25
F25E2.2	F25E2.2	786.301	-5892.37	8.92536e-26
K12H4.7	K12H4.7	3726.06	-5744.06	9.62472e-64
T18H9.2	asp-2	4408.5	-5635.77	1.19409e-79
F54E2.1	F54E2.1	487.912	-5498.58	2.11394e-24
ZK822.4	ZK822.4	484.09	-5455.15	1.97961e-24
F22A3.6	ilys-5	7088.35	-5442.44	1.67918e-124
ZK1320.3	ZK1320.3	893.479	-5170.36	3.43012e-24
F10C1.7	ifb-2	838.801	-4837.6	5.12781e-24
C49G7.3	C49G7.3	423.914	-4778.26	1.1325e-23
Y39B6A.20	asp-1	5349.93	-4775.75	2.17697e-105
F32H5.1	F32H5.1	422.275	-4758.44	1.1502e-23
C45G9.6	C45G9.6	263.685	-4581.23	2.35739e-23
T11F9.3	nas-20	400.722	-4516.28	4.53241e-23
R12E2.5	inx-16	391.902	-4417.04	3.39231e-23
F20A1.1	F20A1.1	390.185	-4395.3	4.35341e-23
F09G8.8	clec-160	378.024	-4259.6	3.50908e-23
Y69F12A.2	alh-12	754.192	-4255.83	2.69815e-23
F35C5.8	clec-65	370.559	-4176.73	3.99477e-23
Y4C6B.6	gba-4	714.631	-4134.54	5.72829e-23
Y22F5A.5	lys-2	364.053	-4104.26	4.70964e-23
C49C8.5	C49C8.5	364.044	-4103.34	4.75707e-23
T08G5.10	mtl-2	702.178	-4060.68	8.70326e-23
T07C12.7	ttr-46	1285.04	-4013.9	4.2617e-30
D1086.10	D1086.10	679.831	-3915.37	1.70912e-22
C12D8.5	daf-36	341.859	-3851.8	1.7493e-22
ZK1320.2	ZK1320.2	335.886	-3784.88	1.76674e-22
Y43C5A.2	Y43C5A.2	652.194	-3772.47	1.27798e-22
F35E12.6	F35E12.6	333.452	-3757.01	2.27172e-22
Y34B4A.6	Y34B4A.6	329.094	-3707.4	2.31069e-22
C31H5.6	C31H5.6	340.57	-3690.39	3.01725e-22
C24B9.3	C24B9.3	631.823	-3686.99	1.44489e-22
C54D10.3	C54D10.3	326.582	-3678.69	2.96666e-22
F35C5.6	clec-63	632.915	-3661.37	1.65992e-22
F28H7.3	F28H7.3	1163.17	-3630.34	2.74626e-29
C49C3.4	C49C3.4	1156.13	-3610.64	1.63649e-29
Y32F6A.4	Y32F6A.4	315.978	-3560.87	5.336e-22
F42G10.1	F42G10.1	314.345	-3543.02	3.22121e-22
T12B5.15	T12B5.15	312.059	-3515.52	1.83596e-21
T19D12.4	T19D12.4	310.706	-3504.47	4.25914e-22
Y50D4B.3	Y50D4B.3	604.565	-3497.35	5.43073e-22
C44B7.8	pmp-1	599.236	-3466.79	5.07614e-22
T15B7.1	T15B7.1	1109	-3462.82	3.25994e-29
ZK6.7	lipl-5	1708.57	-3447.13	3.70111e-43
F37B4.7	folt-2	4955.08	-3439.77	2.02135e-125
C06B3.3	cyp-35C1	576.796	-3337	1.31812e-21
C35B1.4	C35B1.4	295.984	-3334.48	1.21089e-21
C41G11.1	C41G11.1	296.26	-3305.92	1.07784e-21
F57F5.1	F57F5.1	10050.9	-3302.73	7.26816e-254
C03G6.15	cyp-35A2	1022.19	-3190.52	1.45041e-28
C52E4.1	cpr-1	2521.9	-3152.98	8.9523e-70
R12E2.9	inx-15	272.306	-3068.58	2.23678e-21
T25B6.2	nep-22	272.035	-3065.84	2.83321e-21
W04E12.8	clec-50	1962.87	-3064.8	1.46852e-55
F01D4.2	ugt-44	529.073	-3060.41	1.82869e-21
T01D3.6	T01D3.6	525.79	-3049.24	1.44032e-21
R05D8.8	dhs-14	269.836	-3040.12	4.4866e-21
Y40H7A.10	Y40H7A.10	521.765	-3018.87	2.62078e-21
C17G1.6	nas-37	259.792	-3006.73	5.54517e-21
C17H12.8	C17H12.8	266.486	-3003.47	3.43873e-21
F59C6.16	F59C6.16	262.437	-2956.67	8.1643e-21
T08B1.1	T08B1.1	509.964	-2949.63	2.60978e-21
C29F7.2	C29F7.2	261.137	-2943.64	3.26847e-21
F28A12.4	asp-13	1866.48	-2915.67	3.76916e-54
Y71H10A.2	fard-1	931.703	-2908.32	6.88987e-28
F15A4.6	F15A4.6	254.718	-2868.74	5.80354e-21
F15E11.1	pud-2.1	249.792	-2814.08	5.82797e-21
F15E11.14	pud-2.2	249.792	-2814.08	5.82797e-21
F21F8.3	asp-5	2188.36	-2733.24	4.91295e-67
F15E6.6	F15E6.6	241.432	-2720.98	7.98176e-21
R07E3.1	R07E3.1	482.165	-2685.79	7.79486e-21
T07H6.3	col-166	225.623	-2603.52	5.55861e-20
F19B2.5	F19B2.5	230.161	-2592.87	1.62033e-20
T11B7.3	col-118	234.494	-2582.61	2.07294e-20
C50B6.7	C50B6.7	224.824	-2534.53	2.10101e-20
H22K11.1	asp-3	4857.36	-2528.67	2.98777e-151
C16H3.2	lec-9	223.365	-2515.98	2.56666e-20
F15E6.4	F15E6.4	222.99	-2512.29	2.21953e-20
F23B2.12	pcp-2	221.47	-2494.61	3.47617e-20
F18F11.1	F18F11.1	220.448	-2484.05	5.40198e-20
F41H10.7	elo-5	3163.86	-2474.05	1.05101e-77
F44C4.3	cpr-4	2769.49	-2470.47	4.24524e-90
T02B11.3	T02B11.3	254.969	-2464.13	2.80567e-20
F19C7.1	F19C7.1	425.263	-2459.63	2.12327e-20
F54D5.4	F54D5.4	782.472	-2448.11	3.93773e-26
Y57A10B.3	btb-14	215.396	-2426.61	4.58873e-20
F13G11.3	ule-2	1161.97	-2423.24	9.28638e-39
F21F8.4	asp-12	213.757	-2408.2	5.14347e-20
Y43F8C.2	Pseudogene	211.567	-2382.04	6.60595e-20
C30G12.2	C30G12.2	759.098	-2370.3	1.23861e-26
ZK669.3	ZK669.3	208.716	-2351.74	7.05207e-20
W07B8.5	cpr-5	4124.78	-2343.74	3.35025e-137
C28C12.5	spp-8	207.946	-2342.87	5.20798e-20
W01A11.4	lec-10	404.138	-2336.83	3.76541e-20
T21H3.1	T21H3.1	1914.36	-2316.52	8.50915e-64
ZC443.6	ugt-16	204.023	-2298.78	1.57809e-19
B0365.6	clec-41	736.16	-2297.77	2.10196e-26
C17F4.7	C17F4.7	4041.07	-2293.96	5.31603e-137
C49C3.9	C49C3.9	203.417	-2291.07	9.86055e-20
F54F3.4	dhrs-4	202.706	-2284.66	1.05352e-19
C35D10.14	clec-5	201.157	-2267.3	6.89585e-20
Y51A2D.13	Y51A2D.13	390.122	-2261.09	5.96694e-20
C03H5.1	clec-10	200.585	-2259.48	1.1389e-19
H23N18.3	ugt-8	199.729	-2253.14	3.34596e-19
F53F4.13	F53F4.13	387.781	-2242.26	1.01776e-19
F55E10.6	drd-5	198.271	-2234.54	9.96203e-20
B0218.6	clec-51	198.297	-2233.88	1.4976e-19
F15E11.13	pud-1.1	197.615	-2225.62	1.13355e-19
Y19D10B.7	pud-1.2	197.615	-2225.62	1.13355e-19
Y54G2A.45	Y54G2A.45	197.205	-2221.83	9.90995e-20
C50F4.1	C50F4.1	382.109	-2209.91	9.28619e-20
F15B9.1	far-3	195.697	-2204.61	2.26488e-19
C25B8.3	cpr-6	6353.22	-2197.57	6.41226e-219
K05B2.3	ifa-4	378.58	-2189.66	1.43148e-19
F11G11.12	col-73	193.702	-2183.58	8.65991e-12
T28D6.3	T28D6.3	193.266	-2176.61	3.58856e-19
F58B4.5	F58B4.5	192.909	-2172.97	2.34596e-19
ZK6.11	ZK6.11	2088.01	-2172.18	1.24241e-74
C26B9.5	C26B9.5	370.661	-2143.44	1.31521e-19
Y22F5A.4	lys-1	2053.68	-2138.1	9.89204e-75
VZK822L.1	fat-6	4511.98	-2136.71	1.06924e-149
K09E10.1	oac-57	72.2775	-2132.97	2.54678e-18
F35C5.5	clec-62	188.398	-2121.05	1.57718e-19
T08B1.2	tnt-4	192.145	-2109.39	4.06543e-19
F08H9.7	clec-56	187.022	-2107.69	3.00876e-19
F49E12.9	drd-1	386.986	-2104.31	1.98074e-19
W04E12.6	clec-49	185.434	-2090.97	1.89819e-19
F41G3.10	F41G3.10	185.03	-2084.74	2.2789e-19
F59B1.2	F59B1.2	668.376	-2084.49	8.68892e-26
ZC376.2	cest-2.2	353.978	-2047.07	1.95801e-19
C46C2.5	C46C2.5	181.336	-2043.52	8.21426e-19
F56D5.6	F56D5.6	178.691	-2013.38	3.43386e-19
F20A1.10	F20A1.10	178.792	-2013.32	4.59168e-19
C23H5.8	C23H5.8	1051.48	-2010.29	1.53081e-37
C36A4.2	cyp-25A2	341.023	-1971.85	2.93037e-19
C29F3.7	C29F3.7	178.055	-1969.84	4.31336e-19
R06C7.10	myo-1	937.591	-1948.99	1.36542e-36
T27E4.4	fip-2	172.767	-1945.98	7.10144e-19
K08B4.3	ugt-19	171.574	-1932.87	8.06635e-19
F23F12.12	F23F12.12	169.436	-1909.17	8.79362e-19
F58G6.3	F58G6.3	168.208	-1894.55	1.41457e-18
M04C3.1	M04C3.1	325.099	-1883.98	6.17355e-19
F27E5.1	asah-2	324.716	-1877.98	5.27991e-19
F46G10.1	F46G10.1	322.979	-1870.09	6.41343e-19
ZK896.7	clec-186	165.931	-1868.86	9.23443e-19
T21D12.12	T21D12.12	164.311	-1850.8	1.10424e-18
C08F11.11	ule-4	4018.28	-1822.58	1.21424e-16
F08F3.7	cyp-14A5	161.289	-1817.15	1.1354e-18
VW02B12L.1	vha-6	2030.15	-1810.93	2.11928e-82
K09D9.2	cyp-35A3	157.836	-1778.21	2.90469e-18
F01G10.2	ech-8	157.433	-1773.96	2.56631e-18
T28C6.4	col-117	157.213	-1770.08	7.41352e-18
T28C6.6	col-3	157.213	-1770.08	7.41352e-18
R08E3.2	R08E3.2	156.797	-1766.07	1.64596e-18
F10D2.9	fat-7	1973.3	-1763.03	2.67753e-79
C14C6.5	C14C6.5	156.245	-1760.74	1.92033e-18
T26C5.1	gst-13	301.626	-1743.53	1.61331e-18
K06A4.7	K06A4.7	301.547	-1742.94	2.4003e-18
C49A9.9	C49A9.9	159.876	-1739.22	2.89456e-18
Y73B6BL.24	acp-6	4981.09	-1708.77	8.29556e-90
F09B9.1	oac-14	150.228	-1696.42	5.5598e-18
F07D3.2	flp-6	150.569	-1696.06	4.44695e-18
C36C5.5	C36C5.5	150.429	-1694.76	3.61977e-18
Y32F6B.1	Y32F6B.1	290.949	-1682.46	2.22798e-18
Y119D3B.13	Y119D3B.13	148.577	-1675.82	2.45483e-18
F58A6.1	F58A6.1	147.608	-1664.08	5.72524e-18
ZK105.1	ZK105.1	800.183	-1663.06	6.41649e-35
K06G5.1	K06G5.1	1069.53	-1656.3	2.54048e-47
C17H12.4	cest-4	285.614	-1651.9	2.75424e-18
F56F10.3	cdo-1	146.627	-1651.23	1.01679e-17
M60.2	endu-2	526.795	-1647.38	7.9036e-24
C29F4.2	best-7	283.654	-1640.15	2.73757e-18
Y102A11A.3	Y102A11A.3	523.711	-1635.17	4.23468e-24
C54D10.1	cdr-2	145.007	-1633.01	8.29941e-18
F58G6.7	F58G6.7	144.957	-1632.44	8.07197e-18
F35E12.5	irg-5	143.868	-1621.58	2.47411e-17
Y105E8A.4	ech-7	1037.58	-1619.35	9.54275e-47
C10C5.4	C10C5.4	517.766	-1616.77	4.12979e-24
F22E10.3	pgp-14	141.94	-1598.83	5.51798e-18
F52E1.7	hsp-17	140.189	-1579.83	5.91033e-18
F40F12.7	cbp-3	139.971	-1577.29	8.5927e-18
F52E1.14	F52E1.14	1498.7	-1576.96	4.52964e-52
F40F8.4	F40F8.4	139.602	-1573.34	7.06128e-18
B0024.1	col-149	270.809	-1565.33	8.21013e-17
K10D11.5	K10D11.5	138.615	-1561.52	6.28038e-18
AC3.8	ugt-2	138.283	-1557.92	7.08375e-18
C01H6.4	C01H6.4	137.194	-1546.37	1.31462e-17
C49A9.2	C49A9.2	266.15	-1538.38	5.57259e-18
Y66H1A.5	Y66H1A.5	135.196	-1522.35	1.07403e-17
F12B6.2	slc-17.6	277.73	-1519.6	4.87031e-18
R09F10.1	R09F10.1	261.989	-1515.25	5.28216e-18
K07C5.5	ceeh-2	140.519	-1514.55	1.21865e-17
E04F6.15	E04F6.15	134.065	-1511.22	1.70805e-17
T13F3.6	T13F3.6	1923.16	-1500.47	6.07528e-69
F35C8.5	F35C8.5	133.004	-1499.35	9.31253e-18
AC3.7	ugt-1	132.946	-1497.45	1.91907e-17
F07B10.1	cln-3.1	135.623	-1496.9	1.59002e-17
F27C8.4	spp-18	132.656	-1495.45	1.29401e-17
ZC376.3	cest-2.1	132.602	-1494.89	1.24678e-17
F32G8.4	best-14	715.938	-1487.82	6.45062e-34
C36A4.1	cyp-25A1	131.295	-1480.04	1.00505e-17
T28B4.3	ttr-6	473.203	-1477.03	1.53792e-23
T08A9.12	spp-2	131.028	-1476.68	1.37164e-17
C47A4.2	ent-4	134.391	-1476.43	1.53319e-17
F31F6.6	nac-1	130.721	-1472.77	1.52512e-17
C18E9.9	C18E9.9	130.36	-1468.57	1.44067e-17
K02F3.3	far-8	702.085	-1461.41	3.75434e-34
T08A9.8	spp-4	128.46	-1446.61	2.12684e-17
F11A5.10	glc-1	127.872	-1441.82	2.1093e-17
F56F10.1	F56F10.1	691.051	-1436.62	2.84134e-34
C05E11.5	amt-4	457.583	-1428.54	3.6215e-23
B0035.13	B0035.13	456.916	-1425.37	5.64136e-23
B0222.4	spl-2	126.113	-1423.34	3.90121e-17
C46G7.1	C46G7.1	126.02	-1419.45	2.84009e-17
K09C8.1	pbo-4	124.116	-1398.84	2.0454e-17
W02A2.2	far-6	123.904	-1397.27	2.51678e-17
Y46G5A.27	pes-10	123.228	-1391.31	3.18516e-17
C54E4.5	C54E4.5	123.215	-1388.18	3.90121e-17
Y51A2D.10	ttr-25	248.625	-1373.61	1.33245e-17
F38B6.4	F38B6.4	437.728	-1366.25	6.08993e-23
R09H10.5	R09H10.5	1088.82	-1359.65	1.16966e-54
C18H9.5	C18H9.5	120.52	-1358.75	5.10353e-17
F55G11.4	F55G11.4	120.204	-1353.44	4.92959e-17
B0272.4	B0272.4	118.8	-1339.21	4.61069e-17
C33G8.4	C33G8.4	118.944	-1338.95	5.60994e-17
C52D10.9	skr-8	118.6	-1338.56	3.90121e-17
F45D11.15	F45D11.15	118.157	-1330.3	2.67175e-16
F45D11.16	F45D11.16	118.157	-1330.3	2.67175e-16
R102.2	R102.2	117.848	-1326.79	7.63809e-17
C53B7.3	C53B7.3	122.487	-1324.92	3.70558e-17
F40F4.2	lbp-2	3185.28	-1324.57	8.11199e-149
R13A5.6	ttr-8	116.421	-1311.16	1.40401e-16
ZK185.5	ZK185.5	116.236	-1309.75	5.60994e-17
C15A11.5	col-7	116.259	-1308.74	2.71323e-16
R08E3.1	R08E3.1	636.513	-1306.69	1.24243e-33
C15A11.6	col-62	115.528	-1300.49	5.88664e-16
F22A3.7	ttr-36	223.833	-1293.47	5.16497e-17
C29E4.7	gsto-1	114.359	-1288.38	1.5367e-16
T16G1.7	T16G1.7	113.998	-1284.95	7.51944e-17
C54G6.5	spp-17	1029.29	-1284.65	3.5488e-54
Y41C4A.16	col-95	2244.31	-1275.54	3.18855e-115
M28.10	M28.10	113.201	-1275.01	6.50474e-17
Y48D7A.2	flp-18	112.765	-1270.98	5.91932e-17
T06A1.5	T06A1.5	112.27	-1264.28	8.537e-17
C52D10.13	col-138	112.011	-1262.53	5.93737e-11
F22E10.2	pgp-13	109.875	-1238.78	8.24388e-17
F58H7.2	faah-3	213.495	-1234.39	4.52555e-17
Y41D4B.16	hpo-6	109.301	-1231.08	1.06286e-16
T10E10.2	col-167	109.174	-1228.93	6.55454e-16
C45B2.1	C45B2.1	977.139	-1221.09	3.37813e-33
F59B2.12	F59B2.12	211.206	-1221.04	3.99863e-16
F11E6.1	gba-3	109.217	-1211.42	1.0881e-16
Y45F10C.2	Y45F10C.2	106.923	-1203.86	7.64293e-16
Y38H6C.1	dct-16	8033.97	-1202.29	6.77862e-44
Y47D7A.13	Y47D7A.13	106.528	-1199.11	2.86425e-16
C45B11.3	dhs-18	207.188	-1198.61	9.71605e-17
C05C12.4	C05C12.4	207.352	-1198.14	9.67611e-17
B0454.5	B0454.5	105.976	-1193.92	3.96216e-16
B0213.2	nlp-27	379.927	-1184.51	9.78441e-22
T19C4.7	nlp-33	104.935	-1182.79	1.57089e-16
H14N18.4	H14N18.4	104.607	-1181.01	1.75144e-16
F10G2.1	F10G2.1	378.621	-1179.96	4.49676e-22
ZK6.10	dod-19	376.151	-1173.93	7.52552e-22
C52B11.5	C52B11.5	374.718	-1171.47	1.22705e-21
Y60A3A.18	skr-4	103.559	-1167.5	1.71507e-16
T19B10.2	T19B10.2	371.964	-1161.18	5.04152e-22
C31B8.8	zmp-3	102.942	-1159.66	2.59719e-16
K08D8.5	K08D8.5	102.559	-1156.74	2.13352e-16
C44C8.3	fbxc-2	102.647	-1156.37	2.46719e-16
C44C8.2	fbxc-4	102.647	-1156.37	2.46719e-16
T09H2.1	dach-1	102.418	-1153.98	2.21708e-16
C25E10.3	srsx-34	105.835	-1148.74	2.9072e-16
ZK596.1	ZK596.1	101.669	-1145.25	2.23952e-16
Y7A9A.1	Y7A9A.1	101.693	-1144.97	3.27906e-16
Y55B1AR.1	lec-6	1097.87	-1143.03	1.20133e-62
R07B1.3	scav-5	100.798	-1136.54	2.10761e-16
ZK896.6	clec-187	100.751	-1134.72	2.87637e-16
R09B5.6	hacd-1	544.951	-1132.85	3.05167e-32
C42D4.2	cest-10	195.738	-1131.86	2.17716e-16
Y46G5A.28	Y46G5A.28	99.2827	-1120.69	3.46789e-16
F28B4.3	F28B4.3	1960.55	-1112.16	3.21604e-111
D1086.7	D1086.7	354.69	-1106.16	2.574e-21
Y51H4A.7	Y51H4A.7	353.685	-1103.18	1.19398e-21
ZK455.4	asm-2	97.9458	-1102.52	6.37104e-16
T19D7.1	lgc-32	97.8401	-1102.07	1.33046e-15
F09F3.9	cpt-5	352.347	-1099.8	2.28682e-21
T01G6.7	nhr-55	97.2612	-1095.49	3.59721e-16
K02G10.7	aqp-8	371.927	-1091.9	2.0089e-21
E02C12.13	ttr-49	96.9437	-1091.69	8.46158e-16
F21A3.11	F21A3.11	95.4964	-1076.96	4.32683e-16
C49G7.4	phat-3	95.4405	-1075.2	4.91274e-16
ZK39.6	clec-97	341.106	-1067.19	5.39078e-21
F28D1.5	thn-2	184.334	-1066.97	2.45483e-16
W10G6.2	sgk-1	340.368	-1064.98	1.66122e-21
T01G5.2	ugt-30	94.3488	-1062.33	8.28642e-16
F01D5.9	cyp-37A1	94.2711	-1062.06	5.79001e-16
Y22D7AR.10	Y22D7AR.10	94.2024	-1061.38	8.77171e-16
Y17D7B.4	Y17D7B.4	94.2167	-1060.39	1.15887e-15
C02A12.4	lys-7	505.453	-1053.72	1.8577e-31
C17G10.5	lys-8	842.015	-1050.55	1.67967e-51
H06H21.8	H06H21.8	508.985	-1041.07	8.71618e-31
Y22D7AL.15	Y22D7AL.15	91.8104	-1034.25	6.81841e-16
F22A3.2	ttr-35	178.761	-1033.4	5.97029e-16
C32H11.12	dod-24	178.457	-1031.28	7.61829e-16
C53C9.2	clik-2	177.621	-1026.58	3.54862e-16
C18A11.3	C18A11.3	91.0982	-1026.35	7.26532e-16
F08A8.3	acox-1.3	176.761	-1021.58	3.76803e-16
Y66H1A.6	hum-8	488.95	-1016.82	7.16079e-31
F43C11.7	F43C11.7	89.8103	-1013.23	8.03932e-16
F42A10.7	F42A10.7	89.9962	-1013.21	1.20397e-15
C35B8.1	col-175	89.4436	-1008.13	3.03577e-09
F13B6.2	F13B6.2	89.475	-1007.76	1.14241e-15
K10C2.8	K10C2.8	320.072	-1001.42	1.78998e-20
C50F4.8	C50F4.8	88.7079	-1000.62	1.51556e-15
C01B10.10	cest-5.2	88.7175	-999.9	8.52156e-16
K10C2.3	asp-14	320.286	-999.62	3.57572e-21
W03G11.3	W03G11.3	88.4239	-996.92	9.14399e-16
B0213.15	cyp-34A9	102.515	-994.866	1.08904e-15
K11G9.3	cest-28	88.0404	-991.375	1.9878e-15
C48B4.1	acox-1.5	475.629	-989.805	2.22891e-30
Y40D12A.2	ctsa-4.2	317.337	-989.746	5.5388e-21
T05E12.6	T05E12.6	1156.23	-988.953	1.38416e-67
T27A10.7	cgr-1	170.796	-986.544	7.61971e-16
K02F3.6	ceeh-1	170.088	-982.946	8.52156e-16
F11A3.1	acs-14	781.361	-974.697	4.24868e-50
C18B2.5	C18B2.5	312.029	-972.573	6.43801e-21
H22K11.2	bgal-2	167.15	-966.184	6.51023e-16
R04E5.2	cnnm-2	167.077	-965.447	7.09742e-16
T05E7.1	T05E7.1	85.6795	-965.046	2.09347e-15
Y73B6BL.25	acp-7	85.5489	-964.069	2.11998e-15
F08H9.6	clec-57	85.2419	-960.163	2.09677e-15
DH11.3	pgp-11	306.83	-957.965	1.9084e-20
Y59H11AR.4	Y59H11AR.4	84.3814	-950.561	2.69765e-15
T28C12.4	cest-24	485.455	-949.55	1.15052e-29
C51E3.6	C51E3.6	83.8284	-944.207	2.98911e-15
F30A10.14	F30A10.14	83.1683	-936.505	3.73991e-15
C32D5.6	C32D5.6	161.343	-932.227	1.31129e-15
C44C8.4	fbxc-1	82.514	-931.932	3.14499e-15
C44C8.1	fbxc-5	82.514	-931.932	3.14499e-15
C14A6.1	clec-48	298.408	-930.397	1.18454e-20
B0310.5	ugt-46	595.224	-928.79	3.23928e-39
Y119C1B.9	zig-9	82.3955	-927.541	3.09227e-15
W07B8.1	cpr-8	160.426	-927.351	1.52766e-15
F57F4.3	gfi-1	1632.02	-926.14	6.37628e-103
F53H8.3	F53H8.3	81.9758	-923.387	2.51082e-15
F35B12.2	dhs-20	81.8945	-921.948	5.41863e-15
C42D4.1	C42D4.1	2354.24	-920.836	2.49714e-141
Y49G5A.1	Y49G5A.1	81.6195	-919.955	3.14499e-15
C33A12.19	C33A12.19	81.583	-919.253	5.03931e-15
F35C5.9	clec-66	81.53	-918.56	2.28379e-15
C27H5.4	C27H5.4	158.527	-916.28	1.16741e-15
T25C12.3	T25C12.3	2639.74	-915.592	6.7954e-168
F32A5.3	ctsa-3.1	730.378	-911.137	7.7658e-49
F07A5.3	scav-6	157.631	-910.556	1.75917e-15
ZK550.2	ZK550.2	80.5124	-907.655	3.45797e-15
F55H12.4	F55H12.4	436.787	-907.071	8.80461e-30
W05G11.3	col-88	80.2913	-903.644	4.76239e-14
F54F11.2	nep-17	900.431	-900.698	1.09428e-57
T16G1.6	T16G1.6	79.8181	-898.925	3.36079e-15
T06E4.6	col-146	79.6888	-896.781	1.14515e-14
R04B5.9	ugt-47	431.037	-896.684	1.72048e-29
C53B7.7	nep-4	79.4243	-894.999	3.52398e-15
C31A11.5	oac-6	78.6852	-887.556	3.13556e-15
C24G7.4	acd-2	78.6821	-886.399	4.73419e-15
K05G3.3	cah-3	153.249	-885.771	1.54955e-15
F13D12.6	ctsa-1.2	1704.56	-885.442	7.74396e-114
ZC581.3	ZC581.3	152.761	-883.236	1.93512e-15
Y51A2D.9	ttr-24	697.868	-878.488	6.3126e-39
C10G8.5	ncx-2	160.398	-877.778	2.31958e-15
B0395.1	nhx-1	77.5669	-873.584	1.17121e-14
T03D8.3	sbt-1	76.5023	-861.965	5.28171e-15
F57F4.4	F57F4.4	2735.32	-854.664	3.32311e-178
C52D10.7	skr-9	75.6483	-853.854	7.57174e-15
F45D3.4	F45D3.4	78.0397	-853.271	7.26362e-15
T02D1.5	pmp-4	147.595	-852.951	2.82499e-15
Y105C5B.5	Y105C5B.5	1224.88	-850.832	1.19409e-79
K08D8.3	K08D8.3	146.393	-846.934	2.48043e-15
R12C12.9	R12C12.9	146.717	-843.369	4.15443e-15
T04D3.2	sdz-30	145.359	-841.432	4.95541e-15
T28H10.3	T28H10.3	670.162	-837.823	1.60757e-47
T25C8.2	act-5	2271.75	-834.787	2.63537e-147
C25E10.5	C25E10.5	74.1029	-834.314	1.73248e-14
E03G2.2	mrp-3	401.678	-834.126	2.33818e-29
Y34B4A.5	Y34B4A.5	73.4343	-826.713	1.15919e-14
R03G5.5	gpx-7	85.625	-826.228	8.52251e-15
F59E11.5	F59E11.5	73.3269	-825.682	1.30447e-14
R10H10.3	R10H10.3	789.406	-823.947	1.65826e-53
T08A9.7	spp-3	1713.82	-823.825	1.63714e-110
C29F7.1	C29F7.1	73.0714	-823.255	1.15905e-14
F21H7.1	gst-22	72.6032	-817.12	1.38618e-14
H20E11.1	H20E11.1	91.8555	-813.835	1.92502e-14
F21C10.9	F21C10.9	913.56	-812.79	4.52654e-61
F31F7.1	F31F7.1	653.095	-810.189	6.03488e-47
C39D10.3	pcyt-2.2	72.9776	-808.702	1.21041e-14
B0213.3	nlp-28	139.912	-808.055	4.73419e-15
Y54G2A.3	vrp-1	903.903	-804.136	1.33453e-64
R52.1	sdz-28	71.181	-803.529	1.5666e-14
Y57G11A.4	Y57G11A.4	70.9044	-798.499	2.27406e-14
C05D9.2	lmp-2	70.778	-796.711	2.37841e-14
R09B5.11	R09B5.11	137.361	-793.607	5.15751e-15
M153.1	M153.1	70.3484	-792.965	1.18791e-14
M153.2	M153.2	70.0452	-789.06	1.25694e-14
F58B3.2	lys-5	69.9377	-788.208	1.45788e-14
T05E12.3	T05E12.3	69.7815	-786.887	2.05784e-14
T10B9.2	cyp-13A5	69.8065	-786.844	1.29043e-14
F36H5.1	math-26	252.446	-785.991	1.55697e-19
F44F1.7	vet-6	135.641	-784.997	7.02589e-15
Y16B4A.2	Y16B4A.2	751.324	-783.754	9.93795e-55
F59D8.1	vit-3	19381.7	-782.479	5.27076e-65
F41E6.5	F41E6.5	71.1805	-774.677	1.38277e-14
R08D7.7	R08D7.7	67.9772	-765.374	2.66577e-14
K06A4.5	haao-1	368.114	-763.697	2.22649e-27
F52E4.4	twk-16	67.8503	-763.621	3.28729e-14
C35A5.3	C35A5.3	612.694	-763.528	3.071e-45
C09H5.2	catp-3	243.826	-760	1.73704e-19
F14B8.7	otpl-3	67.4287	-759.746	2.45144e-14
ZK673.7	tnc-2	131.107	-757.369	1.0226e-14
T07C5.1	ugt-50	81.2378	-756.681	2.22436e-14
R52.10	Pseudogene	66.9914	-756.636	5.48388e-14
F59D6.3	asp-8	67.1111	-756.435	1.85921e-14
Y119D3B.21	Y119D3B.21	844.587	-751.851	3.43131e-62
W05B2.6	col-92	361.263	-750.047	5.34742e-27
C36H8.3	flp-9	66.5812	-749.676	2.59071e-14
Y34F4.2	Y34F4.2	66.4048	-747.166	2.05437e-14
F22F4.4	F22F4.4	75.1912	-744.94	3.23642e-14
F36H9.4	F36H9.4	66.0597	-744.07	5.31008e-14
C03B1.14	C03B1.14	65.9543	-743.948	2.16296e-14
F52B11.4	col-133	357.594	-742.727	1.45934e-25
F17C11.6	F17C11.6	65.8714	-742.192	6.02885e-14
K09H11.1	acds-10	475.803	-741.4	3.3396e-37
T25D10.1	T25D10.1	65.8116	-741.218	3.63937e-14
C39E9.2	scl-5	65.5024	-737.724	4.11485e-14
Y105C5A.24	Y105C5A.24	64.9914	-732.279	3.57911e-14
F11G11.3	gst-6	65.0353	-731.78	6.07534e-14
F47B10.7	acbp-3	126.687	-731.577	2.61207e-14
D1025.2	gcsh-1	351.295	-731.053	8.60658e-27
F08D12.2	F08D12.2	64.7638	-729.458	4.67155e-14
C10C5.3	C10C5.3	699.573	-727.077	6.05215e-53
C44C10.1	col-180	64.4124	-724.648	2.11248e-13
F53C11.1	F53C11.1	124.585	-719.606	1.7236e-14
VC5.3	npa-1	6109.5	-719.585	0
F10D2.11	ugt-41	347.164	-719.481	2.21469e-27
C49C3.12	clec-197	63.842	-718.386	9.52195e-14
F23H12.9	fipr-2	64.1843	-718.035	4.37081e-14
F08H9.8	clec-54	63.3116	-713.903	6.3848e-14
C04F6.1	vit-5	21386.2	-712.728	1.99216e-100
K09H9.3	col-49	63.2091	-712.449	2.5161e-06
M03A8.1	dhs-28	1594.87	-710.929	5.45197e-122
E04F6.3	maoc-1	797.166	-709.839	2.32501e-61
T14D7.2	oac-46	122.723	-709.436	2.17034e-14
F41E6.15	F41E6.15	62.863	-707.664	8.72971e-14
C05E11.4	amt-1	122.444	-707.554	1.63223e-14
H34I24.2	H34I24.2	564.867	-704.597	8.24542e-46
T11B7.5	T11B7.5	62.5815	-704.374	1.06469e-13
ZK287.9	ZK287.9	62.529	-703.918	7.08652e-14
F43H9.2	sptl-2	452.085	-702.815	7.71408e-36
F18E3.12	F18E3.12	62.1945	-700.987	1.06925e-13
F36G9.12	oac-20	62.1407	-700.594	4.04121e-14
F02D10.5	flr-1	62.1231	-699.746	4.62087e-14
F41E7.5	fipr-21	1326.57	-698.241	7.64542e-65
B0024.2	col-150	61.9923	-697.491	1.13938e-13
F53F1.4	F53F1.4	61.8655	-696.796	9.07963e-14
F18E3.11	F18E3.11	120.565	-696.486	3.15686e-14
C01B10.6	C01B10.6	120.709	-695.923	2.28349e-14
Y52E8A.4	plep-1	61.6548	-694.367	1.08411e-13
T02C5.1	T02C5.1	898.197	-693.9	4.66693e-70
B0228.1	B0228.1	61.6493	-693.688	1.7985e-13
W05E7.1	grd-3	898.257	-690.818	8.18518e-09
T02D1.8	T02D1.8	332.297	-689.945	1.05934e-26
T20D3.2	T20D3.2	1216.27	-689.403	4.95272e-92
F25C8.2	amx-3	63.0962	-689.071	8.16807e-14
C33D12.3	twk-26	61.1453	-688.312	9.14692e-14
F38A1.5	clec-166	60.9818	-686.474	7.43133e-14
M88.1	ugt-62	2088.15	-686.135	6.65506e-143
R04E5.10	ifd-1	63.7439	-685.072	6.35079e-14
B0281.3	B0281.3	60.7455	-684.425	5.75817e-14
ZK455.7	pgp-3	324.823	-676.956	4.01312e-27
K07C6.5	cyp-35A5	117.188	-676.837	3.489e-14
Y45F10C.4	Y45F10C.4	216.665	-674.559	3.9398e-18
Y73F4A.2	Y73F4A.2	59.8262	-673.351	1.86682e-13
ZK185.3	ZK185.3	59.7072	-672.219	1.41574e-13
M176.6	kin-15	221.368	-672.029	5.54281e-18
ZC443.1	ZC443.1	59.511	-669.635	1.51809e-13
T10B10.6	phat-6	59.2375	-667.307	9.73105e-14
T19H12.3	T19H12.3	59.2574	-666.8	1.58883e-13
Y67A10A.10	Y67A10A.10	58.9459	-663.795	9.51128e-14
Y54G2A.33	clec-84	114.713	-662.151	3.89087e-14
C08F1.5	math-4	210.997	-661.664	1.1542e-18
C50F7.10	klo-1	211.933	-659.652	2.09663e-18
F08D12.3	F08D12.3	57.9197	-659.257	1.40533e-13
C27C12.7	dpf-2	527.659	-658.467	1.47119e-44
W06D12.3	fat-5	631.296	-656.987	1.05489e-51
F10C1.9	F10C1.9	209.802	-652.75	3.04428e-18
C08H9.15	C08H9.15	57.6011	-648.143	4.87815e-13
F48D6.4	F48D6.4	207.255	-647.585	2.2407e-18
T14B4.4	tsp-10	64.0602	-647.425	9.69194e-14
K02D7.1	K02D7.1	207.104	-645.532	1.55024e-18
F13B12.2	F13B12.2	57.2533	-644.912	1.11177e-13
C10G8.4	C10G8.4	1189.29	-643.534	3.4047e-34
C08F11.13	C08F11.13	60.6451	-641.746	2.8697e-13
K04A8.1	K04A8.1	110.989	-640.985	6.75807e-14
Y54F10AM.8	Y54F10AM.8	615.081	-640.603	2.24568e-51
ZK563.6	acp-1	56.859	-640.307	1.41191e-13
F45C12.4	btb-9	56.7418	-638.798	1.61072e-13
F59A6.12	F59A6.12	204.204	-638.211	3.55667e-18
F49E11.11	scl-3	56.615	-637.28	1.65755e-13
R13D11.4	R13D11.4	56.5893	-637.19	1.48001e-13
T22G5.2	lbp-7	110.15	-636.221	6.46195e-14
C49C3.10	C49C3.10	56.6417	-635.898	2.29448e-13
C47A10.1	Pseudogene	304.886	-634.377	6.46755e-27
F36F2.1	F36F2.1	56.9407	-633.995	3.32856e-13
F45D11.14	F45D11.14	56.2311	-633.93	0.0256633
T28C12.2	T28C12.2	56.1236	-631.892	1.619e-13
T02B5.3	cest-1.2	109.26	-631.038	5.86488e-14
C34G6.2	tyr-4	908.306	-629.105	4.56736e-76
K07H8.6	vit-6	27066.1	-627.077	1.27834e-63
Y19D10B.6	Y19D10B.6	55.5548	-625.16	2.69354e-13
T08H10.1	exc-15	900.426	-624.871	5.00212e-75
C05C12.3	gtl-1	800.714	-624.395	2.64653e-68
F49C12.6	F49C12.6	55.393	-624.274	2.96788e-13
C33D3.1	elt-2	107.802	-622.905	5.81511e-14
M6.1	ifc-2	606.76	-621.86	4.21254e-52
C27A7.1	C27A7.1	302.435	-619.375	7.18111e-26
Y39C12A.1	mlt-3	106.996	-617.837	1.07484e-13
F10F2.2	pfas-1	593.61	-617.288	4.09957e-52
Y51H4A.24	Pseudogene	54.6766	-615.855	1.82322e-13
C25F9.4	C25F9.4	54.6139	-614.715	3.57455e-13
F38A3.1	col-81	1652.59	-613.885	5.00938e-44
C06G8.2	pept-2	106.011	-613.294	1.08427e-13
R03A10.5	R03A10.5	195.784	-611.198	5.75901e-18
K03H1.10	cbp-2	54.127	-610.586	2.33452e-13
F55C10.3	col-155	195.988	-609.503	8.60242e-18
Y105C5B.15	Y105C5B.15	389.615	-608.187	6.2123e-35
C34H4.1	C34H4.1	53.9249	-607.437	2.06206e-13
C09F12.1	clc-1	105.019	-606.524	9.41901e-14
F09F3.6	ttr-21	53.6365	-603.847	2.53683e-13
F38A1.1	clec-170	53.4303	-602.138	6.80769e-13
H23N18.1	ugt-13	288.786	-599.402	4.67219e-26
C53D6.7	C53D6.7	192.442	-597.611	1.20011e-17
F41E6.2	grd-5	287.66	-596.061	3.49388e-25
T03F1.11	T03F1.11	102.342	-590.521	1.82374e-13
F55G11.8	F55G11.8	52.3347	-589.136	4.71083e-13
E01A2.10	poml-3	188.275	-587.327	1.36861e-17
T06E4.4	col-147	281.922	-587.196	1.49075e-23
K06A4.3	gsnl-1	469.57	-585.532	1.459e-42
F10D2.2	ugt-39	113.733	-585.011	1.95745e-13
ZK896.5	ZK896.5	51.6911	-581.835	5.29763e-13
C56A3.2	ttr-44	100.345	-581.676	1.17771e-13
C14A4.6	C14A4.6	99.8457	-576.648	1.9939e-13
F49E11.10	scl-2	99.1468	-573.233	1.31764e-13
F11F1.6	mig-18	50.871	-572.659	5.80269e-13
C54D1.1	pgp-10	50.6229	-570.516	3.84269e-13
ZC412.4	ZC412.4	50.6082	-570.373	5.18335e-13
C42D8.1	C42D8.1	50.6033	-570.242	3.74267e-13
K09A11.2	cyp-14A1	50.475	-568.896	6.11752e-13
ZC416.6	ltah-1.2	638.559	-567.972	1.29384e-57
ZK593.3	ZK593.3	271.597	-566.482	2.2444e-25
F08G5.5	ugt-65	50.3073	-566.232	8.52409e-13
C47E12.8	dhp-2	97.7528	-564.375	1.91588e-13
C34D1.5	zip-5	50.0305	-561.899	8.27832e-13
F08A10.1	kcnl-2	50.7086	-561.763	5.25081e-13
F12A10.1	F12A10.1	97.1985	-561.385	1.89161e-13
K09F5.2	vit-1	5757.43	-558.737	1.22217e-60
C56E10.4	nhr-137	98.9597	-557.258	2.81411e-13
F14B8.6	F14B8.6	49.3577	-556.365	7.08133e-13
F37B4.2	ifc-1	267.097	-556.053	5.51286e-25
F11C1.3	scav-4	96.3242	-555.846	2.48177e-13
F08A8.4	acox-1.4	356.433	-555.766	3.93734e-34
T10B5.7	T10B5.7	356.347	-555.05	2.22217e-33
T05A10.5	vap-2	49.2487	-554.742	5.48231e-13
F32D8.9	spp-16	96.023	-554.468	4.09991e-13
F42A8.1	F42A8.1	801.223	-553.293	5.54097e-67
C23H4.7	cest-9.2	49.0983	-552.883	6.50879e-13
F15E6.3	F15E6.3	48.9371	-552.605	1.14976e-12
C10H11.3	ugt-25	439.63	-551.149	6.87683e-39
C02E7.6	C02E7.6	48.9523	-550.876	6.88638e-13
T26C12.6	clec-173	48.6631	-548.005	6.8538e-13
F35B12.3	F35B12.3	94.9453	-547.654	3.57129e-13
F14H3.10	cyp-35D1	48.5539	-547.166	5.93519e-13
F14H3.11	nhr-176	48.387	-545.744	7.52458e-13
T04A11.1	T04A11.1	48.2959	-544.07	1.08533e-12
T04A11.4	T04A11.4	48.2959	-544.07	1.08533e-12
F42G4.5	F42G4.5	47.4744	-544.028	1.01023e-12
C08B6.11	C08B6.11	94.169	-543.452	6.54164e-13
F20B4.6	cgt-2	48.0642	-541.618	6.88146e-13
F19F10.4	ttr-10	48.0932	-541.413	8.02304e-13
F29G6.3	hpo-34	1723.52	-540.97	3.13064e-164
Y65B4BR.6	grl-16	49.7513	-540.815	1.7998e-11
C49A9.4	C49A9.4	93.6446	-540.646	2.96614e-13
C49F5.7	C49F5.7	434.976	-540.202	8.63783e-39
F08F3.4	F08F3.4	786.074	-539.928	2.53794e-49
C02F12.5	C02F12.5	93.2161	-538.216	2.96826e-13
ZK430.8	mlt-7	172.723	-537.406	2.66277e-17
H10E21.1	H10E21.1	59.2224	-535.963	4.53047e-13
C47D2.2	cdd-1	92.4573	-533.456	4.1139e-13
ZK892.2	nlt-1	257.043	-533.203	5.02754e-25
T15B7.3	col-143	10155.8	-533.126	8.23572e-176
K11G12.1	nas-11	624.312	-532.479	1.81705e-55
T05A7.5	fut-6	47.1042	-530.127	1.24008e-12
T09F5.9	clec-47	850.086	-529.56	1.90842e-74
K02E11.5	K02E11.5	46.9625	-528.849	1.29608e-12
F08B12.3	slo-2	170.099	-528.298	1.98865e-17
T27A10.3	ckc-1	259.422	-527.176	1.00877e-24
K03H1.5	K03H1.5	91.0479	-525.87	3.19341e-13
F22B8.6	cth-1	253.268	-525.693	5.80394e-25
T15B7.4	col-142	2008.56	-523.815	2.34991e-38
T03F7.7	T03F7.7	170.05	-523.486	4.49273e-17
F40F4.6	irg-7	2592.6	-521.986	2.28118e-221
F39C12.2	add-1	92.5561	-521.613	3.27924e-13
Y57A10C.6	daf-22	667.746	-520.942	1.80319e-65
R11D1.3	R11D1.3	90.0446	-519.718	6.73047e-13
Y41C4A.19	col-96	89.9714	-519.521	6.25672e-13
F57A8.8	fipr-13	46.156	-519.362	2.70056e-12
F55G11.2	F55G11.2	46.0087	-518.06	1.43795e-12
T18D3.3	cdf-2	45.939	-517.489	1.11372e-12
T22H6.2	alh-13	413.125	-516.908	3.93342e-40
C12D5.9	C12D5.9	45.8568	-516.438	1.17717e-12
F47G4.3	gpdh-1	89.2557	-515.78	4.7635e-13
F32H5.4	F32H5.4	45.6938	-515.677	2.30876e-12
F32G8.6	cat-4	577.577	-513.927	1.06483e-55
K08D8.6	K08D8.6	492.205	-512.545	5.23855e-47
F08G5.6	irg-4	88.7485	-512.513	6.45178e-13
K11G9.2	cest-31	45.4891	-512.222	1.62386e-12
F22F7.8	F22F7.8	45.5186	-511.996	2.402e-12
C24F3.6	col-124	21837.9	-511.653	1.12068e-79
K10D11.1	dod-17	88.2811	-509.43	5.84732e-13
F14B8.3	pes-23	88.0997	-508.735	1.11748e-12
F18E2.1	papl-1	1079.99	-507.8	4.72857e-99
Y42G9A.2	Y42G9A.2	44.9103	-505.403	1.99502e-12
R57.1	gcp-2.1	730.943	-505.089	4.35436e-71
K09C6.9	K09C6.9	87.4073	-504.396	6.30476e-13
T05E12.7	Pseudogene	44.7346	-503.743	1.72069e-12
W06B11.3	dct-11	241.623	-502.927	2.33263e-24
C40D2.2	math-20	86.9423	-501.593	1.04141e-12
C37A5.2	fipr-22	44.4562	-501.334	1.4821e-12
K03B8.8	K03B8.8	44.501	-501.283	3.00639e-12
E03G2.3	mec-5	241.078	-500.113	7.07936e-25
F47E1.4	F47E1.4	44.3218	-499.69	2.93305e-12
T27A1.4	lgc-34	86.412	-499.386	6.91394e-13
C11E4.2	gpx-3	44.2657	-498.206	2.76901e-12
F52G2.3	F52G2.3	86.1975	-497.451	6.95365e-13
Y38H6C.23	Y38H6C.23	44.0098	-496.379	2.06819e-12
F53B3.6	F53B3.6	44.0624	-496.239	2.73733e-12
LLC1.2	LLC1.2	414.655	-495.872	7.72073e-25
C53B4.5	col-119	24374.7	-494.091	3.96067e-185
F08C6.1	adt-2	765.408	-493.934	3.15356e-108
F23D12.11	F23D12.11	1272.31	-493.9	6.83101e-49
F11H8.3	col-8	15819.5	-488.754	9.19812e-129
F38A6.5	F38A6.5	43.3053	-487.691	2.78505e-12
F40H3.2	F40H3.2	84.378	-487.116	2.28843e-12
Y37D8A.15	flp-14	84.4046	-486.976	9.75802e-13
F35B12.10	F35B12.10	43.2473	-486.89	2.55256e-12
F59D8.2	vit-4	16857.9	-486.592	2.43855e-52
K02E11.6	K02E11.6	43.2403	-486.443	4.16313e-12
T25B2.2	T25B2.2	84.293	-486.244	6.76105e-13
C49A9.3	C49A9.3	42.7683	-481.621	4.43337e-12
Y41E3.2	dpy-4	42.7589	-481.123	4.50861e-11
Y69A2AR.22	Y69A2AR.22	83.34	-480.725	9.83264e-13
C39E9.8	C39E9.8	876.193	-480.506	3.82661e-17
F08A7.1	F08A7.1	40.5445	-479.467	6.93527e-11
Y82E9BL.10	fbxa-14	42.5949	-479.407	4.18767e-12
C08F1.6	C08F1.6	42.4448	-479.189	4.13334e-12
F17C8.9	F17C8.9	230.598	-478.405	4.40619e-23
F31F6.4	flp-8	42.2902	-477.562	3.00383e-12
F38B2.1	ifa-1	384.383	-477.197	1.28036e-39
Y43C5A.3	Y43C5A.3	42.3261	-477.154	5.76465e-12
F18E3.13	F18E3.13	153.15	-476.281	1.29457e-16
F16H6.10	F16H6.10	42.2004	-476.168	3.60687e-12
F14B8.4	F14B8.4	42.1982	-475.651	3.71798e-12
Y39B6A.21	Pseudogene	42.0199	-472.968	7.29611e-12
T10E10.1	col-168	42.0596	-472.941	3.13796e-11
C15A11.7	C15A11.7	152.847	-472.251	2.19441e-16
C49A9.6	C49A9.6	151.564	-471.654	1.75882e-16
C44E12.1	C44E12.1	81.6138	-471.485	1.21289e-12
R09H10.4	ptr-14	151.381	-471.478	2.69943e-16
K07C5.7	ttll-15	81.6138	-470.856	2.62254e-12
R09D1.10	chil-22	41.69	-469.169	4.34826e-12
F57B1.9	F57B1.9	35.9557	-468.641	2.05119e-11
F40F9.9	aqp-4	80.6261	-465.047	1.44936e-12
Y50D4B.4	Y50D4B.4	672.2	-464.194	3.22289e-66
T21C12.2	hpd-1	1558.66	-463.693	4.09493e-151
F46C8.6	dpy-7	41.0408	-463.439	7.3374e-12
C25F9.5	C25F9.5	80.2096	-462.413	2.6187e-12
F13C5.5	F13C5.5	40.9323	-460.863	4.49718e-12
T22H6.7	abf-6	40.895	-460.711	4.56111e-12
C46A5.3	col-14	147.339	-459.941	4.27361e-15
C35C5.8	C35C5.8	49.6042	-458.935	2.97852e-12
C30G7.4	C30G7.4	40.6903	-457.798	1.03482e-11
F30B5.1	dpy-13	79.2852	-457.465	2.39102e-11
F42G2.2	F42G2.2	79.1234	-457.31	2.14074e-12
K09C4.5	K09C4.5	40.4225	-455.15	6.95198e-12
C50H2.1	fshr-1	218.993	-455.005	4.04184e-24
C07A9.6	ugt-60	292.306	-454.922	1.35224e-30
T04B2.6	dhs-31	39.8737	-452.823	5.24345e-12
Y51A2D.18	Y51A2D.18	289.266	-450.069	4.93273e-31
F14F7.1	col-98	5524.7	-448.682	1.70557e-72
K07G5.5	K07G5.5	77.6309	-448.129	1.95069e-12
F41B4.2	F41B4.2	39.7302	-448.001	7.48307e-12
C46F9.3	math-24	39.6694	-447.399	7.44683e-12
F47H4.9	fbxa-189	39.7315	-447.239	7.99194e-12
F14B8.5	F14B8.5	41.4141	-447.017	4.58424e-12
D2021.4	D2021.4	48.6388	-446.927	8.85439e-12
ZK867.3	spp-22	39.609	-446.13	2.1647e-11
Y73B6BL.44	Y73B6BL.44	76.8276	-443.376	3.21377e-12
K11H12.4	K11H12.4	39.2834	-442.58	6.29072e-12
T01B11.5	Pseudogene	213.259	-442.47	1.42853e-23
F16B4.4	F16B4.4	921.42	-442.094	6.4047e-45
W02B3.4	W02B3.4	39.147	-440.756	1.04607e-11
C29F9.4	pals-24	76.3202	-440.74	2.8966e-12
F35F10.5	F35F10.5	39.085	-440.373	5.93173e-12
F59F3.5	ver-4	39.0402	-440.259	8.80636e-12
F15H10.1	col-12	499.245	-439.707	2.59782e-26
Y87G2A.19	Y87G2A.19	39.0454	-439.671	6.28568e-12
R13A5.3	ttr-32	76.2598	-439.653	3.90856e-12
F54D1.5	gtl-2	140.533	-439.406	7.51814e-16
C15C8.3	hrg-7	926.787	-439.387	1.29273e-74
W03G11.1	col-181	18649.1	-438.6	3.55744e-56
E02H4.7	E02H4.7	75.8667	-438.156	3.76996e-12
F42F12.6	nspc-13	38.8784	-438.045	8.04064e-12
Y57A10A.11	rol-1	38.8244	-436.826	4.63985e-10
F27C1.8	dpy-5	262.717	-436.201	1.94312e-09
T12B5.14	T12B5.14	38.6751	-435.637	1.04323e-11
C01B12.3	best-3	75.2453	-434.528	2.59309e-12
C49F5.9	Pseudogene	38.5389	-434.033	1.40197e-11
T20D4.11	T20D4.11	38.4985	-433.339	1.17609e-11
C25E10.4	C25E10.4	38.4485	-432.672	2.05109e-11
F41C6.7	F41C6.7	38.1995	-430.224	7.81039e-12
Y46G5A.29	Y46G5A.29	38.0639	-428.69	8.61332e-12
B0310.1	B0310.1	38.6829	-427.987	7.04418e-12
Y48G1C.13	Y48G1C.13	37.9768	-427.537	1.56079e-11
K10C2.7	K10C2.7	37.8013	-425.523	2.4075e-11
W03D8.8	W03D8.8	73.4649	-424.605	5.22916e-12
Y51A2D.11	ttr-26	37.5852	-424.018	2.02799e-11
T19H12.9	ugt-12	814.002	-423.323	1.55195e-82
M176.8	chil-13	73.2631	-422.636	4.00663e-12
R04B5.5	R04B5.5	135.932	-422.601	4.82729e-16
F37A8.4	nlp-10	37.5256	-422.353	1.1308e-11
R12H7.2	asp-4	4043	-421.109	0
Y77E11A.15	col-106	14462.7	-419.923	2.24395e-63
C09G5.5	col-80	8974.97	-419.889	1.00949e-81
C54D1.4	alh-10	336.524	-418.647	3.37895e-36
H20E11.3	H20E11.3	36.0548	-418.251	1.36377e-11
F30A10.13	F30A10.13	38.9751	-417.989	2.0802e-11
K05F1.10	K05F1.10	37.044	-417.054	1.12956e-11
C55B7.4	acdh-1	14701.7	-416.767	3.26677e-215
F52D10.1	abts-2	36.9572	-416.569	1.35879e-11
M195.1	col-77	199.533	-416.153	3.68131e-21
C43C3.1	ifp-1	72.1693	-416.1	4.16471e-12
T10B5.8	T10B5.8	72.0929	-416.027	4.21678e-12
K06B4.12	twk-34	72.0673	-415.733	4.74261e-12
F01D4.1	ugt-43	36.882	-415.586	1.33775e-11
T01G5.1	T01G5.1	132.973	-413.878	1.56928e-15
T21C9.6	T21C9.6	531.67	-413.611	1.70744e-59
F08B12.2	prx-12	71.6156	-413.507	4.10026e-12
F32A5.5	aqp-1	331.835	-412.509	7.32155e-37
D1025.4	nspc-20	198.534	-412.388	7.66421e-23
Y12A6A.1	Y12A6A.1	131.865	-412.281	1.48055e-15
ZK512.7	ZK512.7	1052.75	-412.179	5.9283e-65
C07A9.4	ncx-6	71.4297	-412.052	5.83402e-12
C44C1.5	abhd-3.2	486.685	-411.897	4.21366e-50
F23H12.8	fipr-1	36.4648	-410.958	1.29019e-11
T03F6.10	T03F6.10	36.4407	-410.389	2.24508e-11
F08A8.2	acox-1.2	197.583	-410.083	3.75717e-23
C23G10.6	ugt-66	70.9404	-409.613	4.05437e-12
T08A9.11	ttr-59	196.62	-407.912	1.14192e-22
C01C4.1	nlp-1	36.1652	-406.908	2.18808e-11
C18H9.6	C18H9.6	130.354	-406.488	1.17709e-15
T25B9.1	T25B9.1	260.154	-405.871	3.08567e-29
Y53H1B.2	Y53H1B.2	260.574	-405.528	7.33423e-30
K02E11.4	K02E11.4	35.8679	-403.946	3.14448e-11
K02D7.3	col-101	11386.3	-403.481	2.88381e-119
ZK1240.2	ZK1240.2	69.9378	-403.452	5.54078e-12
W02D7.2	clec-218	194.265	-402.63	2.05228e-22
W06D12.5	twk-33	69.6317	-402.075	4.70713e-12
B0222.8	col-10	35.7149	-401.952	2.17865e-11
B0513.9	vamp-8	35.559	-401.526	1.64711e-11
F14H12.3	F14H12.3	35.5937	-400.861	2.19553e-11
C43F9.9	lgc-43	69.3874	-400.224	6.37206e-12
F13D11.1	acp-5	69.1502	-399.316	4.56111e-12
F57B7.4	mig-17	69.1364	-399.307	5.57054e-12
C28G1.5	rcs-1	80.1398	-398.308	4.49883e-12
F08F1.4	F08F1.4	70.804	-397.909	7.14519e-12
C45E5.4	C45E5.4	35.3336	-397.502	2.88773e-11
D1007.14	pqn-24	191.212	-396.868	5.75978e-23
B0457.2	B0457.2	127.892	-396.731	1.51193e-15
D1025.8	nspc-17	35.1151	-395.598	2.26811e-11
Y54G11A.5	ctl-2	316.965	-395.207	1.21503e-37
K02E11.3	K02E11.3	35.1112	-395.179	2.49525e-11
F44C4.5	ppt-1	35.0627	-395.129	1.7409e-11
Y17G9A.4	Y17G9A.4	35.0007	-394.242	3.85505e-11
F58F9.4	F58F9.4	34.962	-393.978	2.70245e-11
R03G8.4	R03G8.4	34.892	-393.699	2.41587e-11
W10G11.3	W10G11.3	34.8155	-392.435	1.95129e-11
F11C7.3	vap-1	34.7999	-392.343	1.905e-11
Y14H12A.1	Y14H12A.1	34.787	-391.773	3.4256e-11
ZC412.3	ZC412.3	188.13	-391.08	9.16332e-23
T10B9.1	cyp-13A4	34.4984	-388.265	3.08598e-11
F35B12.7	nlp-24	434.097	-387.737	2.73494e-45
C24B5.3	ptr-1	67.1429	-387.321	7.35825e-12
Y45F10A.5	nlp-17	34.4311	-387.207	1.01168e-10
F15H10.2	col-13	186.658	-386.597	4.93708e-22
F36A4.10	col-34	34.3514	-386.469	4.58241e-11
Y41G9A.10	Y41G9A.10	34.2793	-386.056	3.56685e-11
B0222.6	col-144	34.2212	-384.778	8.66735e-11
Y47G6A.33	Y47G6A.33	430.819	-383.267	1.33886e-49
F10C2.3	F10C2.3	33.8795	-382.43	2.79374e-11
ZK455.5	ZK455.5	33.9701	-382.048	5.75089e-11
Y39D8C.1	abt-4	245.424	-381.662	8.99686e-30
F35F10.6	F35F10.6	33.9093	-381.483	4.03907e-11
C12D8.18	fipr-5	33.8245	-380.725	3.31982e-11
W07A12.8	W07A12.8	33.8057	-380.67	4.64535e-11
F35B12.9	F35B12.9	33.7603	-380.234	4.19635e-11
C32H11.4	C32H11.4	33.7272	-379.34	5.46562e-11
F52E1.2	F52E1.2	33.68	-379.322	3.03269e-11
Y39D8A.1	Y39D8A.1	41.2104	-379.236	8.20315e-11
Y105C5A.8	Y105C5A.8	426.477	-378.977	1.18726e-47
ZK673.1	ZK673.1	126.427	-378.478	2.29293e-15
C39H7.4	C39H7.4	121.021	-377.651	1.82553e-15
Y37H2A.14	Y37H2A.14	33.5764	-377.638	6.56465e-11
T21H3.2	ptr-16	33.4844	-377.407	2.81254e-11
T03G11.8	zig-6	33.5042	-377.131	6.92865e-11
F36H1.5	hrg-4	113.005	-376.366	5.891e-15
ZK455.6	hizr-1	33.406	-376.145	3.53792e-11
F34D10.6	F34D10.6	35.5467	-376.054	3.50024e-11
C11E4.1	gpx-5	238.752	-372.507	1.88772e-29
T01G6.4	nhr-106	32.9835	-371.746	3.7803e-11
T08E11.2	math-39	32.9432	-371.511	3.33217e-11
AC3.5	AC3.5	1035.34	-371.17	1.30938e-45
F30B5.7	zipt-2.2	32.9432	-370.586	6.31007e-11
K01C8.1	K01C8.1	1068.94	-370.568	1.69032e-109
Y69A2AL.2	Y69A2AL.2	63.9102	-369.137	1.15125e-11
C14A11.6	C14A11.6	32.7202	-368.715	5.11854e-11
K08F8.4	pah-1	766.774	-367.15	7.72876e-87
F08A8.1	acox-1.1	546.555	-366.125	1.13226e-63
C08A9.10	C08A9.10	292.254	-365.956	4.97076e-35
F09F7.5	F09F7.5	64.3475	-365.703	1.21826e-11
C52D10.3	C52D10.3	32.4819	-365.346	9.51199e-11
F13B6.3	F13B6.3	32.2954	-363.364	6.58364e-11
K12G11.2	sulp-5	32.2693	-363.042	9.05295e-11
T12B5.6	fbxa-55	34.594	-361.553	2.58998e-10
Y37A1B.5	Y37A1B.5	1156.85	-361.376	3.14511e-116
T14G12.2	aex-4	31.9917	-360.476	4.82281e-11
F41C3.2	F41C3.2	174.04	-360.341	3.72792e-22
ZC455.6	ugt-5	76.1612	-359.604	2.59038e-12
C54G10.4	slc-25A29	31.9164	-359.084	9.72853e-11
B0252.1	B0252.1	31.8876	-358.961	9.39103e-11
ZK899.5	ZK899.5	31.6924	-358.427	3.78834e-10
K11D12.3	srr-4	230.363	-358.167	3.72245e-29
F57B1.5	F57B1.5	31.7258	-357.001	8.11582e-11
W01F3.3	mlt-11	29.047	-356.987	1.64249e-10
Y54G2A.46	pudl-1	31.645	-356.964	4.97346e-11
F22D6.12	gly-19	61.8964	-356.898	1.9229e-11
R03G8.3	R03G8.3	31.6964	-356.873	5.61297e-11
Y49C4A.8	ugt-29	182.753	-356.729	3.77842e-22
Y38E10A.4	clec-8	31.6529	-356.714	6.93941e-11
T12B5.10	fbxa-60	171.808	-356.502	7.81532e-22
C38C6.6	tag-297	31.7028	-356.455	1.69113e-10
F11G11.11	col-20	18993.2	-355.776	1.0159e-86
K08F8.3	fut-1	113.767	-355.747	9.46944e-15
F16B4.1	nhr-177	31.5578	-355.578	8.91001e-11
F49C12.7	F49C12.7	61.474	-355.231	2.39503e-11
T17A3.7	fbxb-84	31.3872	-354.605	7.36916e-11
F42C5.10	ifo-1	284.964	-354.6	8.99635e-36
PDB1.1	PDB1.1	125.903	-354.578	2.82206e-15
R13D7.2	R13D7.2	61.381	-353.779	2.60152e-11
C24A1.1	flp-24	31.3549	-353.277	5.9989e-11
C54D1.2	clec-86	31.4093	-353.161	1.53065e-10
B0416.7	B0416.7	31.2052	-352.934	2.3435e-10
Y106G6H.1	Y106G6H.1	60.9479	-351.157	3.62174e-11
D2030.10	aex-1	175.415	-350.588	4.5345e-22
C54F6.13	nhx-3	113.003	-350.113	9.06471e-15
T07A5.3	vglu-3	111.762	-349.262	4.65049e-15
Y46H3D.7	nhr-238	30.9859	-348.58	2.16874e-10
T08E11.3	math-40	30.923	-348.506	7.65164e-11
C49A9.8	ugt-24	30.9369	-348.326	1.22376e-10
C44C10.3	C44C10.3	60.246	-347.167	3.7909e-11
F07G6.10	F07G6.10	30.7723	-346.601	1.865e-10
T05F1.10	dhs-4	30.7676	-346.572	1.13452e-10
F44D12.2	F44D12.2	60.044	-346.394	3.06135e-11
T21F4.1	T21F4.1	502.06	-345.535	5.17996e-60
ZK622.5	ZK622.5	30.7024	-345.279	1.39412e-10
T08A9.2	ttr-30	30.6857	-345.239	1.03624e-10
F43C11.3	decr-1.1	30.6859	-345.232	2.04587e-10
F09A5.1	spin-3	30.6037	-344.899	9.10212e-11
F35C11.6	F35C11.6	30.5805	-344.831	7.27029e-11
C03G6.17	C03G6.17	30.5342	-344.404	1.09774e-10
Y54G2A.9	clec-81	30.5572	-344.137	8.77779e-11
ZK154.3	mec-7	110.339	-344.028	4.52302e-15
F14E5.1	F14E5.1	30.4637	-343.332	1.51727e-10
F41F3.3	F41F3.3	109.421	-342.585	5.35328e-14
K09G1.1	K09G1.1	600.007	-342.553	3.68998e-67
F53A9.1	F53A9.1	30.4531	-342.541	1.0162e-10
C18H7.11	C18H7.11	30.3426	-341.857	1.04677e-10
F40A3.6	F40A3.6	30.2407	-340.944	1.07836e-10
F46F2.3	F46F2.3	59.0528	-340.74	2.46941e-11
F54B11.11	F54B11.11	30.1853	-340.269	9.54158e-11
H03A11.2	H03A11.2	925.164	-339.666	1.86558e-111
F39E9.11	btb-17	30.1039	-339.654	8.68886e-11
T07D3.4	T07D3.4	58.8273	-339.144	2.69896e-11
F23H12.4	sqt-3	63.8108	-339.042	4.23536e-11
F48C11.3	nlp-3	30.1034	-338.83	9.30234e-11
B0213.6	nlp-31	30.0649	-338.405	9.2291e-11
C45B2.7	ptr-4	29.9725	-338.359	9.51397e-11
ZK287.1	ZK287.1	29.8947	-337.084	9.57043e-11
C36C5.12	C36C5.12	29.7975	-335.683	1.02718e-10
C29E4.1	col-90	29.8478	-335.556	6.85221e-10
F25B4.9	clec-1	539.68	-335.347	1.06689e-66
T22H2.6	pgrn-1	325.08	-335.029	8.76668e-42
F07C6.2	F07C6.2	29.7039	-334.941	4.79585e-10
M18.1	col-129	3924.32	-334.232	1.81605e-63
T17H7.1	T17H7.1	29.5962	-333.269	1.81245e-10
F31E9.4	sdz-16	29.4668	-332.774	1.34907e-10
Y57G11C.40	Y57G11C.40	29.4548	-331.669	1.79748e-10
Y39B6A.24	asp-17	57.4013	-331.417	3.08421e-11
F14H3.12	F14H3.12	29.4096	-331.4	1.99374e-10
F54D12.3	aat-7	29.3841	-331.113	1.02974e-10
K08D8.4	K08D8.4	57.8463	-330.865	2.80281e-11
B0213.4	nlp-29	57.4173	-330.738	4.48086e-11
F55B11.4	F55B11.4	106.124	-330.344	1.28586e-14
F56B3.1	col-103	4193.17	-330.114	2.75123e-104
C15B12.1	C15B12.1	57.1681	-329.857	3.50337e-11
F45E4.8	nlp-20	29.2273	-328.987	1.39365e-10
T01B10.2	grd-14	57.0782	-328.964	4.23815e-11
R09E10.5	R09E10.5	56.8437	-328.906	1.19797e-09
C01G6.1	aqp-2	56.9016	-328.16	4.45192e-11
D1037.3	ftn-2	840.57	-326.894	1.37374e-101
ZC190.1	cln-3.3	28.9099	-325.329	1.78903e-10
F11G11.10	col-17	28.8859	-325.165	6.38544e-10
F22A3.5	ceh-60	56.3342	-324.702	4.58241e-11
C05D12.3	C05D12.3	472.677	-324.35	9.76492e-59
C34D4.15	col-113	28.7734	-323.943	1.69737e-10
C42D8.2	vit-2	10253.7	-323.247	6.84704e-38
F41F3.4	col-139	2258.78	-323.199	6.10685e-43
C08F11.12	C08F11.12	154.88	-322.532	5.10087e-21
R90.2	ttr-27	28.6307	-322.141	2.78295e-10
R09B5.8	cnc-3	28.5718	-321.352	2.01279e-10
F47G3.1	F47G3.1	28.4882	-321.108	1.69815e-10
F47B10.2	haly-1	361.055	-320.92	5.99702e-47
R08E5.3	R08E5.3	256.89	-319.955	3.65495e-33
H01G02.1	H01G02.1	102.422	-319.886	3.13722e-14
T15B7.16	lgc-54	28.2346	-318.348	1.96777e-10
F13D11.4	F13D11.4	55.1621	-318.102	4.93406e-11
F17H10.2	F17H10.2	148.662	-318.07	1.26081e-20
F18E9.3	F18E9.3	28.1684	-317.404	1.64167e-10
F57G8.6	nhr-193	28.1686	-317.231	1.96159e-10
T19H12.1	ugt-9	101.986	-317.185	4.24157e-14
B0024.4	B0024.4	28.1948	-317.028	4.41067e-10
F58B4.1	nas-31	27.8435	-316.201	2.28857e-10
E03E2.1	cyp-43A1	152.728	-316.052	1.43541e-20
ZC455.5	ugt-4	152.092	-315.772	3.03586e-20
Y37E3.16	fpn-1.1	54.7046	-315.48	4.41774e-11
C34F6.2	col-178	14163	-315.292	1.42977e-51
F42F12.9	nspc-10	101.293	-314.727	1.88356e-14
F13H8.4	nmgp-1	27.8966	-314.726	2.56928e-10
F47G9.3	cutl-18	101.18	-314.643	1.58663e-14
F37H8.5	F37H8.5	252.615	-313.892	1.84754e-32
F55C10.2	col-154	54.5092	-313.829	2.34095e-10
Y41E3.3	atln-2	27.8499	-313.282	3.51854e-10
Y4C6B.3	Y4C6B.3	54.1686	-312.555	6.07644e-11
C52G5.2	C52G5.2	100.557	-312.519	5.07873e-14
R13D7.7	gst-41	27.7596	-312.432	2.29004e-10
Y105C5B.9	Y105C5B.9	54.1003	-312.284	4.87867e-11
W05B2.5	col-93	5919.76	-311.673	7.93e-49
F09D12.1	grd-10	54.1372	-311.648	1.75464e-10
C50B6.4	col-161	212.281	-311.406	2.67666e-10
C16D9.4	C16D9.4	27.5757	-311.085	1.98407e-10
Y75B8A.29	zip-12	200.26	-311.038	3.50783e-27
K07E1.1	K07E1.1	53.9367	-310.724	7.81263e-11
T01B10.1	grd-4	27.524	-310.327	2.88049e-10
F59C6.14	F59C6.14	28.0624	-309.821	3.20319e-10
T04A8.5	ppat-1	198.668	-309.664	1.46333e-26
C29F4.1	col-125	98.7446	-309.621	3.91923e-13
C44B7.9	pmp-2	598.296	-309.423	3.08415e-72
F13G3.12	F13G3.12	27.4082	-309.16	2.03084e-10
Y22D7AR.9	fbxa-74	53.5597	-309.036	5.08098e-11
F32A5.2	skpo-3	246.745	-308.831	2.83025e-32
Y80D3A.5	cyp-42A1	53.4524	-308.622	5.44288e-11
Y45G12C.2	gst-10	247.526	-308.492	1.36653e-32
F11C7.2	F11C7.2	27.4058	-308.336	3.95512e-10
F18E9.2	nlp-7	27.3662	-308.327	4.38282e-10
F57B7.3	col-156	27.3362	-307.392	2.54925e-08
T19C3.9	ttr-7	27.2445	-307.089	3.44399e-10
F10C1.2	ifb-1	1542.65	-307.053	4.1311e-175
F25B4.8	F25B4.8	54.7621	-306.929	6.38974e-11
F46G10.5	ptr-24	440.215	-306.742	1.54344e-59
T03D8.7	T03D8.7	27.2301	-306.66	3.44494e-10
Y34D9A.11	spp-23	196.454	-306.48	3.67065e-26
C39E9.4	scl-6	27.2509	-306.435	5.15734e-10
B0218.8	clec-52	53.1281	-306.215	6.93158e-11
C04F5.7	ugt-63	1031.76	-305.813	7.86203e-108
F21C10.8	pqn-31	27.1556	-305.675	2.7934e-10
ZK1290.13	ZK1290.13	52.9763	-305.317	7.87357e-11
M01H9.4	M01H9.4	24.6737	-303.226	4.51548e-10
F47E1.2	F47E1.2	52.5216	-302.644	1.11826e-10
C10C5.2	fbxc-58	26.8544	-302.506	2.64132e-10
ZK563.4	clc-3	27.278	-302.487	3.8563e-10
F26F12.1	col-140	22395.4	-302.335	8.77044e-59
Y73C8C.2	clec-210	26.8535	-302.289	3.04987e-10
C14C6.2	C14C6.2	26.8203	-301.739	4.08268e-10
F36H5.2	math-27	145.003	-301.672	9.38352e-21
T20D4.5	T20D4.5	26.7265	-301.111	4.63252e-10
F15A2.1	col-184	6474.53	-300.917	1.37976e-80
ZK593.1	pyk-2	950.805	-300.911	4.53363e-110
C38D9.8	C38D9.8	26.6441	-300.663	4.69144e-10
F36F12.6	clec-208	26.6027	-299.943	5.24477e-10
Y59E9AL.4	Y59E9AL.4	96.1094	-299.914	6.44635e-14
W05H9.1	W05H9.1	576.839	-299.731	2.16833e-79
Y58G8A.4	npr-5	26.6221	-299.617	2.80457e-10
B0462.3	fbxb-119	26.5681	-299.487	4.09819e-10
Y40C5A.1	sqst-2	26.5725	-299.172	6.24065e-10
Y37A1A.2	Y37A1A.2	51.872	-298.896	1.42397e-10
B0222.9	gad-3	477.921	-298.095	1.08324e-65
K02G10.4	flp-11	27.7233	-297.533	3.88964e-10
F55C12.7	tag-234	26.4386	-297.472	4.51445e-10
T03D3.1	ugt-53	95.5113	-296.701	2.88556e-14
K10C2.1	ctsa-2	1239.38	-296.678	1.61977e-154
F22E5.3	gcy-21	26.1662	-294.771	3.40675e-10
T10H4.12	cpr-3	141.758	-294.318	1.98722e-20
R10E8.8	R10E8.8	26.0723	-293.471	5.86925e-10
T02E9.5	T02E9.5	25.9692	-293.162	7.16047e-10
C16E9.1	C16E9.1	26.062	-293.055	1.00644e-09
C05D10.3	wht-1	25.9168	-292.703	6.30757e-10
Y47D3B.2	nlp-21	51.2975	-292.447	1.45269e-10
R11G11.12	nhr-210	25.8683	-291.153	4.81588e-10
W06D4.1	hgo-1	561.498	-291.083	3.02264e-72
Y66D12A.13	Y66D12A.13	93.7561	-291.005	4.56097e-14
T20D4.3	T20D4.3	25.7809	-290.746	4.99803e-10
F46E10.11	hpo-26	25.8148	-290.396	5.82594e-10
W02D7.10	clec-219	25.7762	-290.097	4.56801e-09
F53F1.6	F53F1.6	25.6857	-289.509	3.87427e-10
Y47H10A.5	Y47H10A.5	25.7056	-289.478	4.62164e-10
ZK1193.3	ZK1193.3	50.1065	-289.187	1.00323e-10
M7.9	M7.9	25.6733	-288.82	8.06826e-09
W01F3.2	W01F3.2	371.313	-288.781	6.54605e-49
F15G9.4	him-4	1515.49	-288.524	5.16894e-52
T04F8.8	T04F8.8	709.513	-288.319	8.70292e-82
R102.6	R102.6	25.5846	-288.04	4.75456e-10
ZK1193.1	col-19	15855.6	-287.958	2.97765e-49
R12E2.4	inx-17	148.448	-287.734	1.79309e-20
F15E11.15	pud-3	24.2534	-287.106	4.96954e-10
C35A11.4	C35A11.4	138.26	-286.552	1.98763e-20
T21E8.3	pgp-8	25.4307	-285.936	1.34414e-09
ZK899.6	ZK899.6	25.3353	-285.608	5.40669e-10
F41E7.2	F41E7.2	25.2546	-285.005	1.26408e-09
T20B3.12	clec-26	25.3314	-284.942	7.382e-10
E02C12.4	ttr-40	25.1145	-282.985	1.21397e-09
D1086.12	D1086.12	92.269	-282.901	5.44787e-14
K10D11.6	K10D11.6	25.1343	-282.744	8.20778e-10
W03F11.1	ule-1	744.342	-282.541	1.6635e-40
C13D9.9	ugt-7	48.9994	-282.531	1.60415e-10
ZC204.12	ZC204.12	25.0673	-282.056	7.46922e-10
F37C4.6	F37C4.6	136.333	-282.041	4.41649e-20
B0213.14	cyp-34A8	225.794	-281.855	6.29129e-32
C44B7.6	slc-36.5	24.8903	-281.781	1.00647e-09
Y46D2A.5	Y46D2A.5	25.0537	-281.707	1.73374e-09
F44G3.2	argk-1	25.0212	-281.414	8.92531e-10
F54D1.3	col-127	24.9926	-281.281	8.14888e-10
Y45F10D.6	Y45F10D.6	24.9567	-280.747	8.71094e-10
Y51H4A.9	col-137	24.8982	-280.702	7.08644e-09
F09C8.1	F09C8.1	24.8827	-280.377	5.94073e-10
F23F1.6	F23F1.6	134.696	-280.253	8.53394e-20
M02F4.7	clec-265	90.2597	-279.633	6.53967e-14
T10H4.11	cyp-34A2	24.8036	-279.615	5.43336e-10
T16G1.4	T16G1.4	24.7801	-279.414	7.44436e-10
M04D5.3	M04D5.3	89.3041	-279.259	1.75077e-13
Y54G2A.52	Y54G2A.52	24.793	-278.98	7.07267e-10
Y48A6B.7	Y48A6B.7	89.6563	-278.632	6.3971e-14
R10D12.1	R10D12.1	89.2124	-278.33	8.14469e-14
Y69H2.14	col-42	1175.56	-278.327	1.28427e-57
T12B5.1	fbxa-51	48.2433	-278.318	2.31875e-10
F40F4.8	pqn-37	24.7301	-278.242	8.54785e-10
C30F12.7	idhg-2	313.281	-277.916	6.1392e-45
Y73F4A.3	Y73F4A.3	24.6351	-277.103	1.08451e-09
T01C8.2	T01C8.2	88.6774	-276.839	1.08134e-13
K08C7.2	fmo-1	89.009	-276.807	1.16467e-13
T24D3.2	T24D3.2	47.9662	-276.465	1.5193e-10
ZK1290.8	wrt-10	24.503	-276.369	6.40274e-10
Y42A5A.1	Y42A5A.1	24.499	-275.593	2.82447e-09
Y39B6A.27	Y39B6A.27	24.4441	-275.572	6.33796e-10
F28H7.10	ocr-1	21.3143	-275.295	0.00276189
M04C3.2	M04C3.2	24.4632	-274.588	8.96005e-10
ZK1193.4	ZK1193.4	47.5516	-274.469	1.55354e-10
F35E12.8	cld-9	52.6094	-274.446	1.96777e-10
Y51H4A.25	Y51H4A.25	25.8594	-274.346	5.84629e-10
C03B1.13	C03B1.13	88.1217	-274.02	1.09193e-13
F49E12.10	F49E12.10	24.3584	-273.889	2.30017e-09
K02F2.5	K02F2.5	24.3127	-273.587	8.85687e-10
C52B9.1	cka-2	24.5321	-273.533	1.81638e-09
F58F9.3	F58F9.3	91.3534	-272.871	2.83201e-13
R07B1.4	gst-36	306.259	-272.283	2.25867e-42
C09G5.4	col-39	175.641	-272.167	7.13964e-24
C08B6.1	ugt-17	262	-271.985	4.23941e-37
E02H9.5	klo-2	87.4727	-271.898	8.13229e-14
C06G8.3	zipt-2.1	130.788	-270.954	2.00057e-19
Y46D2A.2	Y46D2A.2	24.0512	-270.555	1.12464e-09
T23B12.11	T23B12.11	46.9596	-270.554	2.18775e-10
B0222.5	B0222.5	86.9246	-270.403	9.53855e-14
ZK622.3	pmt-1	2585.46	-269.997	6.85479e-126
Y44A6E.1	pbo-5	46.7863	-269.526	1.94202e-10
C49G7.8	cyp-35A4	23.9149	-269.389	8.55217e-10
R08C7.13	fbxb-75	23.8151	-268.654	1.00292e-09
Y11D7A.3	Y11D7A.3	393.105	-268.546	4.06984e-51
W03D2.6	W03D2.6	23.8468	-268.517	1.07593e-09
T28F3.8	T28F3.8	215.307	-267.732	2.78017e-32
C08B6.10	C08B6.10	23.6851	-267.093	1.09759e-09
T28F2.7	acd-5	86.133	-267.079	8.89091e-14
ZK813.2	ZK813.2	343.468	-266.807	2.33969e-47
C05D12.4	C05D12.4	46.1709	-266.799	2.73815e-10
C16C4.4	math-14	48.0534	-266.745	3.91206e-10
T28H10.2	T28H10.2	85.6018	-265.796	2.18755e-13
M01B2.6	chil-12	23.6161	-265.503	2.31198e-09
F58E1.5	fbxb-17	23.517	-265.427	1.85173e-09
F54D11.1	pmt-2	4737.76	-265.303	0
T04A11.2	T04A11.2	23.5429	-265.29	1.36744e-09
T04A11.5	T04A11.5	23.5429	-265.29	1.36744e-09
B0272.1	tbb-4	23.5142	-265.166	1.0569e-09
C34F6.3	col-179	7004.2	-264.865	8.90814e-99
F19F10.3	F19F10.3	23.4806	-264.554	9.68792e-10
Y54G2A.14	clec-83	23.4129	-264.179	1.08978e-09
F35E12.7	dct-17	41.9877	-263.143	4.75456e-10
F41G3.21	F41G3.21	23.3021	-262.412	1.75707e-09
F09B9.4	F09B9.4	126.557	-262.373	1.08441e-19
F40F4.5	tba-9	45.5405	-262.22	3.23547e-10
T19C3.1	best-17	84.6964	-262.127	6.91413e-13
C33A12.6	ugt-21	126.179	-262.038	3.91416e-19
R08F11.4	R08F11.4	23.134	-260.934	1.14114e-09
Y82E9BL.7	fbxa-26	23.1786	-260.877	2.78162e-09
Y82E9BL.15	fbxa-19	23.1632	-260.771	1.24932e-09
T04C12.11	T04C12.11	23.1215	-260.537	1.19461e-09
T01B7.7	rol-6	23.1557	-260.512	1.56826e-09
Y48G10A.6	Y48G10A.6	23.1123	-259.982	1.51262e-09
F35H10.4	vha-5	2010.21	-259.725	1.70524e-91
T07A5.1	T07A5.1	23.0245	-259.676	3.93646e-09
ZK896.4	ZK896.4	23.0038	-259.2	1.18792e-09
C05D9.9	C05D9.9	25.7197	-259.044	1.10331e-09
R05A10.2	R05A10.2	44.9548	-258.781	3.11803e-10
F14D12.5	sulp-2	83.4535	-258.621	2.36103e-13
Y54G2A.39	clec-80	22.9579	-258.49	1.3487e-09
Y51A2D.14	Y51A2D.14	83.0855	-258.335	4.05258e-13
C25F9.14	C25F9.14	22.9625	-258.224	2.57856e-09
K02D7.4	dsc-4	580.807	-258.085	2.28964e-86
ZC239.16	ZC239.16	22.8862	-258.021	1.649e-09
F52H3.5	ttc-36	165.965	-257.425	6.60538e-25
H27M09.4	dpy-14	206.511	-256.892	3.34799e-21
C10A4.10	C10A4.10	44.4048	-256.304	3.22334e-10
F32D8.11	F32D8.11	22.7608	-256.184	1.52423e-09
F33C8.4	F33C8.4	82.0351	-255.368	2.0845e-13
F53A9.8	F53A9.8	44.3035	-255.277	4.10408e-10
C29E6.5	nhr-43	22.4714	-253.679	1.98823e-09
F13E9.13	F13E9.13	22.4873	-253.344	1.75144e-09
F13H8.11	F13H8.11	22.417	-252.912	1.49321e-09
ZC196.4	ZC196.4	22.4349	-252.898	2.10816e-09
M60.5	kqt-2	43.8029	-252.892	4.59505e-10
H03E18.1	H03E18.1	43.6884	-252.414	4.06835e-10
C23H5.1	prmt-6	81.5972	-252.312	3.68625e-13
T10B9.3	cyp-13A6	22.2607	-251.345	2.48279e-09
C05D2.4	bas-1	202.476	-251.228	1.13715e-30
C31H2.4	C31H2.4	43.3209	-249.72	3.67542e-10
T03E6.8	T03E6.8	22.1616	-249.68	1.77438e-09
C31C9.1	tag-10	694.014	-249.642	6.27096e-97
C05G5.1	C05G5.1	120.236	-249.55	8.49943e-19
F49C12.14	F49C12.14	80.3585	-249.076	2.78563e-13
C05E4.3	srp-1	43.1181	-248.94	6.63479e-10
ZK1320.10	nlp-11	22.1237	-248.85	2.57328e-09
ZK1320.13	ZK1320.13	79.6888	-248.84	5.5345e-13
F25D1.5	F25D1.5	80.3467	-248.769	4.78257e-13
F11E6.3	F11E6.3	604.778	-248.646	1.21313e-42
C17B7.5	C17B7.5	22.0635	-248.481	1.89553e-09
C06G8.1	swt-3	199.49	-248.4	6.66179e-30
C07B5.5	nuc-1	799.286	-248.308	7.10553e-113
Y69H2.9	Y69H2.9	22.0066	-248.118	1.81776e-09
Y34F4.1	Y34F4.1	45.7336	-248.055	4.00518e-10
F15B9.3	far-5	64.5601	-247.914	3.45227e-10
T04F3.2	smoc-1	21.9911	-247.547	2.37321e-09
F10A3.4	F10A3.4	21.941	-247.478	1.91093e-09
F59A7.5	F59A7.5	24.5314	-247.258	3.099e-09
C03G5.2	nspc-7	119.631	-247.161	5.12699e-19
F02C12.5	cyp-13B1	42.5444	-247.092	5.99202e-10
R07B1.10	lec-8	158.12	-246.482	7.72073e-25
K04F1.9	K04F1.9	21.8907	-246.118	7.80204e-09
C08F1.10	C08F1.10	21.7634	-246.015	1.44464e-08
F56F4.8	F56F4.8	78.5242	-245.923	5.02586e-13
T01B11.7	oat-1	158.013	-245.777	2.49015e-24
Y80D3A.7	ptr-22	44.2947	-245.323	7.91364e-10
F59C6.11	F59C6.11	21.7491	-244.624	6.07846e-09
F41H10.8	elo-6	5273.15	-244.594	0
F25E2.4	ifd-2	156.415	-243.699	4.16954e-25
F26E4.3	F26E4.3	195.656	-243.422	1.02231e-29
F42F12.10	nspc-12	78.2076	-242.936	3.00437e-13
F42F12.8	nspc-15	78.2076	-242.936	3.00437e-13
F17C11.12	F17C11.12	198.261	-242.767	3.73664e-30
F19C6.4	F19C6.4	159.4	-242.713	2.38434e-23
R07B7.6	R07B7.6	77.391	-241.688	7.39985e-13
F14E5.5	lips-10	270.881	-241.658	1.09149e-40
E02C12.8	E02C12.8	20.7629	-241.533	5.02859e-09
W03D2.1	pqn-75	21.2298	-241.457	2.37511e-09
F15B9.8	F15B9.8	21.3023	-240.745	5.90619e-09
K02E11.7	K02E11.7	21.3731	-240.686	3.19774e-09
Y46C8AL.3	clec-70	21.3056	-240.291	5.25473e-09
Y18D10A.23	Y18D10A.23	231.207	-239.678	1.33381e-36
C44B11.3	mec-12	77.0375	-239.406	3.98066e-13
C34H4.2	C34H4.2	41.5521	-239.388	6.57291e-10
R10E8.9	Pseudogene	41.5623	-239.355	9.71058e-10
F09A5.2	F09A5.2	21.2067	-238.615	3.521e-09
Y70C5C.1	Y70C5C.1	21.1339	-238.079	2.90639e-09
Y53F4B.23	Y53F4B.23	21.1149	-237.493	4.64457e-09
F48E3.8	F48E3.8	66.9358	-236.885	1.27565e-12
F58A3.5	ttr-31	114.401	-236.868	3.46191e-18
Y51H4A.8	Y51H4A.8	20.9947	-236.036	1.01505e-08
F38A5.3	lec-11	80.3762	-235.606	7.8216e-14
W01F3.1	mnr-1	194.909	-235.245	1.47634e-29
Y75B8A.4	lonp-2	264.675	-234.944	1.23028e-41
C34C6.6	prx-5	226.697	-234.87	5.41221e-35
F36G9.3	F36G9.3	75.7118	-234.683	7.75929e-13
H43E16.1	H43E16.1	20.8373	-234.479	4.05183e-09
R11G11.7	pqn-60	20.8098	-234.213	5.09531e-09
F56G4.2	pes-2.1	299.234	-233.15	3.71296e-47
F56G4.3	pes-2.2	299.234	-233.15	3.71296e-47
C08F11.1	C08F11.1	20.6911	-232.972	3.60716e-09
K03H1.4	ttr-2	2114.53	-232.915	1.32381e-37
F09E10.1	F09E10.1	148.983	-232.857	1.1342e-23
F41E7.8	cnc-8	227.262	-232.565	6.65045e-08
R09E12.9	R09E12.9	40.4018	-232.465	1.37437e-09
D1054.18	D1054.18	20.4026	-232.46	6.43139e-09
F58B6.1	F58B6.1	20.5837	-231.912	3.49318e-09
H40L08.2	H40L08.2	81.6279	-231.887	4.29158e-13
Y43F8C.13	Y43F8C.13	447.61	-231.69	7.07648e-70
T06C12.10	cgt-1	20.5149	-231.254	3.6745e-09
C01B10.11	C01B10.11	148.527	-230.62	1.64781e-24
C24A3.6	twk-18	186.274	-229.904	1.44988e-28
ZC47.5	fbxa-31	20.3371	-229.022	4.42051e-09
Y38C1BA.3	col-109	20.2727	-228.07	9.81151e-09
F35D11.10	clec-139	20.1543	-227.019	7.26602e-09
Y70C5A.3	Y70C5A.3	20.1583	-226.87	7.21257e-09
M02B7.6	cal-3	20.1168	-226.568	5.69304e-09
Y41C4A.6	Y41C4A.6	20.1064	-226.477	5.08846e-09
C37A5.3	C37A5.3	20.0244	-226.214	6.41063e-09
C05D9.3	C05D9.3	108.949	-226.185	1.73245e-17
C39D10.8	C39D10.8	183.587	-226.002	1.34853e-29
M04G7.1	M04G7.1	19.9886	-225.935	7.0318e-09
Y42A5A.3	Y42A5A.3	20.0095	-225.717	8.33054e-09
Y52B11A.5	clec-92	20.0671	-225.587	1.45976e-08
Y41C4A.5	pqn-84	20.0274	-225.304	1.24233e-07
F42A10.6	F42A10.6	253.294	-225.102	2.33824e-39
Y75B8A.2	nob-1	19.9838	-225.041	9.33e-09
T07D10.3	T07D10.3	38.9693	-224.475	1.12873e-09
ZK39.3	clec-94	19.9155	-223.862	1.62645e-08
F40B5.1	nep-14	19.8488	-223.738	1.14741e-08
F39E9.22	F39E9.22	19.8276	-223.511	7.47235e-09
C41G7.8	C41G7.8	19.8294	-223.498	5.71306e-09
F58G6.9	F58G6.9	229.435	-223.285	5.31762e-33
F23H12.1	snb-2	38.7484	-223.237	1.04454e-09
B0334.1	ttr-18	216.06	-223.146	8.05342e-33
W02F12.2	W02F12.2	71.9881	-222.951	7.58959e-13
F56C3.2	fbxa-190	19.8279	-222.917	9.96881e-09
ZK550.6	ZK550.6	356.455	-221.903	5.1919e-56
D2063.1	D2063.1	19.6728	-221.734	5.81117e-09
C44H4.3	sym-1	19.6594	-221.598	5.35212e-09
T19D12.1	T19D12.1	70.8841	-220.596	1.55722e-12
T24C4.4	T24C4.4	19.5017	-219.78	6.64887e-09
F43G6.11	hda-5	70.3482	-219.451	1.11306e-12
ZK1320.4	cyp-13A10	19.4433	-219.451	1.03327e-08
H06A10.1	H06A10.1	38.1653	-219.407	2.87761e-09
ZK1025.3	ZK1025.3	19.4509	-219.104	8.8074e-09
C45B11.7	Pseudogene	19.4418	-219.045	1.06034e-08
cTel54X.1	fbxa-6	19.3859	-218.392	7.42395e-09
E04F6.8	E04F6.8	386.241	-218.367	5.02236e-58
F09F9.1	F09F9.1	19.3267	-218.033	7.08553e-09
F40F8.7	pqm-1	37.8206	-217.882	1.30466e-09
F40A3.2	F40A3.2	280.394	-217.842	2.34883e-43
F55D12.2	F55D12.2	212.101	-217.73	1.9638e-33
C34H4.3	tag-244	19.3233	-217.46	1.43407e-08
C37C3.13	ttr-33	19.2777	-217.065	6.98337e-09
K03A11.5	K03A11.5	19.2862	-216.989	9.06912e-09
F17A9.5	F17A9.5	208.941	-216.195	1.50425e-32
C03G6.5	exc-13	19.177	-215.867	8.05514e-09
R13H4.3	pho-8	19.0638	-214.978	7.09978e-09
Y38E10A.13	nspe-1	19.1219	-214.736	4.52022e-08
T05A1.2	col-122	6719.53	-214.603	8.06082e-74
W03D8.6	itx-1	311.564	-214.579	1.15715e-50
F56F3.2	ndg-4	621.109	-214.108	1.80682e-94
E04F6.7	dhs-7	68.3771	-214.035	8.36199e-12
F49E10.3	flp-7	18.9902	-213.785	9.14241e-09
C45E5.1	C45E5.1	171.748	-213.014	1.40983e-28
C45G9.13	nlp-43	18.9173	-212.795	1.21783e-08
M176.7	kin-16	102.931	-212.774	2.2897e-17
R02F2.8	R02F2.8	102.762	-212.763	3.66591e-18
R10E8.7	Pseudogene	102.773	-212.65	7.85593e-18
W02A2.1	fat-2	5861.46	-212.572	0
R08E5.1	R08E5.1	18.8409	-212.304	8.57089e-09
F28A12.3	F28A12.3	18.8589	-212.144	1.95267e-08
F20B4.7	Transposon	18.8112	-211.872	1.58234e-08
C39B5.4	fbxa-38	18.8148	-211.647	1.32458e-08
F33D4.6	F33D4.6	19.9001	-211.625	1.0937e-08
Y67D8C.8	cpg-9	401.401	-211.594	1.31411e-32
C52B9.9	mec-18	18.7802	-211.187	2.09849e-08
ZK1240.9	ZK1240.9	18.7495	-210.802	4.50066e-08
Y73B6BL.34	bli-6	230.755	-210.551	1.92438e-20
F23F12.4	sdz-15	18.6222	-210.506	1.44427e-08
M02H5.8	M02H5.8	169.558	-210.24	4.5276e-29
F47B3.1	F47B3.1	18.6556	-210.231	6.0712e-08
Y38H6C.19	Y38H6C.19	18.6631	-210.081	1.09646e-08
T14B4.6	dpy-2	36.2956	-209.417	2.14816e-09
T19H12.10	ugt-11	67.2297	-209.341	4.13531e-12
F59E12.12	bli-2	18.5923	-209.158	3.57633e-07
W04A4.6	W04A4.6	36.332	-208.986	3.57473e-09
C15H9.11	C15H9.11	18.5753	-208.975	1.35684e-08
K11E4.2	K11E4.2	18.541	-208.851	9.77114e-09
F54C1.1	F54C1.1	18.5151	-208.5	2.39004e-08
C25F9.10	C25F9.10	37.8654	-208.376	2.27975e-09
R12E2.7	R12E2.7	18.4222	-206.913	3.35851e-08
W05B2.1	col-94	730.118	-206.296	4.97169e-110
Y82E9BR.13	pals-17	35.7998	-206.251	2.16794e-09
F25F8.2	glc-2	18.2513	-205.782	1.35536e-08
Y106G6D.8	Y106G6D.8	230.74	-205.755	7.3927e-36
C05C10.4	pho-11	1217.44	-205.36	8.46975e-162
B0403.6	B0403.6	18.1854	-204.863	1.2061e-08
W07A12.6	oac-54	18.199	-204.788	1.5026e-08
Y45G12C.1	Y45G12C.1	18.1662	-204.713	1.52863e-08
ZK1240.3	ZK1240.3	98.4484	-204.588	3.89333e-17
F01D5.1	F01D5.1	18.1416	-204.204	1.44103e-08
E04F6.4	E04F6.4	98.6328	-204.001	2.68105e-17
F19C7.7	col-110	18.1219	-203.896	2.57507e-08
F11E6.11	F11E6.11	18.0267	-203.698	1.91854e-08
C09D4.2	C09D4.2	196.162	-203.3	8.10005e-34
Y51A2D.8	Y51A2D.8	35.3362	-203.298	2.03567e-08
Y8A9A.2	Y8A9A.2	18.0556	-203.15	1.63143e-08
Y6G8.2	Y6G8.2	19.7993	-202.982	9.26976e-09
Y75B8A.1	php-3	18.0156	-202.931	1.57097e-08
C44C10.11	C44C10.11	35.2376	-202.652	3.10709e-09
C12D8.19	fipr-9	18.0154	-202.48	2.34209e-08
M199.5	col-135	35.3608	-201.982	2.53288e-09
C45B2.2	C45B2.2	17.9484	-201.585	5.39334e-08
C55A6.7	C55A6.7	34.971	-201.57	3.24123e-09
C35D6.4	C35D6.4	17.8687	-201.474	1.3177e-08
ZC449.5	ZC449.5	130.158	-200.763	1.08424e-22
C10C5.5	C10C5.5	258.638	-200.435	6.80398e-41
C23H4.8	C23H4.8	17.7872	-200.251	1.97722e-08
B0564.3	best-1	17.7506	-200.097	1.4343e-08
F57B1.4	col-160	3599.33	-199.646	3.50987e-82
F57B1.3	col-159	833.721	-199.463	1.22846e-60
K04A8.5	lipl-4	17.7298	-199.453	2.35866e-08
F46C3.2	F46C3.2	17.7002	-199.358	1.55274e-08
F10G2.3	clec-7	64.1593	-199.305	2.99977e-12
F35E12.9	F35E12.9	71.1134	-199.296	6.53463e-13
C14C11.4	C14C11.4	17.6904	-199.276	1.63276e-08
T03F7.1	snf-11	34.4691	-198.889	3.17802e-09
ZC250.4	ZC250.4	17.6533	-198.833	1.54725e-08
T19E7.6	T19E7.6	34.5597	-198.731	3.59191e-09
R09D1.6	chil-19	17.5991	-198.362	1.57068e-08
T04A6.1	T04A6.1	97.7305	-198.142	1.65802e-19
F58F12.4	F58F12.4	17.6013	-197.965	2.70896e-08
Y53F4B.31	gst-28	63.9362	-197.807	4.19044e-12
F52E1.5	F52E1.5	17.5906	-197.697	3.51822e-08
C24B5.4	C24B5.4	34.2151	-197.008	3.22238e-09
C27A7.3	C27A7.3	34.1837	-195.948	4.72935e-09
T21C9.3	del-6	1202.06	-195.691	1.6288e-151
C35A11.1	dmsr-7	17.3698	-195.638	2.09849e-08
T06F4.2	clh-4	17.5275	-195.359	5.16669e-08
Y4C6B.4	Y4C6B.4	21.5439	-195.263	2.55904e-08
F38C2.5	ccch-2	17.2747	-195.087	2.2305e-08
Y38E10A.7	lips-15	187.626	-195.052	2.22569e-32
F42F12.1	nspc-9	158.201	-194.67	4.24591e-11
ZK180.5	ZK180.5	18.2768	-194.452	8.73884e-08
C47E12.9	C47E12.9	17.2559	-194.299	3.10976e-08
K01B6.3	K01B6.3	33.7921	-194.158	5.90619e-09
C15H9.7	kynu-1	1275.74	-193.533	3.03014e-162
W06B3.2	sma-5	60.6704	-193.003	9.37534e-12
C31C9.6	C31C9.6	17.1328	-192.813	2.6688e-08
W01B11.6	W01B11.6	424.526	-192.805	4.8515e-18
F35D11.8	clec-137	17.1427	-192.764	5.49856e-08
F35E8.8	gst-38	17.0719	-192.65	3.60824e-08
C52B9.2	ets-9	36.9453	-192.573	3.9095e-09
M02H5.3	nhr-201	17.0001	-192.112	4.44975e-08
C46F9.1	math-22	33.4167	-192.109	1.30151e-08
F52F12.1	oct-1	61.8992	-191.95	1.27385e-11
W02D9.5	ssp-37	17.0246	-191.907	2.08963e-08
T07C4.5	ttr-15	3461.42	-191.802	1.83534e-72
K09A11.3	cyp-14A2	16.9849	-191.796	2.74328e-08
F19H8.4	mltn-9	17.0159	-191.438	3.35122e-08
C52E2.5	C52E2.5	17.0026	-191.305	2.85175e-08
JC8.14	ttr-45	615.618	-190.987	3.12017e-106
C10B5.3	C10B5.3	33.1107	-190.762	4.28811e-09
F10F2.4	lron-5	16.9433	-190.709	2.72057e-08
C33G8.12	nhr-163	16.9232	-190.217	6.54008e-08
T02E9.3	dop-5	16.8696	-189.959	2.52297e-08
F48B9.3	F48B9.3	16.8855	-189.92	3.36232e-08
C44H9.1	ugt-15	16.818	-189.684	2.39023e-08
F55H12.2	F55H12.2	122.129	-189.162	1.16765e-21
ZK228.4	ZK228.4	219.449	-188.935	1.94958e-37
Y51A2D.21	Y51A2D.21	32.7418	-188.738	5.40194e-09
C05E7.2	C05E7.2	32.7967	-188.591	5.30182e-09
C07A9.11	ncx-7	273.983	-188.579	4.39588e-47
D2024.2	afmd-1	60.7497	-188.333	1.36956e-11
Y38H6C.21	Y38H6C.21	16.671	-188.207	3.88107e-08
C14F11.6	C14F11.6	16.645	-188.168	1.34555e-07
C29F5.7	glb-10	16.6783	-187.835	3.28971e-08
C50B8.5	C50B8.5	16.6463	-187.499	2.909e-08
Y51B9A.9	Y51B9A.9	16.614	-187.43	3.02189e-08
K03D3.5	K03D3.5	16.6602	-187.197	1.70368e-07
R02D1.1	nhr-125	16.575	-187.033	2.76584e-08
D1025.7	nspc-18	60.3231	-186.964	7.59281e-12
R13A5.5	ceh-13	16.5345	-186.774	7.39944e-08
F55G11.5	dod-22	16.4584	-186.652	2.77013e-08
F32E10.3	clec-180	16.5561	-186.596	4.01012e-08
K03H1.3	ttr-3	60.2453	-186.526	5.43397e-11
T16D1.2	pho-4	149.577	-186.351	9.98223e-28
K01D12.9	K01D12.9	16.5674	-186.052	6.55266e-07
Y49F6B.7	fbxb-104	16.4551	-185.615	3.08386e-08
T03F1.10	clec-53	32.1771	-185.16	1.05253e-08
F47B8.8	F47B8.8	59.7114	-185.036	2.1005e-11
C07D10.4	nas-7	32.1731	-184.876	6.74781e-09
F38B6.6	F38B6.6	16.3913	-184.742	3.0239e-08
K01A2.2	far-7	18.4622	-184.713	3.32192e-08
F59F5.3	F59F5.3	16.3959	-184.684	9.78846e-08
C09G12.5	C09G12.5	16.4063	-184.267	2.01496e-07
ZC455.4	ugt-6	58.9512	-183.978	1.38994e-11
C03G5.11	nspc-4	59.1916	-183.469	1.03104e-11
ZK822.3	nhx-9	87.7581	-183.247	2.26801e-16
F52E10.5	ifa-3	16.1505	-182.637	4.15699e-07
K07D4.9	K07D4.9	16.2318	-182.469	5.47445e-08
Y44A6D.2	Y44A6D.2	16.2111	-182.225	5.39472e-08
D1014.1	sul-2	16.1482	-182.09	3.51669e-08
F46H5.8	lact-1	88.0626	-181.958	2.95291e-16
W04G3.1	lpr-6	16.0446	-181.89	1.57341e-07
K08A8.2	sox-2	17.8649	-181.47	3.55384e-08
Y69A2AR.25	Y69A2AR.25	16.1376	-181.386	6.96457e-08
R12C12.1	gldc-1	3428.03	-181.361	2.44817e-53
Y22D7AR.8	srd-64	16.0695	-181.32	1.03629e-07
T17A3.3	fbxb-81	15.9647	-180.606	7.94752e-08
C05E11.8	flp-12	34.0408	-180.552	9.15651e-09
C55F2.2	ilys-4	15.9899	-180.503	5.18638e-08
C34E7.4	C34E7.4	58.1192	-180.305	9.60174e-12
K02G10.3	tmem-135	203.9	-180.281	5.25437e-34
VM106R.1	VM106R.1	15.9831	-180.237	4.30181e-08
F53A9.7	F53A9.7	15.9329	-179.873	4.45621e-08
F36H2.3	F36H2.3	32.9618	-179.861	7.6535e-09
ZC416.4	kgb-2	15.9769	-179.725	5.26683e-08
C03G5.12	nspc-5	15.9061	-179.235	9.33525e-08
E04F6.6	E04F6.6	230.404	-179.018	7.33486e-37
Y23H5B.1	Y23H5B.1	15.8253	-178.836	6.0712e-08
C12C8.2	cbl-1	347.591	-178.751	3.50837e-47
F21C10.11	F21C10.11	15.6702	-178.247	1.48774e-07
K10C2.12	K10C2.12	57.5067	-178.086	2.59057e-11
F25E5.8	F25E5.8	298.491	-177.937	1.34566e-51
F40E10.1	hch-1	15.7371	-177.865	1.94892e-07
Y75B8A.28	Y75B8A.28	86.1414	-177.474	6.51071e-17
F07H5.9	pho-13	257.392	-177.431	7.53869e-46
C50B8.6	C50B8.6	30.7261	-177.049	7.66699e-09
R05G6.6	glt-6	30.6988	-176.339	1.25771e-08
F20D1.5	Pseudogene	15.654	-176.279	5.81735e-08
F57H12.7	mec-17	84.9362	-176.048	2.50347e-16
R10E8.1	R10E8.1	30.5671	-175.889	8.93472e-09
Y32G9A.4	srp-3	15.635	-175.864	6.90302e-08
T10H10.1	hum-6	169.523	-175.837	4.48133e-32
R13F6.3	srv-1	84.7036	-175.519	3.18819e-16
F17C11.5	clec-221	30.4693	-175.48	1.41157e-08
F35D11.7	clec-136	15.5584	-175.293	5.12841e-08
T19C9.8	T19C9.8	15.5728	-175.243	6.15677e-08
R07C12.2	R07C12.2	15.5844	-175.217	1.11525e-07
M01A8.2	clip-1	113.085	-174.95	5.27287e-22
F58A3.2	egl-15	115.82	-174.672	8.79242e-22
F43C9.1	F43C9.1	15.4703	-174.669	7.20385e-08
W02G9.4	W02G9.4	112.492	-174.531	5.85425e-22
EGAP7.1	dpy-3	15.4115	-174.377	1.25933e-07
T23E7.4	nlp-6	16.593	-174.294	4.63109e-08
F42G2.4	fbxa-182	15.4742	-174.238	5.6677e-08
T02G6.1	T02G6.1	15.4282	-173.98	7.78598e-08
ZC47.6	fbxa-32	15.4292	-173.805	5.79356e-08
F53A9.6	F53A9.6	15.3698	-173.529	2.10021e-07
F15A4.5	F15A4.5	15.4232	-173.51	7.08595e-08
T19H5.1	chil-25	15.4307	-173.446	1.04709e-07
Y110A2AL.9	Y110A2AL.9	15.3806	-173.275	5.80346e-08
F40E10.3	csq-1	1845.14	-173.198	2.94093e-232
T20D4.10	T20D4.10	15.3249	-172.364	1.01994e-07
F14D2.19	F14D2.19	15.3053	-172.334	6.23011e-08
F17C11.3	col-153	83.3346	-171.882	4.54887e-16
F45E4.5	F45E4.5	15.2595	-171.832	6.15696e-08
F42F12.2	zig-2	15.2526	-171.812	6.32552e-08
K09E4.6	cpg-7	55.3378	-171.261	3.63262e-11
F20G2.1	F20G2.1	15.2097	-171.173	7.79784e-08
F59A7.2	F59A7.2	15.1243	-170.508	6.63165e-08
Y48G8AL.12	Y48G8AL.12	15.1806	-170.482	1.75274e-07
T08E11.4	math-41	54.7032	-170.427	2.46941e-11
C09G9.7	npax-4	15.087	-170.347	2.04714e-07
R10E8.6	R10E8.6	29.589	-170.107	1.22064e-08
Y71D11A.3	acsd-1	81.1361	-169.934	4.07698e-16
Y48E1B.8	Y48E1B.8	190.871	-169.721	4.83953e-35
F22H10.3	F22H10.3	164.046	-169.6	1.75469e-30
Y48G1BR.1	Y48G1BR.1	29.4895	-169.399	1.39812e-08
Y102A11A.9	Y102A11A.9	15.0168	-169.031	8.63569e-08
C06B3.7	C06B3.7	14.993	-169.007	7.05033e-08
C29G2.6	C29G2.6	217.817	-168.876	6.92663e-40
AC7.1	tkr-3	14.9277	-168.75	1.03153e-07
Y79H2A.1	brp-1	635.707	-168.694	3.74847e-113
C24B5.1	C24B5.1	14.981	-168.651	9.0748e-08
F31E8.2	snt-1	107.646	-168.551	4.29592e-20
F13H8.3	F13H8.3	511.92	-168.173	2.83687e-77
F58E6.13	F58E6.13	12.9991	-168.152	1.30517e-07
F08D12.7	F08D12.7	54.2034	-167.914	3.22384e-11
W07G1.3	zip-3	54.2435	-167.647	2.34596e-11
Y113G7B.14	Y113G7B.14	54.1805	-167.627	5.61815e-11
ZC116.1	ZC116.1	13.8002	-167.47	1.3361e-07
F16F9.5	mec-10	14.82	-167.291	1.76759e-07
F19C6.5	F19C6.5	14.8046	-167.128	1.26499e-07
F16B4.12	nhr-117	53.4095	-166.968	2.62243e-11
C05D12.2	C05D12.2	107.718	-166.931	5.63137e-21
F35H8.7	wee-1.1	14.7784	-166.636	8.14016e-08
K01A2.1	sgcb-1	53.6601	-166.357	2.47444e-11
M02H5.1	nhr-99	14.7097	-166.183	9.92924e-08
Y48C3A.5	Y48C3A.5	12.5342	-166.117	2.01173e-07
C32F10.4	C32F10.4	106.554	-166.099	2.55668e-21
C02G6.1	C02G6.1	14.7567	-166.02	1.20916e-07
T02B11.4	T02B11.4	14.7355	-166.011	1.23932e-07
F14D7.7	F14D7.7	14.7115	-165.939	3.98065e-07
C39E9.6	scl-8	14.7568	-165.801	6.05004e-07
K09A9.6	K09A9.6	135.174	-165.719	1.49075e-23
C14F11.5	hsp-43	238.001	-165.585	6.1715e-45
R01B10.3	R01B10.3	107.028	-165.518	9.37335e-21
C49G7.12	C49G7.12	14.6547	-165.377	1.1572e-07
W09D12.1	zmp-4	318.568	-164.963	9.71471e-57
C08F11.5	fbxa-98	28.6917	-164.853	1.6596e-08
F59B8.1	F59B8.1	14.6348	-164.841	1.24802e-07
C25B8.1	kqt-1	14.6448	-164.396	8.97797e-08
C34D1.3	odr-3	14.5575	-164.047	2.00219e-07
F41E7.7	F41E7.7	13.7859	-163.424	3.54102e-07
C49A9.5	C49A9.5	78.5468	-163.054	4.78257e-16
ZK1290.3	rol-8	30.6399	-162.887	4.00281e-08
C23H3.9	C23H3.9	29.0841	-162.728	2.46571e-08
ZC196.5	ZC196.5	77.9634	-162.32	3.89995e-16
F59E11.10	nhr-195	15.187	-162.165	9.48374e-08
T17A3.8	ver-2	14.4277	-162.161	2.6449e-07
Y54E10BL.2	col-48	52.4327	-162.123	2.1205e-10
C41H7.7	clec-3	14.3831	-162.014	1.11522e-07
F25C8.1	Pseudogene	14.4085	-161.824	3.94215e-07
T19D12.9	T19D12.9	14.3928	-161.808	2.68441e-07
Y41G9A.3	aakg-3	28.172	-161.734	2.31843e-08
F38A1.10	clec-165	14.3478	-161.66	1.05923e-07
F02G3.1	ncam-1	104.008	-161.538	1.72988e-20
F41C6.4	F41C6.4	14.5137	-161.49	1.65495e-07
T10E10.6	col-170	14.3671	-161.313	7.29127e-07
C34F11.8	C34F11.8	52.1696	-161.221	3.86268e-11
F13H8.7	upb-1	1919.29	-161.036	4.71162e-254
T06A4.3	T06A4.3	29.0611	-160.993	2.09394e-08
K08C9.4	col-65	14.3068	-160.846	1.84797e-07
K10D6.2	K10D6.2	28.2702	-160.655	1.79188e-08
C52D10.11	flp-17	27.8654	-160.552	1.85027e-08
K04D7.3	gta-1	3938.95	-160.387	0
W09G12.4	dsl-1	14.2072	-160.254	1.27002e-07
F36H12.1	nlp-47	14.1878	-160.038	1.62108e-07
Y5F2A.2	ttr-17	387.134	-159.922	2.11141e-66
C50H2.12	fipr-10	14.2281	-159.817	2.46441e-07
C50H2.3	mec-9	26.1558	-159.809	3.05577e-08
F08B12.4	F08B12.4	214.549	-159.795	5.44325e-41
F22F4.5	F22F4.5	103.3	-159.732	4.48348e-20
C29F9.2	C29F9.2	14.174	-159.701	1.30971e-07
K03E6.3	ncs-3	27.7345	-159.53	1.99751e-08
F16H6.7	F16H6.7	14.1937	-159.522	2.21784e-07
F01E11.4	tsp-16	14.1711	-159.46	1.42716e-07
F39G3.5	F39G3.5	55.0162	-159.307	7.45856e-11
K05F6.1	fbxb-49	14.0967	-159.182	1.32447e-07
F33H12.7	F33H12.7	14.0523	-158.985	4.15698e-07
W03G11.2	W03G11.2	14.1131	-158.946	2.35909e-07
T04C12.3	nlp-80	27.5891	-158.654	2.89167e-08
ZC504.2	acr-8	14.0876	-158.626	1.33742e-07
C12D12.1	C12D12.1	27.3102	-158.61	2.46963e-08
F01D5.3	F01D5.3	14.085	-158.457	3.1361e-07
F58E1.11	fbxc-21	14.0463	-158.445	1.26766e-07
C33G8.8	nhr-139	14.0668	-158.437	1.47593e-07
R173.1	cah-5	152.51	-158.42	2.89306e-30
Y82E9BL.14	fbxa-80	14.0391	-158.178	1.86733e-07
Y73B6BL.21	sfrp-1	14.0247	-158.016	1.47644e-07
F13E9.15	F13E9.15	13.9777	-157.925	1.71848e-07
ZK1290.12	wrt-1	27.2639	-157.43	3.52331e-08
T09F5.11	fbxa-84	13.9581	-157.351	1.45488e-07
T27D12.1	T27D12.1	76.4405	-157.209	9.3677e-16
F52F10.3	oac-31	13.976	-157.16	4.09138e-07
C27C7.3	nhr-74	50.3418	-157.051	6.5467e-11
C04H5.2	clec-147	50.4994	-156.99	4.47241e-11
F02E11.5	scl-15	13.9522	-156.963	1.00835e-06
C05C8.7	C05C8.7	202.274	-156.816	3.69067e-39
F57C7.4	F57C7.4	13.8166	-156.149	2.36631e-07
Y119D3B.8	fbxa-61	13.8558	-156.113	1.77306e-07
T15B7.5	col-141	13.8693	-156.087	3.14897e-07
Y113G7B.12	Y113G7B.12	75.1935	-155.824	1.01216e-15
C24B9.9	dod-3	13.8334	-155.814	1.62819e-07
W10G6.3	mua-6	551.441	-155.631	1.75999e-91
F01D5.5	F01D5.5	13.8053	-155.367	3.44964e-07
F32H5.6	srx-125	9.54294	-155.321	1.08096e-06
C33G8.9	nhr-140	26.9784	-155.015	2.85208e-08
T01B10.4	nhr-14	26.8636	-154.789	2.64519e-08
F36H5.14	F36H5.14	13.6865	-154.359	1.64797e-07
Y39B6A.1	Y39B6A.1	396.313	-153.874	3.92832e-78
K08C7.5	fmo-2	13.6043	-153.861	2.96006e-06
C29F9.3	pals-23	36.0068	-153.413	8.39167e-09
C05E11.6	C05E11.6	13.5781	-153.311	2.46725e-07
C17H1.5	pals-4	13.6181	-153.268	2.1061e-07
C01B9.1	C01B9.1	26.4894	-152.82	3.92919e-08
ZK377.1	wrt-6	13.5902	-152.811	2.65895e-07
F54C9.3	F54C9.3	319.686	-152.503	8.05743e-61
C40H1.8	C40H1.8	13.5211	-152.319	1.99881e-07
M199.9	M199.9	26.394	-152.25	3.88126e-08
D1086.2	D1086.2	13.5554	-152.125	2.80943e-07
C23H4.4	cest-7	14.0706	-151.811	2.80362e-07
C04E12.10	C04E12.10	13.4687	-151.615	2.96688e-07
F10D2.5	ugt-40	26.4111	-151.612	4.5624e-08
F46C5.10	F46C5.10	48.8457	-151.383	9.69104e-11
K02E11.10	K02E11.10	26.3384	-151.173	7.31333e-08
C06E4.8	C06E4.8	13.3948	-151.059	2.1438e-07
E04D5.3	cut-4	13.3831	-150.7	2.24181e-07
Y46H3D.5	nhr-110	26.7939	-150.602	5.35721e-08
F09F9.4	F09F9.4	13.263	-150.029	6.23915e-07
F19H8.2	F19H8.2	48.0179	-149.843	1.31707e-10
K06A4.1	nas-3	26.1219	-149.821	7.18088e-08
T28C6.1	grsp-2	12.3982	-149.324	2.89992e-07
K08H10.6	K08H10.6	13.2851	-149.214	1.84067e-06
H10E21.3	nhr-80	119.616	-149.112	9.27174e-25
R12E2.15	R12E2.15	13.2732	-149.077	2.8733e-06
H02I12.3	tag-89	13.212	-149.013	2.2236e-07
E03D2.2	nlp-9	13.3503	-148.638	2.5752e-07
F59E11.2	F59E11.2	13.1934	-148.6	2.50251e-07
C02E7.7	C02E7.7	13.2166	-148.419	6.19664e-07
ZK520.2	sid-2	71.8531	-148.223	2.00781e-15
T22E5.1	T22E5.1	22.1414	-148.107	1.01411e-07
H29C22.1	H29C22.1	286.833	-147.976	1.23962e-50
T27C4.1	T27C4.1	47.4226	-147.941	1.15912e-10
T27E4.7	T27E4.7	13.0912	-147.534	4.62749e-07
T10E10.5	col-169	13.1069	-147.502	3.64581e-07
F15A8.6	cest-26	71.2909	-147.181	2.43519e-15
F58H1.7	F58H1.7	25.568	-146.832	4.82493e-08
F58G1.4	dct-18	2145.33	-146.828	1.80871e-281
C47A10.5	Pseudogene	48.6775	-146.596	2.15817e-10
T04C12.7	T04C12.7	12.9655	-146.325	3.227e-07
C25H3.5	flp-27	12.9941	-146.138	3.85812e-07
B0303.11	B0303.11	188.317	-145.991	3.50242e-38
T12B5.8	fbxa-59	47.0619	-145.97	1.06722e-10
F25H5.8	F25H5.8	93.5065	-145.889	9.41842e-19
F45H11.1	sptf-1	12.9183	-145.743	4.37272e-07
R09H10.2	R09H10.2	12.9216	-145.641	3.18273e-07
F22E5.1	F22E5.1	116.785	-145.422	7.47743e-24
H04M03.4	glf-1	25.1935	-145.344	1.88224e-07
F47D12.1	gar-2	26.8497	-145.155	4.26541e-08
C23H4.3	cest-9.1	93.6857	-144.892	4.07975e-20
F27E11.1	slc-28.1	12.8354	-144.809	2.8462e-07
F26D11.9	clec-217	12.8303	-144.721	3.87079e-07
B0554.5	B0554.5	12.8593	-144.718	9.32417e-07
H05L03.3	nlp-49	12.852	-144.662	3.03464e-07
C35B8.4	crb-3	12.7944	-144.363	3.98577e-07
Y73B6BL.1	tyr-6	139.54	-144.23	6.56222e-29
ZK1290.14	ZK1290.14	12.8122	-144.099	3.91196e-07
R05H10.7	R05H10.7	12.8349	-144.069	2.73759e-06
K09C8.5	pxn-2	115.673	-144.059	1.60554e-23
ZK154.1	ZK154.1	12.7196	-143.82	4.68438e-07
F23B2.5	flp-1	94.2435	-143.796	4.02852e-19
Y69A2AR.12	Y69A2AR.12	12.7238	-143.701	3.88485e-07
F31E9.1	Pseudogene	25.0246	-143.638	1.12098e-07
Y70D2A.2	hex-5	115.185	-143.442	6.79616e-24
F56D5.1	col-121	24.8751	-143.424	5.49502e-07
C25E10.10	C25E10.10	92.578	-143.294	3.75201e-19
T21G5.6	let-383	12.6988	-143.188	5.65353e-07
F35C11.1	nlp-5	12.6917	-142.93	5.21599e-07
W02C12.2	W02C12.2	15.06	-142.848	2.58249e-07
F13B12.3	F13B12.3	46.1557	-142.791	1.54785e-10
C18A11.1	C18A11.1	45.9294	-142.728	2.21763e-10
T19H12.6	T19H12.6	12.6496	-142.564	8.64076e-07
F09G2.5	lgc-39	12.6317	-142.563	3.59381e-07
C39D10.6	C39D10.6	12.6736	-142.518	4.48046e-07
C31B8.4	pals-32	12.6705	-142.391	9.08928e-07
T05A1.3	lron-14	24.3234	-142.081	7.1543e-08
T20B3.16	clec-36	12.6314	-141.939	6.7104e-07
ZK836.1	lon-3	24.6522	-141.456	1.84602e-07
C17H12.10	C17H12.10	12.5621	-141.406	4.23913e-07
F36F12.5	clec-207	12.5726	-141.397	1.97337e-06
C26D10.5	eff-1	15.8095	-141.241	2.07129e-07
W04G3.2	lpr-5	12.4972	-141.14	7.69842e-07
Y116F11A.6	Y116F11A.6	24.5359	-140.818	9.57968e-08
C28H8.11	tdo-2	497.97	-140.793	3.25971e-76
F22E10.1	pgp-12	45.2955	-140.348	2.47302e-10
R02D5.3	R02D5.3	45.507	-140.156	1.79024e-10
F52E1.8	pho-6	12.4504	-140.121	6.9522e-07
F41E7.4	fip-5	24.3479	-139.894	9.83714e-08
H10E21.4	H10E21.4	24.3372	-139.465	1.80031e-07
T28H11.8	T28H11.8	24.2712	-139.33	7.87905e-08
F40G9.18	F40G9.18	12.3753	-139.307	5.31979e-07
E02C12.6	E02C12.6	12.3696	-139.272	4.81016e-07
F10E7.4	spon-1	381.467	-139.219	5.41813e-75
T19D7.6	T19D7.6	12.3605	-139.151	4.49546e-07
T23G4.5	T23G4.5	12.3848	-139.124	1.9113e-06
C08H9.5	old-1	12.348	-139.037	4.40619e-07
C05C8.3	fkb-3	292.201	-139.018	7.87018e-52
F52H2.3	F52H2.3	12.3778	-138.995	1.12198e-06
F40G9.9	F40G9.9	12.2966	-138.765	4.26937e-07
C06H5.2	fbxa-157	12.2908	-138.711	8.23573e-07
W03B1.7	oac-51	12.2593	-138.4	6.66736e-07
T25G12.13	T25G12.13	12.3046	-138.39	5.56674e-07
F31F4.15	fbxa-72	711.605	-138.232	2.38228e-112
K04G11.3	K04G11.3	24.1132	-138.221	1.84062e-07
C12D12.2	glt-1	266.732	-138.158	4.40274e-54
F55C9.13	fbxb-63	12.234	-138.135	6.54961e-07
F35C8.2	sek-4	44.6733	-138.079	2.8964e-10
C04E12.4	C04E12.4	178.772	-138.063	2.39443e-34
C08H9.14	chil-8	12.2045	-137.614	4.41986e-07
F57H12.6	F57H12.6	24.0095	-137.539	4.73167e-07
ZK1290.11	ZK1290.11	12.2333	-137.403	2.21209e-06
F52B10.3	F52B10.3	12.2198	-137.355	7.44806e-07
T22C8.6	T22C8.6	12.1627	-137.027	1.02442e-06
T19H12.8	nhr-220	12.1608	-136.754	6.74545e-07
K04E7.3	nas-33	12.1588	-136.606	1.55242e-06
F53A9.9	F53A9.9	12.125	-136.579	5.08049e-07
F35A5.2	F35A5.2	12.1138	-136.467	5.82224e-07
K07C10.1	ptr-13	198.181	-136.303	3.8283e-42
C08B11.4	nrf-6	1953.47	-136.205	6.61402e-286
F32B5.8	cpz-1	4357.96	-136.166	0
R52.3	math-35	43.9448	-135.936	3.10055e-10
K10C2.14	K10C2.14	12.0742	-135.792	2.44791e-06
F58E6.1	sta-2	109.463	-135.767	8.5838e-23
ZK287.3	nlp-73	12.0211	-135.738	9.57909e-07
C14F5.2	zig-3	12.0336	-135.717	2.27813e-06
K11E4.1	K11E4.1	12.0608	-135.544	8.70753e-07
D1073.1	trk-1	12.469	-135.495	5.7927e-07
C10C6.2	npr-3	12.0303	-135.417	6.60816e-07
C08E8.4	C08E8.4	12.0207	-135.368	9.06547e-07
W06B11.4	hog-1	12.2135	-135.308	6.34012e-07
Y116A8C.19	Y116A8C.19	11.9681	-135.025	5.35077e-07
Y9C9A.13	Y9C9A.13	11.9427	-134.995	8.3017e-07
Y50D7A.7	ads-1	2044.54	-134.983	0
ZC8.4	lfi-1	1756.77	-134.947	8.93445e-32
Y54G2A.32	Y54G2A.32	12.0022	-134.79	1.38492e-06
C01B12.5	best-4	11.8866	-134.213	1.61858e-06
W05E7.3	grd-13	11.9395	-134.137	1.19955e-06
W10G11.2	W10G11.2	11.8975	-134.105	6.54599e-07
C31B8.7	C31B8.7	23.3047	-133.916	9.7702e-08
Y6G8.15	Y6G8.15	11.8969	-133.873	1.38493e-06
C02C2.1	tyr-1	86.3624	-133.698	2.08122e-19
F41G3.1	nlp-50	23.2679	-133.625	9.29287e-08
Y41G9A.1	osm-5	11.862	-133.521	7.02018e-07
F01D4.6	mec-3	11.6816	-133.22	1.11547e-06
C18G1.2	elt-7	11.9104	-133.206	6.2479e-07
ZC8.1	hsd-2	11.8565	-133.18	1.93753e-06
ZK105.6	ZK105.6	11.8269	-133.168	6.45086e-07
T26H10.1	des-2	11.8198	-133.095	6.85141e-07
Y9C2UA.1	Y9C2UA.1	23.3664	-133.073	1.07467e-07
Y73F8A.5	Y73F8A.5	23.1144	-132.903	1.22643e-07
M151.5	fbxb-31	11.7425	-132.894	1.59798e-06
H23N18.2	ugt-14	23.0385	-132.739	1.8654e-07
F01G10.3	ech-9	11.7751	-132.545	2.03388e-06
T25B9.7	ugt-54	42.287	-132.298	7.22215e-10
C06A8.3	nlp-77	750.342	-132.103	1.33886e-49
F09B12.6	flr-4	42.9422	-131.927	1.06146e-09
F36D1.7	F36D1.7	11.7131	-131.879	2.17738e-06
F43E2.5	msra-1	5536.9	-131.858	6.16657e-132
M03F8.4	galt-1	11.6627	-131.73	9.8669e-07
B0365.9	B0365.9	22.975	-131.684	1.33106e-07
ZC47.3	fbxa-29	11.658	-131.66	3.43857e-06
C02F5.14	C02F5.14	22.9442	-131.607	1.22175e-07
C05E4.9	icl-1	902.602	-131.481	1.51753e-40
C35C5.5	lev-8	11.6755	-131.436	7.37694e-07
B0365.5	clec-225	11.9331	-131.328	1.08339e-06
K12C11.3	K12C11.3	12.4828	-131.093	7.54393e-07
C46G7.2	C46G7.2	318.823	-131.042	7.15253e-63
C04E12.5	C04E12.5	22.8708	-131.039	2.67858e-07
R07E4.1	R07E4.1	148.343	-130.958	2.49448e-32
C30F2.5	C30F2.5	22.7785	-130.624	1.28964e-07
C02H6.2	fbxa-105	22.6732	-130.551	1.19576e-07
T28D9.7	del-10	63.4875	-130.544	3.20142e-14
R10D12.9	swt-6	41.7559	-130.32	4.2971e-10
Y50D4B.6	Y50D4B.6	41.712	-130.294	1.04096e-09
C15H9.8	prx-3	115.449	-130.217	1.1818e-22
K08E7.9	pgp-1	146.486	-130.014	9.52905e-32
R05D8.10	dhs-15	22.6768	-130.008	1.47754e-07
Y106G6H.9	Y106G6H.9	11.5316	-130.003	7.29647e-07
T10H9.5	pmp-5	1811.4	-129.831	4.11477e-286
F10D11.6	F10D11.6	62.7566	-129.726	8.50796e-14
D1044.3	pqn-25	11.5363	-129.667	1.78612e-06
C27A7.8	C27A7.8	12.0554	-129.271	2.20532e-06
K03E6.6	pfn-3	125.618	-129.254	8.17207e-27
M05B5.2	let-522	22.4707	-129.248	1.10106e-07
H41C03.1	H41C03.1	125.194	-129.229	2.48681e-26
M01B2.1	kin-30	11.4616	-129.102	9.39508e-07
C50F2.4	C50F2.4	41.8864	-129.093	5.12669e-10
W07E11.4	flp-28	11.4556	-128.968	9.45922e-07
C26G2.2	C26G2.2	124.87	-128.904	5.48961e-27
T03G6.1	T03G6.1	11.3832	-128.862	1.94589e-06
K01D12.14	hrg-2	11.4499	-128.811	1.66637e-06
M151.8	fbxb-33	11.4071	-128.764	2.1823e-06
Y102A11A.5	Y102A11A.5	11.4624	-128.714	1.96196e-06
T20D4.4	T20D4.4	11.445	-128.704	1.11692e-06
ZK262.2	ZK262.2	11.4363	-128.505	3.13549e-06
D1086.3	D1086.3	270.599	-128.493	1.05706e-49
C34H4.4	col-107	11.4983	-128.374	1.2984e-06
T06E6.10	T06E6.10	61.9786	-128.293	1.48942e-14
R13A1.9	best-16	11.3702	-128.183	8.86568e-07
R12E2.14	R12E2.14	11.4152	-128.057	8.57054e-06
T12B5.2	fbxa-54	40.9744	-128.012	1.65384e-09
F27E5.7	F27E5.7	11.3699	-127.918	9.87821e-07
ZK1321.4	ZK1321.4	207.408	-127.849	1.01964e-42
C06H5.1	fbxa-156	103.445	-127.673	5.91832e-22
F47B10.5	F47B10.5	41.6259	-127.595	6.97543e-10
Y15E3A.4	Y15E3A.4	246.818	-127.456	7.15967e-50
C03G5.7	flp-5	11.268	-127.335	1.40608e-06
T28A11.16	T28A11.16	11.2782	-127.254	9.2501e-07
T08B6.5	sgnh-1	22.0799	-127.129	2.47583e-07
R01H2.7	R01H2.7	22.1026	-127.027	1.2957e-07
Y69H2.2	egas-3	11.256	-126.595	1.25318e-06
F15A2.2	tre-4	60.5223	-125.959	2.5746e-14
E01G4.6	E01G4.6	60.6474	-125.933	4.07104e-11
B0222.7	col-145	11.2019	-125.876	1.81568e-06
F17E9.2	F17E9.2	11.176	-125.868	3.80746e-06
F40F8.8	arrd-6	11.0137	-125.757	2.00506e-06
C41C4.10	sfxn-5	121.245	-125.61	4.63662e-27
F14H12.1	col-165	11.0755	-125.348	0.000125269
C45B11.6	C45B11.6	11.1001	-125.273	1.3481e-06
F41G3.18	F41G3.18	11.0964	-124.746	1.50952e-06
T01C8.3	T01C8.3	11.0903	-124.744	1.70322e-06
C54A12.1	ptr-6	80.113	-124.614	4.7707e-18
Y67A10A.9	Y67A10A.9	39.9181	-124.493	8.13327e-10
ZC47.7	fbxa-151	11.0512	-124.054	1.28791e-05
R13A1.5	R13A1.5	10.9864	-123.905	2.27931e-06
F14B6.6	F14B6.6	24.3897	-123.832	1.97081e-07
F58B3.3	lys-6	79.4051	-123.636	6.3401e-18
Y55F3BR.11	Y55F3BR.11	21.5422	-123.582	2.18226e-07
C33F10.7	lact-5	44.3039	-123.469	1.00043e-09
T22G5.6	lbp-8	10.9236	-123.456	1.97631e-06
C23H4.2	cest-8	10.9372	-123.407	1.22893e-06
F58A4.5	clec-161	21.5203	-123.247	3.88217e-07
F48E8.1	lon-1	262.93	-123.2	3.95554e-53
C15B12.4	C15B12.4	39.4497	-123.125	7.39803e-10
C08F1.3	fbxb-13	10.889	-122.934	1.91954e-06
C05E7.1	C05E7.1	21.4086	-122.922	1.68733e-07
D1086.8	D1086.8	61.9397	-122.816	1.06777e-13
Y73F8A.11	best-21	78.9836	-122.775	6.06453e-18
F32A7.7	str-245	10.8674	-122.718	1.37275e-06
F38A3.2	ram-2	21.3946	-122.534	4.85837e-07
C01G6.7	acs-7	217.975	-122.174	7.69298e-48
ZC482.1	gab-1	10.85	-122.128	4.82606e-06
C06G1.1	C06G1.1	21.2746	-122.091	2.06213e-07
F38B7.2	F38B7.2	21.6006	-122.052	1.71193e-07
M04D8.7	M04D8.7	10.8396	-121.976	1.5137e-06
T13A10.5	nlp-16	59.1592	-121.773	1.18116e-13
F11D5.7	F11D5.7	10.8093	-121.679	1.43737e-06
F26B1.4	col-58	10.8077	-121.47	2.10204e-06
ZC239.15	ZC239.15	10.7227	-121.048	1.64184e-06
H01M10.3	ttr-42	777.769	-121.048	9.53597e-121
Y45G5AM.5	Y45G5AM.5	10.7221	-121.035	1.64297e-06
ZK669.2	ZK669.2	39.2942	-120.989	9.94427e-10
D1086.1	D1086.1	58.8048	-120.93	4.08934e-14
F21E9.3	ttr-37	58.037	-120.511	5.13523e-14
R09B5.9	cnc-4	20.9343	-120.293	1.95997e-07
C25F6.3	dpyd-1	1126.24	-120.223	6.86256e-169
Y116A8C.20	Y116A8C.20	10.6476	-120.067	1.49714e-06
F07C6.3	F07C6.3	58.323	-119.929	4.14019e-14
F53C3.12	bcmo-2	57.935	-119.911	4.56123e-14
F12E12.10	fbxb-90	10.6279	-119.892	2.21951e-06
T04B8.3	arrd-1	20.8028	-119.85	6.38409e-07
C44C10.9	C44C10.9	153.675	-119.622	3.40196e-32
C26E1.2	C26E1.2	20.8911	-119.62	2.7909e-07
C06E1.4	glr-1	10.5895	-119.509	1.68764e-06
C18B2.3	C18B2.3	77.5542	-119.41	4.11152e-18
F31F4.1	F31F4.1	58.0374	-119.388	2.22807e-13
F53F8.4	F53F8.4	38.7599	-119.277	1.57236e-09
C30F12.6	trhr-1	20.7281	-119.2	2.12398e-07
F17C11.13	F17C11.13	10.6187	-119.188	4.41605e-06
K02E10.6	K02E10.6	10.58	-119.164	1.64619e-06
K10D3.6	K10D3.6	20.7149	-119.115	3.23959e-07
F23D12.6	fipr-3	20.7987	-119.009	3.20876e-07
F09G2.6	ugt-36	10.5522	-118.884	2.12604e-06
W05G11.6	pck-1	1317.28	-118.523	1.10037e-229
C08H9.1	ctsa-3.2	10.5043	-118.432	1.83077e-06
T10B10.1	col-41	10.5235	-118.384	2.01605e-06
M02H5.4	nhr-202	38.3662	-118.148	1.0565e-09
C52B9.6	twk-28	10.4991	-118.138	2.00506e-06
R11H6.3	glb-22	10.4959	-118.119	2.04488e-06
C52E2.7	fbxb-96	10.472	-118.098	1.70521e-06
T19B10.5	T19B10.5	114.346	-117.995	1.03243e-25
F58G6.4	acc-1	10.4642	-117.791	1.89663e-06
F49E12.12	F49E12.12	10.464	-117.786	1.89684e-06
Y46G5A.24	bcmo-1	10.417	-117.755	2.35105e-06
M04C9.4	M04C9.4	20.529	-117.745	3.46812e-07
C03F11.3	scav-1	377.982	-117.715	5.34872e-74
R09B5.4	fpn-1.2	38.3417	-117.611	1.07204e-09
Y38C9B.1	cyp-29A3	114.336	-117.596	1.29713e-23
C25H3.10	C25H3.10	99.954	-117.543	1.32225e-21
F18A12.8	nep-11	38.1329	-117.453	9.88629e-10
F53A9.10	tnt-2	912.078	-117.433	5.06458e-61
D1005.4	D1005.4	20.4466	-117.426	5.49035e-07
F19H6.2	glb-13	20.4253	-116.895	3.48991e-07
F15E11.12	pud-4	10.3235	-116.75	3.29823e-06
C26D10.6	C26D10.6	75.3549	-116.603	2.61446e-17
F22G12.8	F22G12.8	10.3583	-116.551	3.13686e-06
Y53F4B.28	ptr-20	112.633	-116.511	3.67065e-26
F55E10.7	npr-28	20.2522	-116.411	2.79504e-07
W08A12.2	W08A12.2	20.3427	-116.374	3.31209e-07
Y113G7A.5	Pseudogene	10.3158	-116.086	2.6034e-06
F53B1.4	F53B1.4	10.2449	-115.819	3.04346e-06
R173.4	flp-26	10.3066	-115.772	3.51331e-06
K06C4.8	frpr-11	20.1989	-115.702	3.61591e-07
C34E11.4	C34E11.4	10.2758	-115.672	2.24348e-06
T20F7.7	acs-9	10.2902	-115.642	3.62113e-06
B0280.13	viro-2	20.1144	-115.473	2.91141e-07
ZK1053.5	scrm-2	10.2663	-115.43	4.00688e-06
K09C4.8	sul-1	20.0712	-115.304	3.33066e-07
Y82E9BL.18	Y82E9BL.18	10.2418	-115.171	3.55504e-06
K11D12.8	K11D12.8	10.2406	-115.146	3.55932e-06
C17G1.3	ugt-23	265.662	-114.915	6.88856e-57
Y42A5A.2	lact-8	39.9041	-114.789	1.29147e-09
F49E2.4	glb-17	10.2006	-114.724	2.95726e-06
D1005.2	D1005.2	37.0754	-114.718	1.57236e-09
R05D8.7	R05D8.7	10.1646	-114.564	2.69819e-06
K08B12.1	K08B12.1	10.1177	-114.451	5.80323e-06
K06B4.11	nhr-53	55.1682	-114.388	1.76235e-13
F49A5.2	clec-31	10.1673	-114.238	4.82831e-06
F44A2.3	F44A2.3	111.091	-114.147	6.11956e-24
R07B7.5	kmo-1	238.827	-113.84	1.3411e-48
F28F9.3	F28F9.3	10.1127	-113.821	3.06505e-06
C17C3.19	ins-12	10.1281	-113.8	4.94268e-06
F45E1.4	F45E1.4	128.262	-113.78	1.48066e-28
H32K16.2	H32K16.2	10.0904	-113.778	2.3457e-06
T01D1.3	T01D1.3	110.431	-113.754	7.37786e-24
C31G12.2	clec-245	10.1008	-113.712	2.53985e-06
C08F1.4	math-3	74.3551	-113.699	2.66608e-14
K11D12.13	K11D12.13	1000.52	-113.695	1.22893e-47
F07C3.3	F07C3.3	10.1041	-113.557	3.73779e-06
C48E7.10	spp-15	366.458	-113.402	4.15237e-72
F09B12.3	F09B12.3	330.036	-113.082	5.92785e-70
ZK1251.2	ins-7	10.037	-113.08	3.60943e-06
T07G12.2	T07G12.2	10.0403	-112.921	5.21157e-06
ZK39.8	clec-99	19.7062	-112.803	2.32929e-06
ZK265.2	col-63	108.65	-112.769	2.18234e-19
F32A7.6	aex-5	182.23	-112.761	1.61733e-41
F54C1.7	pat-10	12140.8	-112.682	5.26303e-127
R06C7.3	dhp-1	271.514	-112.675	2.01879e-56
C37C3.12	C37C3.12	19.6703	-112.501	6.66442e-07
F36G9.11	clec-232	9.96295	-112.115	3.89767e-06
T12A7.5	lpr-2	36.2027	-112.042	1.70627e-09
K09F6.7	K09F6.7	53.9583	-111.864	1.3912e-13
T11B7.4	alp-1	382.357	-111.81	7.54732e-68
T06G6.4	T06G6.4	9.9182	-111.668	2.89861e-06
M01G12.9	M01G12.9	53.8843	-111.586	1.50015e-13
T28B4.4	hic-1	9.90984	-111.569	3.06873e-06
T21C9.8	ttr-23	9.88925	-111.376	3.04326e-06
T11F9.4	aat-6	125.04	-111.299	1.24808e-28
F59D6.7	chpf-2	19.4233	-111.255	4.53901e-07
F16F9.3	F16F9.3	10.3976	-111.2	2.48644e-06
C49F5.1	sams-1	752.641	-110.86	4.73755e-52
Y102A11A.2	Y102A11A.2	9.83408	-110.835	2.89333e-06
R10H1.1	R10H1.1	35.6777	-110.639	3.74043e-09
C11H1.4	prx-1	141.758	-110.361	3.01303e-35
F54E4.2	F54E4.2	9.7721	-110.235	3.78713e-06
F43D2.6	F43D2.6	177.573	-110.203	1.46161e-40
T20H9.3	fbxa-71	9.7946	-110.103	8.66668e-06
K02F3.9	K02F3.9	303.415	-110	2.5849e-64
T07C12.15	nlp-58	9.71856	-109.675	5.73753e-06
ZK809.8	ZK809.8	91.297	-109.572	4.49599e-08
D1053.1	gst-42	89.1158	-109.527	2.4753e-20
T20F7.3	T20F7.3	9.72166	-109.502	3.76279e-06
ZK596.3	ZK596.3	19.0785	-109.476	4.46896e-07
M7.8	M7.8	35.1902	-109.365	2.22098e-09
C06A1.2	C06A1.2	19.9324	-109.351	3.92438e-07
T10B9.7	cyp-13A2	140.77	-109.34	1.38258e-28
F45D3.3	F45D3.3	53.3083	-109.324	2.9189e-13
ZK525.1	flp-15	9.67814	-109.25	4.0602e-06
F59D12.4	gpn-1	35.0204	-109.22	2.90183e-09
C02F5.11	tsp-2	9.70879	-109.143	4.87266e-06
T10C6.15	T10C6.15	9.67554	-109.022	3.48791e-06
B0399.1	Pseudogene	9.5197	-108.931	5.68525e-06
F08D12.6	fbxb-108	9.65849	-108.86	3.40044e-06
Y49E10.18	Y49E10.18	158.46	-108.859	1.17623e-36
C29F9.10	fbxa-57	9.63557	-108.838	7.85355e-06
F16F9.2	dpy-6	9.67536	-108.815	4.31522e-06
C04G2.1	ttr-39	23.3595	-108.796	1.82678e-07
K08F4.7	gst-4	244.668	-108.536	5.66498e-44
Y66A7A.6	gly-8	457.165	-108.534	8.99803e-92
E03D2.1	nlp-13	9.64088	-108.44	4.74075e-06
F35G8.2	ttr-38	9.60924	-108.375	5.9218e-06
T22H6.5	abf-5	9.59448	-108.217	4.23417e-06
F46C8.8	F46C8.8	9.61411	-108.013	6.32381e-06
C18B2.6	del-9	9.59107	-107.962	3.96403e-06
T10B9.10	cyp-13A7	9.58804	-107.949	4.25429e-06
Y39A1A.19	fmo-3	228.068	-107.843	4.67151e-43
B0495.4	nhx-2	746.697	-107.722	5.67668e-139
[truncated: 6,057 more rows]

## Sheet: Table S5
Table S5. Small RNAs significantly downregulated 1.3 fold or greater in wild type gonads relative to whole animals.
class	gene_id	public_name	baseMean*	fold_change	pvalue_adj
miRNA	miR-60-3p	miR-60-3p	311.98	-9965.22	1.65264e-26
miRNA	miR-236-3p	miR-236-3p	1005.05	-3629.26	1.25189e-51
miRNA	miR-234-3p	miR-234-3p	199.066	-3309.19	1.00341e-19
mut	F55C9.3	F55C9.3	99.2453	-3151	1.48359e-20
mut	T08B6.2	T08B6.2	76.376	-2423.4	1.04886e-18
miRNA	miR-62	miR-62	257.546	-2359.59	4.2471e-22
miRNA	miR-75-3p	miR-75-3p	72.8487	-2282.61	1.04353e-17
miRNA	miR-244-5p	miR-244-5p	66.8548	-2091.22	2.54165e-17
miRNA	miR-76-3p	miR-76-3p	52.9596	-1734.2	3.84583e-17
miRNA	miR-85-3p	miR-85-3p	718.446	-1647.1	8.86191e-74
miRNA	miR-63-5p	miR-63-5p	180.326	-1645.37	1.4603e-22
miRNA	miR-124-3p	miR-124-3p	48.2531	-1508.05	9.41916e-15
miRNA	miR-2-3p	miR-2-3p	374.387	-1122.49	3.07328e-44
miRNA	miR-239a-5p	miR-239a-5p	298.181	-1046.99	4.98005e-27
miRNA	miR-262	miR-262	64.3523	-1042.7	3.01814e-15
mut	Y43F8B.8	Y43F8B.8	107.024	-951.52	6.03171e-19
miRNA	miR-77-3p	miR-77-3p	10221.7	-929.705	0
miRNA	miR-238-5p	miR-238-5p	126.63	-784.418	1.17533e-20
mut	Y102A11A.3	Y102A11A.3	42.8999	-712.794	1.57095e-12
mut	Y116F11A.1	Y116F11A.1	21.9525	-692.042	4.58781e-12
miRNA	miR-63-3p	miR-63-3p	302.588	-689.242	3.18268e-63
miRNA	miR-787-3p	miR-787-3p	73.2997	-674.486	1.56623e-17
miRNA	miR-259-5p	miR-259-5p	38.3715	-634.502	5.75862e-13
miRNA	miR-1-3p	miR-1-3p	2948.99	-629.172	1.97362e-64
mut	Y47H10A.5	Y47H10A.5	2173.57	-594.746	1.23483e-279
miRNA	miR-1022-5p	miR-1022-5p	17.3059	-577.894	4.20288e-08
miRNA	miR-360-5p	miR-360-5p	34.4169	-552.419	3.8396e-09
miRNA	miR-793	miR-793	32.5574	-541.087	3.1187e-12
miRNA	miR-75-5p	miR-75-5p	14.9876	-494.983	4.36737e-08
miRNA	miR-239b-5p	miR-239b-5p	29.6098	-477.279	7.74243e-08
miRNA	miR-242	miR-242	105.982	-473.091	3.44166e-30
miRNA	miR-790-5p	miR-790-5p	94.14	-440.719	2.38311e-26
miRNA	miR-79-3p	miR-79-3p	308.151	-429.096	1.24126e-34
miRNA	miR-59-3p	miR-59-3p	2946.68	-399.374	1.67087e-52
mut	Y57G11C.1134	linc-121	12.2671	-392.148	1.05891e-09
miRNA	miR-86-5p	miR-86-5p	422.428	-367.516	2.2616e-101
mut	F55C9.5	F55C9.5	61.9297	-365.397	1.75443e-19
miRNA	miR-46-5p	miR-46-5p	38.6106	-345.328	1.05459e-12
piRNA	21ur-1415	21ur-1415	11.31	-344.558	1.89851e-07
mut	ZK384.4	ZK384.4	133.074	-342.59	9.01956e-44
miRNA	miR-251	miR-251	11.0857	-338.72	1.18076e-08
miRNA	miR-70-3p	miR-70-3p	27595.9	-338.085	0
miRNA	miR-784-5p	miR-784-5p	10.2889	-337.536	1.65452e-07
miRNA	miR-355	miR-355	116.085	-324.727	1.35344e-25
miRNA	miR-238-3p	miR-238-3p	4040.79	-318.799	4.07849e-145
piRNA	21ur-11707	21ur-11707	10.1394	-310.456	2.45725e-06
piRNA	21ur-3270	21ur-3270	9.72451	-295.883	1.16355e-06
miRNA	miR-357-3p	miR-357-3p	17.7251	-290.358	2.08206e-09
piRNA	21ur-12378	21ur-12378	9.17063	-283.456	3.15044e-05
miRNA	miR-231-3p	miR-231-3p	17.621	-277.979	7.15082e-09
miRNA	miR-49-3p	miR-49-3p	301.248	-275.744	1.3552e-102
mut	T25C12.3	T25C12.3	15.6536	-260.827	4.7525e-09
miRNA	miR-358-3p	miR-358-3p	7.24753	-242.961	1.42069e-06
miRNA	miR-249-3p	miR-249-3p	7.66823	-239.694	1.51e-07
miRNA	miR-255-3p	miR-255-3p	7.62397	-229.514	3.00875e-06
mut	Y43F8B.28	Y43F8B.28	14.45	-226.754	2.45524e-08
miRNA	miR-84-5p	miR-84-5p	692.326	-224.539	5.06944e-75
piRNA	21ur-5617	21ur-5617	6.93504	-215.106	0.000894257
miRNA	miR-800-3p	miR-800-3p	6.3067	-208.584	2.76046e-06
miRNA	miR-239a-3p	miR-239a-3p	13.056	-206.424	4.5289e-08
miRNA	miR-47-5p	miR-47-5p	6.30126	-201.579	3.62906e-06
piRNA	21ur-1304	21ur-1304	12.8246	-200.817	1.03606e-06
miRNA	miR-791-3p	miR-791-3p	5.84172	-197.14	5.67593e-06
mut	Y17D7B.7	Y17D7B.7	234.039	-194.182	1.17152e-84
miRNA	miR-46-3p	miR-46-3p	3005.37	-193.882	1.1736e-206
miRNA	miR-1817	miR-1817	11.2237	-193.824	2.19009e-07
miRNA	miR-252-5p	miR-252-5p	101.312	-193.614	8.51673e-26
miRNA	miR-228-3p	miR-228-3p	11.475	-191.926	9.03252e-08
mut	F07G6.6	fbxa-52	96.9793	-191.361	1.20328e-42
miRNA	miR-1020-3p	miR-1020-3p	20.659	-182.563	1.16149e-09
miRNA	miR-67-3p	miR-67-3p	38.5498	-175.886	8.56287e-17
piRNA	21ur-6379	21ur-6379	5.50673	-168.52	7.84886e-05
miRNA	miR-83-5p	miR-83-5p	5.54012	-165.919	1.62811e-05
miRNA	miR-243-5p	miR-243-5p	5.31035	-163.141	8.14525e-06
miRNA	miR-788-3p	miR-788-3p	9.87377	-162.107	3.45553e-06
miRNA	miR-237-3p	miR-237-3p	4.86751	-161.467	1.43166e-05
piRNA	21ur-3495	21ur-3495	5.27152	-160.77	0.000190742
miRNA	miR-795-5p	miR-795-5p	4.65443	-159.168	2.94258e-05
mut	Y43F8B.9	Y43F8B.9	44.5095	-157.453	1.08918e-21
piRNA	21ur-7193	21ur-7193	5.12522	-156.999	5.18702e-05
miRNA	miR-50-5p	miR-50-5p	1473.01	-154.796	2.7943e-121
miRNA	miR-231-5p	miR-231-5p	5.07514	-154.2	1.74649e-05
miRNA	miR-790-3p	miR-790-3p	4.84538	-153.252	2.30907e-05
miRNA	miR-228-5p	miR-228-5p	2930.86	-151.739	7.6298e-94
miRNA	let-7-5p	let-7-5p	273.712	-149.603	5.94226e-51
piRNA	21ur-12114	21ur-12114	4.8345	-148.589	0.00306549
csr	Y39B6A.20	asp-1	4.83994	-145.693	4.19375e-05
miRNA	miR-1824-5p	miR-1824-5p	4.83994	-145.693	4.19375e-05
miRNA	miR-49-5p	miR-49-5p	4.43048	-143.617	3.00572e-05
miRNA	miR-34-5p	miR-34-5p	129.794	-142.552	6.97153e-43
piRNA	21ur-4911	21ur-4911	9.083	-140.04	2.0164e-05
miRNA	miR-47-3p	miR-47-3p	2815.65	-139.265	1.30509e-168
piRNA	21ur-2995	21ur-2995	4.58804	-139.214	0.000276447
miRNA	miR-58-3p	miR-58-3p	91437.7	-138.708	0
piRNA	21ur-13058	21ur-13058	4.43629	-137.474	0.00685687
miRNA	miR-232-3p	miR-232-3p	15.0796	-136.086	6.88508e-08
piRNA	21ur-4210	21ur-4210	4.40835	-134.47	3.46725e-05
miRNA	miR-4813-5p	miR-4813-5p	4.35283	-131.922	0.000880687
piRNA	21ur-11202	21ur-11202	4.38621	-130.768	0.000360545
piRNA	21ur-1181	21ur-1181	4.18439	-128.808	0.00857488
piRNA	21ur-7567	21ur-7567	4.11762	-127.006	0.00876712
piRNA	21ur-6005	21ur-6005	4.15101	-126.949	0.00503958
miRNA	miR-83-3p	miR-83-3p	3.75243	-126.415	0.0017182
miRNA	miR-245-3p	miR-245-3p	264.071	-126.07	1.34031e-56
miRNA	miR-43-3p	miR-43-3p	8.09324	-125.654	0.000130203
miRNA	miR-1822-3p	miR-1822-3p	98.169	-123.885	6.64473e-50
miRNA	miR-230-3p	miR-230-3p	7.33529	-123.185	0.000155419
miRNA	miR-1830-3p	miR-1830-3p	7.28612	-122.942	5.12281e-06
miRNA	miR-52-5p	miR-52-5p	3835.83	-122.701	0
miRNA	miR-48-3p	miR-48-3p	3.51723	-118.243	0.00213336
miRNA	miR-243-3p	miR-243-3p	50.9999	-117.371	2.17e-27
piRNA	21ur-5157	21ur-5157	3.92124	-116.849	0.000222384
miRNA	miR-788-5p	miR-788-5p	3.92124	-116.849	0.000222384
miRNA	miR-785	miR-785	19.3394	-116.483	1.00985e-09
miRNA	miR-794-3p	miR-794-3p	3.72486	-115.593	0.000159927
piRNA	21ur-12869	21ur-12869	12.6146	-114.444	3.21544e-06
mut	F58F9.1	F58F9.1	7.01003	-112.954	6.06087e-06
piRNA	21ur-2962	21ur-2962	3.71942	-111.446	0.00140757
piRNA	21ur-6418	21ur-6418	3.71942	-111.446	0.00140757
mut	WBT25G12.8	WBT25G12.8	67.1055	-111.332	2.30614e-25
miRNA	miR-74-3p	miR-74-3p	35.6918	-109.474	4.26977e-21
miRNA	miR-259-3p	miR-259-3p	6.35073	-108.214	1.33794e-05
miRNA	miR-54-3p	miR-54-3p	441.092	-107.644	3.86989e-181
miRNA	miR-799	miR-799	16.425	-107.552	1.35252e-09
miRNA	miR-45-5p	miR-45-5p	29.2846	-107.353	3.00829e-17
piRNA	21ur-14038	21ur-14038	7.02825	-106.695	6.23189e-05
piRNA	21ur-3537	21ur-3537	3.48421	-106.567	0.0130919
piRNA	21ur-9445	21ur-9445	3.48421	-106.567	0.0130919
piRNA	21ur-9491	21ur-9491	3.48421	-106.567	0.0130919
miRNA	miR-70-5p	miR-70-5p	3.47296	-105.487	0.0002071
piRNA	21ur-10432	21ur-10432	3.43413	-105.256	0.0133386
piRNA	21ur-13461	21ur-13461	3.24319	-105.144	0.000230864
piRNA	21ur-4044	21ur-4044	3.45083	-105.073	0.00937948
miRNA	miR-248	miR-248	122.088	-105.048	4.0965e-68
mut	Y17D7B.4	Y17D7B.4	496.05	-104.694	2.16453e-161
piRNA	21ur-5715	21ur-5715	6.11009	-98.3671	2.12868e-05
miRNA	miR-86-3p	miR-86-3p	31.2617	-98.0729	7.14794e-16
piRNA	21ur-14577	21ur-14577	3.23775	-96.5642	0.000548804
piRNA	21ur-1717	21ur-1717	3.23775	-96.5642	0.000548804
piRNA	21ur-2748	21ur-2748	3.23775	-96.5642	0.000548804
miRNA	miR-1-5p	miR-1-5p	5.18352	-91.5198	0.000126055
mut	W04B5.1	W04B5.1	357.087	-91.3426	3.17342e-171
miRNA	miR-235-3p	miR-235-3p	1186.18	-91.1369	2.63503e-91
piRNA	21ur-3391	21ur-3391	2.98585	-88.9806	0.00262372
piRNA	21ur-4841	21ur-4841	2.98585	-88.9806	0.00262372
piRNA	21ur-6541	21ur-6541	2.98585	-88.9806	0.00262372
piRNA	21ur-3637	21ur-3637	14.6679	-88.9506	2.8521e-08
piRNA	21ur-7498	21ur-7498	3.00255	-88.5551	0.00184396
mut	C40A11.10	mir-8199	19.1608	-87.3904	4.64348e-11
piRNA	21ur-6858	21ur-6858	10.0006	-84.8529	0.000119812
piRNA	21ur-10434	21ur-10434	2.75065	-83.5932	0.0221897
piRNA	21ur-7634	21ur-7634	2.75065	-83.5932	0.0221897
miRNA	miR-786-5p	miR-786-5p	2.75065	-83.5932	0.0221897
piRNA	21ur-612	21ur-612	2.76734	-83.5925	0.0177808
piRNA	21ur-6442	21ur-6442	2.76734	-83.5925	0.0177808
piRNA	21ur-9846	21ur-9846	2.76734	-83.5925	0.0177808
piRNA	21ur-10944	21ur-10944	9.81053	-83.4711	1.91096e-05
piRNA	21ur-6501	21ur-6501	9.3568	-80.954	0.000141454
miRNA	miR-229-5p	miR-229-5p	855.313	-80.6432	2.69661e-245
piRNA	21ur-5335	21ur-5335	5.36358	-80.5626	0.00029411
piRNA	21ur-1786	21ur-1786	2.57096	-79.6185	0.0133386
piRNA	21ur-7305	21ur-7305	4.87066	-78.8208	0.00110296
miRNA	miR-55-5p	miR-55-5p	9.54943	-78.6986	3.35471e-05
piRNA	21ur-7287	21ur-7287	5.14712	-77.2034	0.000796048
miRNA	miR-1821	miR-1821	2.55426	-77.1254	0.00206143
miRNA	lsy-6	lsy-6	2.53757	-76.851	0.00207153
piRNA	21ur-7266	21ur-7266	2.3245	-76.4924	0.0019086
piRNA	21ur-9834	21ur-9834	4.68553	-73.4948	0.000153972
piRNA	21ur-7923	21ur-7923	22.4601	-72.5284	5.16461e-07
miRNA	miR-358-5p	miR-358-5p	2.11142	-72.3615	0.0176766
miRNA	miR-5551-5p	miR-5551-5p	4.01293	-71.868	0.000667798
piRNA	21ur-440	21ur-440	2.33575	-71.4347	0.0277079
piRNA	21ur-2985	21ur-2985	12.8341	-71.1288	1.48075e-06
miRNA	miR-66-5p	miR-66-5p	9214.63	-70.813	2.90138e-198
miRNA	miR-84-3p	miR-84-3p	24.536	-70.1636	5.5133e-14
mut	Y36E3A.2	Y36E3A.2	93.8583	-68.4664	4.19119e-56
piRNA	21ur-15533	21ur-15533	2.31906	-68.4327	0.00596835
piRNA	21ur-5092	21ur-5092	2.31906	-68.4327	0.00596835
piRNA	21ur-8392	21ur-8392	2.31906	-68.4327	0.00596835
piRNA	21ur-89	21ur-89	2.31906	-68.4327	0.00596835
piRNA	21ur-5476	21ur-5476	2.30236	-68.1278	0.00600806
piRNA	21ur-9219	21ur-9219	2.30236	-68.1278	0.00600806
piRNA	21ur-4835	21ur-4835	7.45603	-67.6027	0.000246458
piRNA	21ur-5194	21ur-5194	4.46158	-67.5667	0.00244668
miRNA	miR-240-5p	miR-240-5p	24.3059	-67.4463	3.07024e-13
piRNA	21ur-13684	21ur-13684	2.10598	-67.3129	0.0167902
piRNA	21ur-4749	21ur-4749	2.08929	-67.0228	0.00357494
piRNA	21ur-9506	21ur-9506	2.08929	-67.0228	0.00357494
piRNA	21ur-11005	21ur-11005	4.46364	-66.5084	0.00154555
miRNA	miR-44-3p	miR-44-3p	879.053	-65.8957	1.11808e-136
miRNA	miR-45-3p	miR-45-3p	879.053	-65.8957	1.11808e-136
miRNA	miR-48-5p	miR-48-5p	6131.36	-65.4973	8.82033e-90
miRNA	miR-90-3p	miR-90-3p	5514.96	-64.4845	3.36702e-25
miRNA	miR-79-5p	miR-79-5p	1.85952	-63.6776	0.0248065
piRNA	21ur-7464	21ur-7464	7.32847	-63.121	0.000201783
piRNA	21ur-2467	21ur-2467	46.603	-62.4863	1.80178e-12
piRNA	21ur-11297	21ur-11297	2.08385	-62.484	0.0421596
piRNA	21ur-13526	21ur-13526	2.08385	-62.484	0.0421596
piRNA	21ur-13541	21ur-13541	2.08385	-62.484	0.0421596
piRNA	21ur-1374	21ur-1374	2.08385	-62.484	0.0421596
piRNA	21ur-1790	21ur-1790	2.08385	-62.484	0.0421596
piRNA	21ur-3507	21ur-3507	2.08385	-62.484	0.0421596
piRNA	21ur-3508	21ur-3508	2.08385	-62.484	0.0421596
piRNA	21ur-5259	21ur-5259	2.08385	-62.484	0.0421596
piRNA	21ur-5817	21ur-5817	2.08385	-62.484	0.0421596
piRNA	21ur-6906	21ur-6906	2.08385	-62.484	0.0421596
piRNA	21ur-8419	21ur-8419	2.08385	-62.484	0.0421596
piRNA	21ur-11061	21ur-11061	2.06716	-62.089	0.0425381
piRNA	21ur-12955	21ur-12955	2.06716	-62.089	0.0425381
piRNA	21ur-14720	21ur-14720	2.06716	-62.089	0.0425381
piRNA	21ur-1487	21ur-1487	2.06716	-62.089	0.0425381
piRNA	21ur-2785	21ur-2785	2.06716	-62.089	0.0425381
piRNA	21ur-455	21ur-455	2.06716	-62.089	0.0425381
piRNA	21ur-9307	21ur-9307	2.06716	-62.089	0.0425381
piRNA	21ur-7034	21ur-7034	14.5666	-61.9667	1.31867e-05
piRNA	21ur-1878	21ur-1878	43.3927	-61.5165	4.60805e-14
miRNA	miR-73-3p	miR-73-3p	836.772	-60.7021	1.05849e-49
piRNA	21ur-6206	21ur-6206	3.97991	-59.3021	0.00107513
piRNA	21ur-3337	21ur-3337	7.53635	-59.3	5.85204e-05
piRNA	21ur-6519	21ur-6519	3.76684	-59.0103	0.000807992
piRNA	21ur-10375	21ur-10375	1.87078	-58.5655	0.0293155
piRNA	21ur-11255	21ur-11255	1.87078	-58.5655	0.0293155
piRNA	21ur-1653	21ur-1653	1.87078	-58.5655	0.0293155
piRNA	21ur-3432	21ur-3432	1.87078	-58.5655	0.0293155
piRNA	21ur-8667	21ur-8667	1.87078	-58.5655	0.0293155
piRNA	21ur-9787	21ur-9787	1.87078	-58.5655	0.0293155
piRNA	21ur-1692	21ur-1692	1.85408	-57.465	0.00761731
piRNA	21ur-4879	21ur-4879	1.85408	-57.465	0.00761731
piRNA	21ur-5794	21ur-5794	1.85408	-57.465	0.00761731
piRNA	21ur-7942	21ur-7942	1.85408	-57.465	0.00761731
miRNA	miR-244-3p	miR-244-3p	1.85408	-57.465	0.00761731
miRNA	miR-4813-3p	miR-4813-3p	12.2166	-57.3411	2.27257e-08
piRNA	21ur-7014	21ur-7014	20.4472	-57.2413	6.92722e-11
csr	K09F5.2	vit-1	16.0891	-57.0913	1.50944e-10
miRNA	miR-1820-5p	miR-1820-5p	116.297	-56.9979	1.22037e-42
piRNA	21ur-10487	21ur-10487	7.30205	-56.621	0.000491184
piRNA	21ur-3681	21ur-3681	13.9398	-56.3736	3.68116e-07
piRNA	21ur-7019	21ur-7019	3.79049	-56.2835	0.0039028
miRNA	miR-794-5p	miR-794-5p	12.8278	-55.8981	9.88078e-09
piRNA	21ur-12167	21ur-12167	3.74042	-55.7504	0.00394034
piRNA	21ur-14027	21ur-14027	1.64101	-55.5346	0.0354247
piRNA	21ur-3833	21ur-3833	3.7738	-55.4053	0.00272811
miRNA	miR-55-3p	miR-55-3p	10150.8	-55.09	5.94166e-27
piRNA	21ur-6525	21ur-6525	3.5003	-54.8179	0.00586993
mut	F52D2.8	fbxa-46	21.2777	-54.2909	2.11156e-09
piRNA	21ur-3056	21ur-3056	3.53163	-54.1208	0.00147483
piRNA	21ur-13883	21ur-13883	6.56643	-53.9523	0.000572177
piRNA	21ur-6559	21ur-6559	6.98338	-53.8706	0.00648978
piRNA	21ur-9988	21ur-9988	3.49825	-53.8593	0.00148061
miRNA	lin-4-5p	lin-4-5p	3112.47	-53.8468	2.88447e-196
piRNA	21ur-7440	21ur-7440	3.53369	-53.6662	0.00109997
miRNA	miR-34-3p	miR-34-3p	59.1324	-53.3701	8.4808e-31
piRNA	21ur-6780	21ur-6780	13.2017	-53.2408	1.15633e-05
piRNA	21ur-7873	21ur-7873	3.50521	-53.0465	0.0175124
piRNA	21ur-4229	21ur-4229	3.47611	-53.0155	0.0171641
piRNA	21ur-7170	21ur-7170	3.53859	-53.0018	0.0130563
piRNA	21ur-7674	21ur-7674	3.53859	-53.0018	0.0130563
piRNA	21ur-3514	21ur-3514	9.16902	-52.921	2.42968e-05
piRNA	21ur-9747	21ur-9747	6.64069	-52.4238	0.000151481
piRNA	21ur-625	21ur-625	6.55814	-52.4065	0.00167051
miRNA	miR-87-3p	miR-87-3p	12.0646	-52.057	2.7086e-09
miRNA	miR-41-3p	miR-41-3p	522.113	-51.325	1.13914e-10
piRNA	21ur-2133	21ur-2133	3.33187	-51.1287	0.00998529
piRNA	21ur-3692	21ur-3692	6.14028	-51.0483	7.46892e-05
piRNA	21ur-4218	21ur-4218	3.24635	-50.4073	0.0102417
miRNA	miR-53-5p	miR-53-5p	223.584	-49.9498	3.24197e-139
piRNA	21ur-10954	21ur-10954	3.06666	-49.1529	0.00181557
piRNA	21ur-12377	21ur-12377	3.06666	-49.1529	0.00181557
piRNA	21ur-5144	21ur-5144	3.28179	-49.126	0.00293523
piRNA	21ur-1179	21ur-1179	1.61888	-48.0989	0.0195459
piRNA	21ur-15416	21ur-15416	1.61888	-48.0989	0.0195459
piRNA	21ur-2225	21ur-2225	1.61888	-48.0989	0.0195459
piRNA	21ur-2353	21ur-2353	1.61888	-48.0989	0.0195459
piRNA	21ur-515	21ur-515	1.61888	-48.0989	0.0195459
piRNA	21ur-5201	21ur-5201	1.61888	-48.0989	0.0195459
piRNA	21ur-5418	21ur-5418	1.61888	-48.0989	0.0195459
piRNA	21ur-6074	21ur-6074	1.61888	-48.0989	0.0195459
piRNA	21ur-6085	21ur-6085	1.61888	-48.0989	0.0195459
piRNA	21ur-9640	21ur-9640	1.61888	-48.0989	0.0195459
piRNA	21ur-9694	21ur-9694	1.61888	-48.0989	0.0195459
piRNA	21ur-9925	21ur-9925	1.61888	-48.0989	0.0195459
mut	K01A2.8	mps-2	43.965	-47.54	3.50484e-17
piRNA	21ur-2935	21ur-2935	25.4158	-47.0013	4.39914e-11
piRNA	21ur-7030	21ur-7030	7.74652	-46.8114	0.00194864
miRNA	miR-80-5p	miR-80-5p	330.69	-46.7489	6.63124e-165
piRNA	21ur-4347	21ur-4347	5.64773	-46.7181	0.00413877
mut	B0001.6	eri-12	130.366	-46.4158	7.48612e-73
mut	Y43F8B.17	Y43F8B.17	23.1412	-46.1568	2.17065e-13
piRNA	21ur-9692	21ur-9692	3.09031	-45.1557	0.00685423
piRNA	21ur-13038	21ur-13038	3.07997	-45.1141	0.00672023
piRNA	21ur-2142	21ur-2142	3.05693	-44.8396	0.00691945
piRNA	21ur-8162	21ur-8162	3.04658	-44.7997	0.00678006
piRNA	21ur-4951	21ur-4951	17.2789	-44.5579	6.02093e-07
piRNA	21ur-15278	21ur-15278	3.06327	-44.5301	0.00544
miRNA	miR-71-3p	miR-71-3p	62.0518	-44.4644	3.25766e-33
piRNA	21ur-4348	21ur-4348	2.84385	-43.9775	0.0032843
piRNA	21ur-11703	21ur-11703	4.94059	-43.5212	0.000741544
piRNA	21ur-1581	21ur-1581	9.89993	-43.1334	2.04145e-06
piRNA	21ur-3204	21ur-3204	5.15572	-42.9151	0.00173508
piRNA	21ur-2820	21ur-2820	2.82601	-42.249	0.0273063
piRNA	21ur-5001	21ur-5001	2.82601	-42.249	0.0273063
piRNA	21ur-6011	21ur-6011	2.84476	-42.2385	0.0271532
piRNA	21ur-7683	21ur-7683	2.83841	-41.7699	0.0234589
piRNA	21ur-1338	21ur-1338	2.80932	-41.7367	0.0230255
mut	W01A11.3	unc-83	41.3897	-41.0639	5.53548e-29
piRNA	21ur-4408	21ur-4408	21.8111	-40.6341	1.78715e-10
piRNA	21ur-1690	21ur-1690	8.0724	-40.3437	0.000267604
piRNA	21ur-2259	21ur-2259	2.61294	-40.2408	0.0172219
miRNA	miR-356b-3p	miR-356b-3p	23.3838	-40.1381	2.08023e-15
piRNA	21ur-12669	21ur-12669	2.38523	-39.4963	0.00556227
piRNA	21ur-8673	21ur-8673	2.36648	-39.4924	0.00560821
piRNA	21ur-1740	21ur-1740	5.20151	-39.2981	0.00181761
piRNA	21ur-5723	21ur-5723	4.95595	-39.07	0.0175257
piRNA	21ur-8363	21ur-8363	2.57955	-38.9602	0.00637382
miRNA	miR-57-5p	miR-57-5p	440.333	-38.9482	8.04728e-66
miRNA	miR-58-5p	miR-58-5p	40.5421	-38.3387	8.0444e-12
miRNA	miR-230-5p	miR-230-5p	2.1534	-38.2354	0.0196031
piRNA	21ur-10985	21ur-10985	2.13671	-38.092	0.019794
piRNA	21ur-4821	21ur-4821	6.11434	-37.7193	0.00103945
piRNA	21ur-4941	21ur-4941	4.2571	-37.681	0.00155919
piRNA	21ur-5613	21ur-5613	12.8186	-37.4893	2.92994e-05
piRNA	21ur-4453	21ur-4453	4.93291	-37.1796	0.0139087
piRNA	21ur-13590	21ur-13590	4.30924	-37.1201	0.00489706
piRNA	21ur-3657	21ur-3657	18.2482	-36.7278	1.14929e-08
mut	K02E2.6	K02E2.6	914.706	-35.9157	2.45265e-215
piRNA	21ur-2079	21ur-2079	2.37773	-35.8573	0.033675
piRNA	21ur-7976	21ur-7976	2.39648	-35.8478	0.0334496
piRNA	21ur-2409	21ur-2409	6.0997	-35.6868	0.00121383
csr	C42D8.2	vit-2	19.4027	-35.5943	5.08116e-11
miRNA	miR-64-5p	miR-64-5p	6835.51	-35.3753	8.04728e-66
piRNA	21ur-5466	21ur-5466	2.35675	-35.3539	0.0348906
miRNA	miR-235-5p	miR-235-5p	2.35675	-35.3539	0.0348906
piRNA	21ur-6481	21ur-6481	2.3464	-35.3272	0.0341816
piRNA	21ur-618	21ur-618	14.2611	-35.2573	2.96571e-05
miRNA	miR-65-5p	miR-65-5p	5554.65	-34.7486	1.04624e-56
miRNA	miR-356a	miR-356a	7.66058	-34.4618	4.05238e-06
miRNA	miR-90-5p	miR-90-5p	66.2497	-34.4471	9.58273e-32
piRNA	21ur-3726	21ur-3726	2.13127	-34.4236	0.00953663
piRNA	21ur-597	21ur-597	2.13127	-34.4236	0.00953663
piRNA	21ur-5364	21ur-5364	2.36104	-34.3651	0.0141935
piRNA	21ur-7895	21ur-7895	2.36104	-34.3651	0.0141935
piRNA	21ur-8031	21ur-8031	2.36104	-34.3651	0.0141935
piRNA	21ur-7004	21ur-7004	2.37979	-34.3514	0.014095
piRNA	21ur-7536	21ur-7536	2.37979	-34.3514	0.014095
mut	Y43F8B.7	Y43F8B.7	18.8132	-34.3033	1.68739e-11
piRNA	21ur-10592	21ur-10592	2.13333	-34.27	0.0206196
piRNA	21ur-10190	21ur-10190	2.37344	-34.2497	0.014427
piRNA	21ur-5954	21ur-5954	2.34434	-34.2293	0.0142629
piRNA	21ur-6165	21ur-6165	2.34434	-34.2293	0.0142629
piRNA	21ur-8048	21ur-8048	2.34434	-34.2293	0.0142629
piRNA	21ur-1055	21ur-1055	20.7765	-33.997	0.000186146
mut	Y105C5A.1271	Y105C5A.1271	67.6259	-33.7705	3.51464e-47
piRNA	21ur-5215	21ur-5215	3.56817	-33.7215	0.0350729
piRNA	21ur-5090	21ur-5090	1.92025	-33.6692	0.0267218
piRNA	21ur-3982	21ur-3982	3.76999	-33.4215	0.00721633
piRNA	21ur-8580	21ur-8580	3.76999	-33.4215	0.00721633
piRNA	21ur-509	21ur-509	12.4384	-33.4004	3.03822e-06
miRNA	miR-56-5p	miR-56-5p	5.44754	-33.2533	0.00161768
piRNA	21ur-414	21ur-414	14.2455	-33.2425	4.22607e-07
piRNA	21ur-7686	21ur-7686	3.55148	-33.098	0.0279746
piRNA	21ur-8391	21ur-8391	5.73398	-33.0092	9.132e-05
piRNA	21ur-773	21ur-773	3.53479	-32.9684	0.028117
miRNA	miR-52-3p	miR-52-3p	3.79418	-32.6984	0.00153354
miRNA	miR-38-3p	miR-38-3p	812.278	-32.6833	7.64346e-32
piRNA	21ur-2295	21ur-2295	63.8804	-31.985	7.25371e-09
piRNA	21ur-8114	21ur-8114	6.68329	-31.9406	0.00572697
piRNA	21ur-7129	21ur-7129	47.9247	-31.5289	6.70845e-15
miRNA	miR-80-3p	miR-80-3p	9053.11	-30.6671	8.36085e-25
miRNA	miR-42-3p	miR-42-3p	82.9962	-30.2758	8.51673e-26
piRNA	21ur-5990	21ur-5990	5.45994	-30.0215	0.000748951
piRNA	21ur-3595	21ur-3595	3.07525	-29.9483	0.0162555
piRNA	21ur-2965	21ur-2965	14.0306	-29.8904	7.76082e-08
piRNA	21ur-1561	21ur-1561	23.586	-29.7554	4.43407e-09
piRNA	21ur-3348	21ur-3348	1.94185	-29.7469	0.0357391
miRNA	miR-232-5p	miR-232-5p	1.94185	-29.7469	0.0357391
piRNA	21ur-370	21ur-370	1.9315	-29.7353	0.0348685
piRNA	21ur-13888	21ur-13888	8.85889	-29.6027	7.85111e-05
piRNA	21ur-2955	21ur-2955	23.7598	-29.511	1.25583e-07
piRNA	21ur-7650	21ur-7650	3.60271	-29.5046	0.0029056
piRNA	21ur-5349	21ur-5349	1.90847	-29.4699	0.0363467
piRNA	21ur-6087	21ur-6087	1.90847	-29.4699	0.0363467
piRNA	21ur-2461	21ur-2461	1.89812	-29.4607	0.0354863
piRNA	21ur-5009	21ur-5009	2.87887	-29.3206	0.00686131
piRNA	21ur-4733	21ur-4733	1.92516	-29.2801	0.0182684
piRNA	21ur-7309	21ur-7309	1.92516	-29.2801	0.0182684
piRNA	21ur-7566	21ur-7566	1.89606	-29.2755	0.0181183
miRNA	miR-57-3p	miR-57-3p	1.89606	-29.2755	0.0181183
piRNA	21ur-11763	21ur-11763	1.91481	-29.2711	0.0179804
piRNA	21ur-2589	21ur-2589	1.70174	-29.2557	0.0378635
piRNA	21ur-1796	21ur-1796	1.71208	-29.2312	0.0388312
piRNA	21ur-7425	21ur-7425	3.32171	-29.1952	0.00637637
miRNA	miR-71-5p	miR-71-5p	1458.24	-29.1626	1.65848e-107
piRNA	21ur-14327	21ur-14327	1.69539	-29.0995	0.0393248
mut	C44B11.6	C44B11.6	842.904	-29.061	8.58836e-121
piRNA	21ur-1375	21ur-1375	9.12319	-29.0178	2.31883e-05
piRNA	21ur-5985	21ur-5985	38.6438	-28.6967	4.3995e-10
piRNA	21ur-212	21ur-212	7.5856	-28.3458	0.00250352
piRNA	21ur-1924	21ur-1924	10.4988	-28.1894	2.99147e-06
piRNA	21ur-683	21ur-683	5.01801	-28.1258	0.000669648
piRNA	21ur-7704	21ur-7704	5.01801	-28.1258	0.000669648
miRNA	miR-254	miR-254	68.4241	-28.0297	1.12723e-39
piRNA	21ur-6919	21ur-6919	11.9068	-27.986	2.58933e-07
miRNA	miR-56-3p	miR-56-3p	9142.29	-27.9727	2.42368e-15
piRNA	21ur-7275	21ur-7275	72.6497	-27.8408	2.08053e-09
piRNA	21ur-2830	21ur-2830	5.05345	-27.5444	0.00152741
miRNA	miR-786-3p	miR-786-3p	307.792	-27.4459	1.04257e-66
piRNA	21ur-9171	21ur-9171	3.11069	-27.3966	0.00342875
piRNA	21ur-361	21ur-361	3.35715	-27.3538	0.00539269
piRNA	21ur-8539	21ur-8539	55.8417	-27.3305	3.8768e-11
piRNA	21ur-10963	21ur-10963	38.872	-27.3263	1.74283e-08
piRNA	21ur-4854	21ur-4854	38.872	-27.3263	1.74283e-08
piRNA	21ur-2581	21ur-2581	3.06981	-27.3184	0.0168268
piRNA	21ur-9561	21ur-9561	8.59429	-27.2804	3.79451e-05
piRNA	21ur-6593	21ur-6593	3.61511	-27.2522	0.00557574
piRNA	21ur-10633	21ur-10633	6.94819	-27.0624	0.00402428
piRNA	21ur-7463	21ur-7463	65.6588	-27.0072	4.81507e-14
piRNA	21ur-5702	21ur-5702	9.52587	-26.9702	1.55846e-05
piRNA	21ur-8606	21ur-8606	19.6389	-26.8741	1.6977e-07
piRNA	21ur-3793	21ur-3793	3.35081	-26.5473	0.00467279
miRNA	miR-81-3p	miR-81-3p	6661.39	-26.5457	0
piRNA	21ur-4065	21ur-4065	3.61602	-26.333	0.028117
piRNA	21ur-1115	21ur-1115	4.56973	-26.3154	0.00103723
piRNA	21ur-6948	21ur-6948	7.14857	-26.2981	0.0109199
piRNA	21ur-8057	21ur-8057	6.51116	-26.2261	0.00130266
piRNA	21ur-623	21ur-623	2.8513	-26.1483	0.0475617
mut	E01G4.5	E01G4.5	812.361	-26.076	2.43333e-82
piRNA	21ur-6158	21ur-6158	4.29908	-26.0598	0.00274152
piRNA	21ur-4535	21ur-4535	20.165	-25.9414	1.30705e-07
mut	WBT16A1.9	WBT16A1.9	50.7875	-25.9371	1.6039e-16
miRNA	miR-237-5p	miR-237-5p	2662.56	-25.7313	2.56275e-174
piRNA	21ur-8427	21ur-8427	5.49496	-25.7208	0.000723562
mut	Y59H11AR.6	Y59H11AR.6	1698.45	-25.5672	0
piRNA	21ur-1259	21ur-1259	3.17317	-25.2279	0.0111996
piRNA	21ur-5281	21ur-5281	3.36956	-25.2187	0.0054742
piRNA	21ur-990	21ur-990	3.35286	-25.214	0.00679445
piRNA	21ur-7624	21ur-7624	4.5309	-25.1517	0.00342587
piRNA	21ur-2081	21ur-2081	17.0146	-25.0958	1.49516e-09
piRNA	21ur-6169	21ur-6169	17.6883	-25.0591	2.1679e-05
piRNA	21ur-3589	21ur-3589	4.55794	-24.8959	0.00419646
piRNA	21ur-3742	21ur-3742	5.29962	-24.8611	0.0125872
piRNA	21ur-692	21ur-692	3.08856	-24.763	0.0116901
piRNA	21ur-14096	21ur-14096	10.5353	-24.737	7.10493e-05
piRNA	21ur-5271	21ur-5271	3.3799	-24.6439	0.0108044
piRNA	21ur-5843	21ur-5843	3.3799	-24.6439	0.0108044
piRNA	21ur-2376	21ur-2376	133.553	-24.6074	2.99641e-24
piRNA	21ur-1960	21ur-1960	2.67276	-24.5807	0.00650109
mut	K02E2.11	K02E2.11	80.009	-24.5759	2.17428e-56
piRNA	21ur-13215	21ur-13215	7.69773	-24.4715	1.69898e-05
piRNA	21ur-295	21ur-295	109.506	-24.4069	7.72525e-13
piRNA	21ur-3002	21ur-3002	9.65132	-24.3792	0.000159927
piRNA	21ur-717	21ur-717	3.13229	-24.3316	0.0122635
miRNA	miR-82-3p	miR-82-3p	7175.08	-24.3239	2.62024e-109
piRNA	21ur-1150	21ur-1150	42.3515	-24.283	3.02283e-15
piRNA	21ur-1719	21ur-1719	95.3965	-24.2145	3.76331e-14
piRNA	21ur-219	21ur-219	1.66086	-24.1778	0.0391005
piRNA	21ur-1075	21ur-1075	1.6796	-24.1679	0.0388107
piRNA	21ur-1345	21ur-1345	1.6796	-24.1679	0.0388107
piRNA	21ur-3415	21ur-3415	6.2563	-24.1061	0.000491138
piRNA	21ur-5833	21ur-5833	4.30114	-24.0748	0.00129805
piRNA	21ur-14080	21ur-14080	3.1156	-24.0301	0.0103396
piRNA	21ur-4671	21ur-4671	17.2889	-24.0227	7.70282e-06
piRNA	21ur-5492	21ur-5492	3.84536	-23.9181	0.0175036
piRNA	21ur-9282	21ur-9282	3.84536	-23.9181	0.0175036
piRNA	21ur-9611	21ur-9611	4.61757	-23.8186	0.0018984
piRNA	21ur-3232	21ur-3232	3.1407	-23.8106	0.0234305
piRNA	21ur-3879	21ur-3879	6.97595	-23.6368	1.21703e-05
piRNA	21ur-3225	21ur-3225	2.63822	-23.4992	0.0162046
piRNA	21ur-8921	21ur-8921	4.12635	-23.4919	0.0138331
piRNA	21ur-999	21ur-999	8.96735	-23.4865	0.000141454
piRNA	21ur-631	21ur-631	19.8869	-23.4404	7.90587e-09
piRNA	21ur-4426	21ur-4426	4.10681	-23.3755	0.000993115
piRNA	21ur-7845	21ur-7845	2.88674	-23.357	0.0348969
piRNA	21ur-13591	21ur-13591	8.6835	-23.2037	6.56536e-06
piRNA	21ur-812	21ur-812	39.7712	-23.0306	1.41684e-16
piRNA	21ur-4901	21ur-4901	59.505	-22.9932	1.01833e-08
piRNA	21ur-4090	21ur-4090	2.87005	-22.9921	0.03037
mut	F39F10.4	F39F10.4	41.888	-22.9389	1.69282e-17
piRNA	21ur-5086	21ur-5086	38.784	-22.7947	1.41955e-11
piRNA	21ur-6066	21ur-6066	85.6345	-22.7714	3.4406e-09
piRNA	21ur-2193	21ur-2193	9.15944	-22.7084	0.000455598
piRNA	21ur-1395	21ur-1395	2.93797	-22.6859	0.0177611
piRNA	21ur-1504	21ur-1504	48.5801	-22.6412	3.86376e-10
mut	F56D6.16	F56D6.16	823.762	-22.3079	1.69241e-120
piRNA	21ur-6667	21ur-6667	4.29141	-22.2676	0.0153966
piRNA	21ur-9082	21ur-9082	8.8805	-22.2669	0.000946299
piRNA	21ur-698	21ur-698	2.4439	-22.2623	0.0168712
piRNA	21ur-2607	21ur-2607	3.58221	-22.208	0.00785077
piRNA	21ur-7994	21ur-7994	7.88692	-22.1567	0.00403842
piRNA	21ur-4673	21ur-4673	3.5989	-21.9512	0.00590294
piRNA	21ur-5567	21ur-5567	145.414	-21.9005	1.69378e-10
piRNA	21ur-14476	21ur-14476	2.65697	-21.6704	0.0116787
piRNA	21ur-8611	21ur-8611	48.2186	-21.6357	4.00755e-08
piRNA	21ur-8421	21ur-8421	12.1019	-21.6051	8.96361e-05
piRNA	21ur-5603	21ur-5603	61.7097	-21.5067	6.88842e-18
piRNA	21ur-4085	21ur-4085	34.9244	-21.3558	8.68848e-12
piRNA	21ur-2823	21ur-2823	115.267	-21.3357	2.16656e-13
piRNA	21ur-3801	21ur-3801	216.91	-21.2725	3.73136e-14
piRNA	21ur-3244	21ur-3244	21.9494	-21.1676	2.10982e-06
piRNA	21ur-7402	21ur-7402	11.6147	-21.1591	4.7774e-05
piRNA	21ur-802	21ur-802	13.7682	-21.1275	2.35542e-05
piRNA	21ur-2433	21ur-2433	304.045	-21.1069	3.05831e-27
miRNA	miR-73-5p	miR-73-5p	50.99	-21.0909	5.75443e-21
piRNA	21ur-1695	21ur-1695	13.4575	-20.9062	0.000223032
piRNA	21ur-4171	21ur-4171	6.46967	-20.8638	0.0250778
piRNA	21ur-7363	21ur-7363	2.44595	-20.6725	0.0208595
piRNA	21ur-250	21ur-250	2.91583	-20.6699	0.045711
piRNA	21ur-6492	21ur-6492	2.65903	-20.6126	0.0224516
miRNA	miR-77-5p	miR-77-5p	22.2526	-20.5275	3.54308e-06
piRNA	21ur-6160	21ur-6160	3.347	-20.5188	0.0145399
piRNA	21ur-5753	21ur-5753	2.4563	-20.5047	0.0123969
piRNA	21ur-3707	21ur-3707	2.89914	-20.4979	0.0398507
piRNA	21ur-7255	21ur-7255	53.6376	-20.4683	3.35303e-08
piRNA	21ur-4204	21ur-4204	27.0745	-20.3749	9.80341e-10
piRNA	21ur-228	21ur-228	3.9007	-20.3149	0.00254784
piRNA	21ur-9590	21ur-9590	5.27083	-20.3015	0.00489706
piRNA	21ur-3038	21ur-3038	4.88636	-20.2386	0.00108678
piRNA	21ur-1134	21ur-1134	5.06605	-20.1613	0.00126525
piRNA	21ur-6628	21ur-6628	5.28118	-19.9094	0.00538891
piRNA	21ur-9496	21ur-9496	3.62255	-19.8493	0.0270252
piRNA	21ur-11839	21ur-11839	3.60586	-19.7772	0.0271532
piRNA	21ur-3969	21ur-3969	15.0914	-19.5458	5.04724e-08
piRNA	21ur-2763	21ur-2763	3.90355	-19.4993	0.0137437
piRNA	21ur-2923	21ur-2923	5.03562	-19.4646	0.017023
piRNA	21ur-4188	21ur-4188	68.2801	-19.4292	5.29943e-11
piRNA	21ur-9251	21ur-9251	5.08479	-19.3255	0.000908446
piRNA	21ur-6803	21ur-6803	6.06851	-19.1676	0.000159013
piRNA	21ur-1420	21ur-1420	25.2635	-19.1364	1.84184e-11
piRNA	21ur-3230	21ur-3230	4.62502	-19.0205	0.00952934
piRNA	21ur-5660	21ur-5660	2.20235	-18.9073	0.0177209
piRNA	21ur-10224	21ur-10224	2.40507	-18.8865	0.0247932
piRNA	21ur-10716	21ur-10716	2.40507	-18.8865	0.0247932
piRNA	21ur-3138	21ur-3138	2.40507	-18.8865	0.0247932
piRNA	21ur-7107	21ur-7107	8.21534	-18.5733	6.26231e-05
piRNA	21ur-9646	21ur-9646	4.13004	-18.5298	0.00140019
piRNA	21ur-3773	21ur-3773	3.40948	-18.4734	0.00835923
piRNA	21ur-1467	21ur-1467	2.41542	-18.4459	0.0260797
piRNA	21ur-6509	21ur-6509	2.41542	-18.4459	0.0260797
piRNA	21ur-5826	21ur-5826	18.095	-18.3523	4.31704e-07
piRNA	21ur-505	21ur-505	42.4039	-18.3093	1.50619e-14
piRNA	21ur-3117	21ur-3117	18.8458	-18.1819	0.000723498
piRNA	21ur-4052	21ur-4052	6.5976	-18.1421	6.71431e-05
piRNA	21ur-6149	21ur-6149	3.65165	-18.0749	0.0361323
piRNA	21ur-15650	21ur-15650	2.42382	-18.0669	0.0448881
piRNA	21ur-1285	21ur-1285	8.0469	-18.0579	0.000168628
piRNA	21ur-8672	21ur-8672	4.86628	-18.0396	0.00183881
piRNA	21ur-3869	21ur-3869	5.18979	-17.8963	0.000213319
piRNA	21ur-124	21ur-124	17.5271	-17.8431	6.76443e-08
piRNA	21ur-3548	21ur-3548	2.22109	-17.7834	0.0209165
piRNA	21ur-8240	21ur-8240	15.1388	-17.519	1.22522e-05
piRNA	21ur-6325	21ur-6325	11.2272	-17.5145	7.86033e-05
piRNA	21ur-7306	21ur-7306	22.0999	-17.5016	1.97032e-08
piRNA	21ur-5145	21ur-5145	6.85011	-17.4687	0.000202869
piRNA	21ur-7729	21ur-7729	7.56276	-17.4577	0.000408856
piRNA	21ur-9168	21ur-9168	5.29406	-17.4426	0.00594675
piRNA	21ur-3979	21ur-3979	3.42823	-17.4156	0.00648176
piRNA	21ur-7559	21ur-7559	2.45086	-17.3577	0.0303425
piRNA	21ur-9457	21ur-9457	9.67129	-17.3419	0.00224931
piRNA	21ur-6213	21ur-6213	10.7219	-17.3355	2.3658e-06
piRNA	21ur-4151	21ur-4151	8.09317	-17.3348	0.00139095
piRNA	21ur-726	21ur-726	137.097	-17.3124	8.81702e-09
piRNA	21ur-4086	21ur-4086	2.43417	-17.2973	0.0304945
piRNA	21ur-7732	21ur-7732	3.41154	-17.2709	0.0054048
piRNA	21ur-1270	21ur-1270	5.82405	-17.2136	0.0195459
piRNA	21ur-3072	21ur-3072	103.302	-17.1692	4.19145e-13
piRNA	21ur-6842	21ur-6842	7.53275	-17.1519	0.00128862
piRNA	21ur-5739	21ur-5739	6.82804	-17.0418	0.00847362
piRNA	21ur-4967	21ur-4967	4.64777	-16.9883	0.00550604
piRNA	21ur-1540	21ur-1540	13.2437	-16.9774	4.89395e-07
piRNA	21ur-10435	21ur-10435	5.57463	-16.8874	0.0026239
piRNA	21ur-6631	21ur-6631	5.40571	-16.8795	0.00141116
piRNA	21ur-8324	21ur-8324	14.9307	-16.7515	8.55576e-07
piRNA	21ur-7295	21ur-7295	3.14089	-16.7437	0.0187442
piRNA	21ur-235	21ur-235	10.5515	-16.6723	3.60118e-06
piRNA	21ur-2632	21ur-2632	5.64388	-16.6634	0.00188875
piRNA	21ur-6250	21ur-6250	4.91799	-16.6059	0.000797926
piRNA	21ur-616	21ur-616	15.9196	-16.5722	2.00852e-08
piRNA	21ur-5507	21ur-5507	2.94451	-16.5493	0.00936125
piRNA	21ur-6095	21ur-6095	28.236	-16.5406	1.35067e-12
piRNA	21ur-3960	21ur-3960	25.7389	-16.4983	9.39363e-05
piRNA	21ur-5511	21ur-5511	19.115	-16.4039	7.3599e-05
piRNA	21ur-3310	21ur-3310	52.3189	-16.3748	2.2455e-10
piRNA	21ur-12122	21ur-12122	1.95679	-16.3406	0.0315375
piRNA	21ur-9686	21ur-9686	7.88215	-16.3237	0.000457428
piRNA	21ur-8987	21ur-8987	2.66351	-16.2647	0.0289296
piRNA	21ur-3594	21ur-3594	10.0615	-16.2476	2.09695e-06
piRNA	21ur-4943	21ur-4943	87.9347	-16.2327	1.13914e-10
piRNA	21ur-9180	21ur-9180	5.11939	-16.0526	0.038363
piRNA	21ur-8121	21ur-8121	10.2535	-16.0344	1.28958e-05
piRNA	21ur-668	21ur-668	17.248	-16.026	7.09689e-11
miRNA	miR-2210-3p	miR-2210-3p	6.29338	-15.9457	0.00674941
piRNA	21ur-2252	21ur-2252	8.29132	-15.8703	0.00231667
piRNA	21ur-2361	21ur-2361	24.7317	-15.8492	4.49222e-07
piRNA	21ur-9072	21ur-9072	4.37966	-15.7698	0.0346774
mut	F56D6.17	F56D6.17	124.463	-15.7145	3.94673e-34
piRNA	21ur-9909	21ur-9909	9.58318	-15.7106	0.000526666
piRNA	21ur-2091	21ur-2091	3.65963	-15.6498	0.0051176
piRNA	21ur-5054	21ur-5054	3.15964	-15.5947	0.0147559
piRNA	21ur-2737	21ur-2737	8.09094	-15.5541	0.000180608
csr	C10G6.1	egal-1	4.19949	-15.4891	0.00599139
piRNA	21ur-10318	21ur-10318	10.0743	-15.3298	5.4157e-06
mut	C18D4.4	C18D4.4	31.9879	-15.2252	1.16836e-20
piRNA	21ur-1619	21ur-1619	8.8371	-15.2198	0.00030218
piRNA	21ur-6969	21ur-6969	39.4364	-15.2069	4.24438e-22
piRNA	21ur-12908	21ur-12908	5.64952	-15.2004	0.000951766
piRNA	21ur-7485	21ur-7485	4.15781	-15.1763	0.0149201
miRNA	miR-240-3p	miR-240-3p	99.6355	-15.1499	1.13929e-12
piRNA	21ur-4996	21ur-4996	8.56203	-15.0969	0.000259708
piRNA	21ur-6271	21ur-6271	10.323	-15.0796	0.000511273
piRNA	21ur-6129	21ur-6129	2.49623	-15.0122	0.0276629
piRNA	21ur-4563	21ur-4563	1.98589	-14.991	0.0385919
piRNA	21ur-1025	21ur-1025	24.1381	-14.9521	1.19021e-13
piRNA	21ur-9158	21ur-9158	5.12091	-14.9299	0.00438073
piRNA	21ur-5890	21ur-5890	12.9843	-14.9062	0.000172403
piRNA	21ur-5042	21ur-5042	4.75439	-14.883	0.000657982
piRNA	21ur-1152	21ur-1152	12.021	-14.8811	0.00109285
mut	Y116A8B.1	Y116A8B.1	179.302	-14.8465	1.38148e-25
piRNA	21ur-3461	21ur-3461	2.68226	-14.8435	0.0175353
piRNA	21ur-1688	21ur-1688	19.1878	-14.8333	1.116e-05
piRNA	21ur-6058	21ur-6058	6.87745	-14.7923	0.000241822
piRNA	21ur-6546	21ur-6546	10.0592	-14.7804	0.000381848
piRNA	21ur-5711	21ur-5711	10.8835	-14.7688	0.000103534
piRNA	21ur-7793	21ur-7793	4.90826	-14.7173	0.00223224
piRNA	21ur-10970	21ur-10970	19.3333	-14.7081	5.78275e-05
piRNA	21ur-6328	21ur-6328	7.44639	-14.652	0.00537377
mut	W04B5.2	W04B5.2	391.818	-14.604	2.34508e-150
piRNA	21ur-1984	21ur-1984	16.4241	-14.5963	0.000133675
piRNA	21ur-7543	21ur-7543	2.69261	-14.5889	0.0186368
piRNA	21ur-7127	21ur-7127	3.47771	-14.5839	0.00357637
piRNA	21ur-10971	21ur-10971	2.50463	-14.5069	0.0315179
miRNA	miR-2214-3p	miR-2214-3p	3.27498	-14.4974	0.00552582
miRNA	miR-82-5p	miR-82-5p	19.1272	-14.4365	6.89757e-08
piRNA	21ur-15352	21ur-15352	21.5634	-14.4148	1.92348e-14
piRNA	21ur-6314	21ur-6314	13.7741	-14.4063	0.000292462
piRNA	21ur-10012	21ur-10012	6.22481	-14.3909	0.00878261
piRNA	21ur-1526	21ur-1526	10.5445	-14.3653	6.04194e-05
piRNA	21ur-4848	21ur-4848	11.0035	-14.3465	1.1708e-06
piRNA	21ur-9100	21ur-9100	2.21523	-14.2762	0.0423913
piRNA	21ur-4392	21ur-4392	58.6369	-14.2598	4.85321e-14
piRNA	21ur-5638	21ur-5638	4.95405	-14.2499	0.00464031
piRNA	21ur-488	21ur-488	3.9901	-14.2476	0.00151634
piRNA	21ur-7924	21ur-7924	3.40978	-14.2357	0.0316659
piRNA	21ur-4795	21ur-4795	3.22169	-14.2152	0.00877748
piRNA	21ur-1063	21ur-1063	25.9385	-14.1925	1.47701e-10
piRNA	21ur-3213	21ur-3213	173.119	-14.1644	1.34178e-17
piRNA	21ur-4692	21ur-4692	7.85192	-14.1278	0.000819529
mut	Y119D3B.8	fbxa-61	23.3702	-14.1157	1.05615e-14
piRNA	21ur-4421	21ur-4421	14.2507	-14.1034	5.27831e-05
piRNA	21ur-5822	21ur-5822	3.43477	-14.0901	0.0113812
piRNA	21ur-8969	21ur-8969	9.38064	-14.0743	7.46892e-05
piRNA	21ur-8823	21ur-8823	3.66659	-14.0391	0.0253517
piRNA	21ur-7897	21ur-7897	6.9178	-14.0359	0.0051556
piRNA	21ur-4539	21ur-4539	8.13292	-14.0074	0.000236092
piRNA	21ur-7786	21ur-7786	7.19437	-14.0011	0.000179898
piRNA	21ur-6815	21ur-6815	16.5569	-13.9823	0.000611204
piRNA	21ur-1632	21ur-1632	32.9298	-13.9692	1.79665e-10
miRNA	miR-241-3p	miR-241-3p	20.2955	-13.9547	3.36882e-11
piRNA	21ur-6473	21ur-6473	33.0142	-13.9459	4.28289e-07
piRNA	21ur-7085	21ur-7085	6.41133	-13.9316	0.00111296
piRNA	21ur-5154	21ur-5154	6.6919	-13.9014	0.000213571
piRNA	21ur-8259	21ur-8259	6.14068	-13.8556	0.00353722
piRNA	21ur-3577	21ur-3577	9.78392	-13.8418	0.000774307
piRNA	21ur-2106	21ur-2106	38.6208	-13.8203	3.03569e-10
piRNA	21ur-4375	21ur-4375	144.145	-13.8126	2.89921e-08
piRNA	21ur-9142	21ur-9142	2.71136	-13.793	0.0152139
piRNA	21ur-4125	21ur-4125	6.8633	-13.7823	0.000473784
piRNA	21ur-1555	21ur-1555	4.81053	-13.7701	0.00404906
piRNA	21ur-2242	21ur-2242	5.91249	-13.7664	0.0131756
piRNA	21ur-3545	21ur-3545	5.4434	-13.7615	0.00371305
piRNA	21ur-6582	21ur-6582	4.69815	-13.7539	0.00916169
mut	F47F6.1	lin-42	14.9278	-13.7198	3.44116e-08
piRNA	21ur-5013	21ur-5013	109.641	-13.7095	5.82938e-09
piRNA	21ur-7611	21ur-7611	7.63789	-13.6321	0.00647679
mut	F07H5.5	F07H5.5	144.244	-13.6273	5.19728e-49
piRNA	21ur-7192	21ur-7192	3.22375	-13.5949	0.00531824
miRNA	miR-2212-5p	miR-2212-5p	8.23822	-13.5067	0.000491184
piRNA	21ur-1391	21ur-1391	7.18179	-13.4574	0.000562465
piRNA	21ur-4475	21ur-4475	43.0917	-13.4555	3.80057e-11
piRNA	21ur-4632	21ur-4632	3.70203	-13.4534	0.0300784
mut	ZK380.5	ZK380.5	189.806	-13.4357	1.02475e-106
piRNA	21ur-5628	21ur-5628	21.4423	-13.3549	1.21914e-10
piRNA	21ur-24	21ur-24	4.21237	-13.35	0.00679892
piRNA	21ur-2660	21ur-2660	5.68557	-13.321	0.0187341
piRNA	21ur-8029	21ur-8029	2.7468	-13.2826	0.0267016
piRNA	21ur-5315	21ur-5315	2.76307	-13.2726	0.0285713
piRNA	21ur-3307	21ur-3307	6.42966	-13.1943	0.000261974
piRNA	21ur-13893	21ur-13893	3.25919	-13.1696	0.00642197
piRNA	21ur-1461	21ur-1461	2.46375	-13.0704	0.0373155
piRNA	21ur-5875	21ur-5875	7.66171	-13.0309	0.00105783
piRNA	21ur-5518	21ur-5518	2.44705	-13.0248	0.0375307
piRNA	21ur-6080	21ur-6080	16.8766	-13.0236	0.000132158
piRNA	21ur-262	21ur-262	2.24433	-13.0223	0.0269865
piRNA	21ur-9141	21ur-9141	4.71842	-13.0159	0.00311217
piRNA	21ur-809	21ur-809	2.75714	-12.9903	0.0291683
mut	R52.10	sdz-29	18.4301	-12.9827	7.72059e-12
piRNA	21ur-14538	21ur-14538	12.92	-12.9667	6.11825e-06
piRNA	21ur-1492	21ur-1492	3.25284	-12.9614	0.00700923
piRNA	21ur-1633	21ur-1633	3.25284	-12.9614	0.00700923
piRNA	21ur-5008	21ur-5008	40.5723	-12.924	2.75445e-10
piRNA	21ur-3276	21ur-3276	23.8967	-12.908	2.69908e-09
piRNA	21ur-5038	21ur-5038	9.40684	-12.908	0.000592696
piRNA	21ur-6508	21ur-6508	2.47409	-12.8132	0.0395943
piRNA	21ur-5457	21ur-5457	287.091	-12.7986	4.50499e-12
piRNA	21ur-5911	21ur-5911	6.94853	-12.7963	0.000544042
piRNA	21ur-2929	21ur-2929	13.0978	-12.7788	6.62383e-05
piRNA	21ur-5665	21ur-5665	22.3442	-12.7559	4.6958e-07
piRNA	21ur-3026	21ur-3026	8.32314	-12.7126	0.000426192
piRNA	21ur-1261	21ur-1261	2.26942	-12.6944	0.0492719
piRNA	21ur-3379	21ur-3379	5.71865	-12.6322	0.000497767
piRNA	21ur-10841	21ur-10841	4.70263	-12.5554	0.00953663
piRNA	21ur-3016	21ur-3016	25.8846	-12.4647	1.40981e-08
piRNA	21ur-7162	21ur-7162	2.4658	-12.3975	0.043522
piRNA	21ur-1278	21ur-1278	34.3535	-12.2945	3.8883e-08
piRNA	21ur-6277	21ur-6277	8.74391	-12.2495	0.000594815
piRNA	21ur-4684	21ur-4684	34.7158	-12.2364	0.000149102
piRNA	21ur-1956	21ur-1956	15.614	-12.2265	1.86454e-05
piRNA	21ur-5951	21ur-5951	2.97185	-12.2036	0.0192683
piRNA	21ur-1077	21ur-1077	29.7198	-12.1579	7.35606e-16
piRNA	21ur-2432	21ur-2432	6.92688	-12.1519	0.003459
piRNA	21ur-470	21ur-470	7.17449	-12.1175	0.00150961
piRNA	21ur-7645	21ur-7645	3.7474	-12.0715	0.00648978
piRNA	21ur-11001	21ur-11001	2.9822	-12.059	0.0381166
piRNA	21ur-5778	21ur-5778	14.9771	-12.0534	8.3293e-07
piRNA	21ur-12509	21ur-12509	10.8401	-12.0069	0.00049706
piRNA	21ur-1083	21ur-1083	20.6536	-11.9739	1.52384e-05
piRNA	21ur-5320	21ur-5320	45.9037	-11.9719	1.83443e-13
piRNA	21ur-954	21ur-954	6.93438	-11.9637	0.000536367
piRNA	21ur-1010	21ur-1010	33.8148	-11.9512	4.1631e-11
piRNA	21ur-7094	21ur-7094	3.55307	-11.9474	0.00942155
piRNA	21ur-2151	21ur-2151	21.695	-11.9343	2.16436e-05
piRNA	21ur-3469	21ur-3469	13.503	-11.8673	5.22638e-08
piRNA	21ur-7876	21ur-7876	12.7253	-11.8403	0.000347166
piRNA	21ur-8662	21ur-8662	12.3519	-11.7747	4.47413e-07
piRNA	21ur-4904	21ur-4904	8.44779	-11.7593	0.00017005
piRNA	21ur-8156	21ur-8156	5.84524	-11.7582	0.000580272
piRNA	21ur-6082	21ur-6082	4.28931	-11.7563	0.0250115
piRNA	21ur-6608	21ur-6608	5.55184	-11.7458	0.000732447
mut	C55B7.4	acdh-1	13.091	-11.65	5.57826e-06
piRNA	21ur-8032	21ur-8032	3.98322	-11.6385	0.0258244
piRNA	21ur-2352	21ur-2352	4.47492	-11.6071	0.00295262
piRNA	21ur-1642	21ur-1642	13.3972	-11.593	8.19607e-05
piRNA	21ur-10859	21ur-10859	3.08719	-11.5705	0.021249
piRNA	21ur-426	21ur-426	9.75939	-11.5636	0.000457074
piRNA	21ur-1895	21ur-1895	12.1964	-11.5527	0.00548471
piRNA	21ur-3860	21ur-3860	3.77649	-11.5405	0.00686131
piRNA	21ur-1493	21ur-1493	22.5542	-11.4882	6.6224e-11
piRNA	21ur-1325	21ur-1325	20.529	-11.4685	4.86097e-07
piRNA	21ur-2926	21ur-2926	23.7255	-11.4465	8.15594e-06
piRNA	21ur-1400	21ur-1400	4.29094	-11.4392	0.0018742
piRNA	21ur-209	21ur-209	5.77526	-11.4387	0.000550507
piRNA	21ur-6346	21ur-6346	5.53606	-11.4369	0.00717771
piRNA	21ur-13900	21ur-13900	5.70111	-11.4176	0.0202141
piRNA	21ur-3509	21ur-3509	7.03684	-11.3873	0.00934735
piRNA	21ur-2914	21ur-2914	11.7332	-11.3821	4.34744e-05
piRNA	21ur-472	21ur-472	9.7935	-11.3754	1.24344e-05
piRNA	21ur-2974	21ur-2974	4.51036	-11.3677	0.00362504
piRNA	21ur-2037	21ur-2037	16.9486	-11.3231	0.000102207
piRNA	21ur-15275	21ur-15275	1.99877	-11.2431	0.0478342
piRNA	21ur-6236	21ur-6236	12.3247	-11.2337	2.23785e-05
piRNA	21ur-2565	21ur-2565	4.50402	-11.1861	0.00315733
piRNA	21ur-3538	21ur-3538	13.7984	-11.1138	6.47987e-06
piRNA	21ur-7535	21ur-7535	11.0751	-11.089	0.00148179
mut	WBY53G8AM.1	WBY53G8AM.1	64.7127	-11.0718	6.36505e-10
piRNA	21ur-3063	21ur-3063	143.681	-11.0705	4.75723e-16
piRNA	21ur-38	21ur-38	21.3994	-11.0636	1.02441e-10
piRNA	21ur-713	21ur-713	8.29302	-11.0635	0.00127764
piRNA	21ur-6475	21ur-6475	52.1815	-11.0459	7.12771e-13
piRNA	21ur-5	21ur-5	3.78889	-11.0336	0.00927174
mut	WBTransposon00000086	WBTransposon00000086	65.0086	-10.9892	3.86643e-10
piRNA	21ur-2551	21ur-2551	5.26656	-10.978	0.00129805
piRNA	21ur-1229	21ur-1229	16.6851	-10.9482	1.5715e-05
piRNA	21ur-1155	21ur-1155	25.5346	-10.9046	1.71539e-13
piRNA	21ur-3558	21ur-3558	8.03895	-10.9041	0.000258609
piRNA	21ur-2688	21ur-2688	20.9773	-10.8983	1.65692e-07
piRNA	21ur-7489	21ur-7489	22.8525	-10.873	8.70931e-06
piRNA	21ur-6736	21ur-6736	4.48188	-10.8656	0.0296839
mut	C36A4.11	C36A4.11	701.334	-10.8649	2.7943e-121
mut	K06B9.6	K06B9.6	701.334	-10.8649	2.7943e-121
piRNA	21ur-4258	21ur-4258	114.525	-10.813	2.45318e-09
piRNA	21ur-60	21ur-60	112.886	-10.7659	8.95414e-10
miRNA	miR-1829a-5p	miR-1829a-5p	16.2761	-10.7457	0.000716434
mut	WBY60A3A.27	WBY60A3A.27	74.8779	-10.7354	1.16833e-09
miRNA	miR-72-5p	miR-72-5p	7615.79	-10.7326	5.06925e-55
piRNA	21ur-7211	21ur-7211	7.76286	-10.6899	0.0082122
piRNA	21ur-3910	21ur-3910	11.4472	-10.6788	8.046e-07
piRNA	21ur-1848	21ur-1848	66.2532	-10.6757	7.51706e-22
piRNA	21ur-8093	21ur-8093	6.41159	-10.6752	0.000306488
piRNA	21ur-4409	21ur-4409	2.55901	-10.6669	0.0196676
piRNA	21ur-7052	21ur-7052	8.24422	-10.6601	0.00070064
piRNA	21ur-3841	21ur-3841	3.31152	-10.6485	0.00852991
miRNA	miR-4816-3p	miR-4816-3p	3.31152	-10.6485	0.00852991
piRNA	21ur-2758	21ur-2758	6.78203	-10.6452	0.000292458
piRNA	21ur-3588	21ur-3588	7.81257	-10.6414	0.0292236
piRNA	21ur-4797	21ur-4797	7.5	-10.596	0.000820815
piRNA	21ur-8928	21ur-8928	4.36182	-10.5824	0.0483557
piRNA	21ur-2868	21ur-2868	4.63019	-10.5767	0.00763131
piRNA	21ur-32	21ur-32	109.869	-10.5661	1.48479e-11
piRNA	21ur-1355	21ur-1355	7.05553	-10.5511	0.000492653
piRNA	21ur-5020	21ur-5020	3.96907	-10.5257	0.0229515
piRNA	21ur-5485	21ur-5485	16.1666	-10.5092	3.28366e-05
piRNA	21ur-826	21ur-826	9.70326	-10.4972	0.000111213
piRNA	21ur-8959	21ur-8959	8.25905	-10.4955	0.00236915
piRNA	21ur-14982	21ur-14982	9.32061	-10.4895	0.00410475
piRNA	21ur-217	21ur-217	5.59425	-10.4395	0.00359347
piRNA	21ur-197	21ur-197	252.495	-10.4247	8.35765e-14
piRNA	21ur-6145	21ur-6145	3.05356	-10.4247	0.044479
piRNA	21ur-3110	21ur-3110	3.30323	-10.4237	0.0121022
piRNA	21ur-8761	21ur-8761	12.2517	-10.4175	0.00387408
piRNA	21ur-4992	21ur-4992	8.25868	-10.3288	0.00193463
piRNA	21ur-2199	21ur-2199	5.40742	-10.2783	0.0175371
mut	C02B8.2	fbxc-38	64.3791	-10.2328	9.6925e-22
piRNA	21ur-3199	21ur-3199	27.3708	-10.2287	3.72466e-09
piRNA	21ur-688	21ur-688	2.81582	-10.2283	0.0455195
piRNA	21ur-1217	21ur-1217	159.783	-10.2175	1.35024e-11
piRNA	21ur-5236	21ur-5236	4.11985	-10.208	0.00282559
piRNA	21ur-657	21ur-657	2.27596	-10.2063	0.0410033
piRNA	21ur-4568	21ur-4568	6.33375	-10.1746	0.000292409
piRNA	21ur-981	21ur-981	6.13942	-10.154	0.000402525
piRNA	21ur-2525	21ur-2525	9.17897	-10.1456	0.00134974
piRNA	21ur-4774	21ur-4774	4.01291	-10.1357	0.0344392
piRNA	21ur-342	21ur-342	48.4303	-10.1245	9.58494e-11
piRNA	21ur-4572	21ur-4572	81.3931	-10.1141	1.19783e-05
piRNA	21ur-9610	21ur-9610	2.5797	-10.0717	0.0454393
piRNA	21ur-7775	21ur-7775	4.56904	-10.0093	0.00678162
mut	F39E9.10	F39E9.10	849.098	-9.98861	7.24403e-96
miRNA	miR-1829a-3p	miR-1829a-3p	12.6921	-9.98861	0.000263512
piRNA	21ur-46	21ur-46	6.3291	-9.97705	0.014095
piRNA	21ur-5207	21ur-5207	44.29	-9.93246	2.47093e-09
mut	ZK402.3	ZK402.3	561.619	-9.92763	7.09817e-197
piRNA	21ur-3451	21ur-3451	17.2806	-9.91483	2.15551e-05
piRNA	21ur-5780	21ur-5780	11.1257	-9.9054	0.00123757
piRNA	21ur-6987	21ur-6987	36.1556	-9.856	6.90217e-05
piRNA	21ur-12784	21ur-12784	3.26869	-9.85125	0.0397538
piRNA	21ur-4893	21ur-4893	11.9634	-9.83903	0.000619279
piRNA	21ur-1876	21ur-1876	2.07529	-9.83536	0.0471721
miRNA	miR-36-3p	miR-36-3p	4859.01	-9.83226	1.20943e-27
piRNA	21ur-3102	21ur-3102	3.79143	-9.82395	0.00728832
miRNA	miR-247-3p	miR-247-3p	15.6851	-9.80883	3.67394e-07
piRNA	21ur-8518	21ur-8518	5.29021	-9.80248	0.0029086
piRNA	21ur-6007	21ur-6007	53.6529	-9.7522	3.34334e-11
piRNA	21ur-6079	21ur-6079	9.33579	-9.73625	0.000160165
piRNA	21ur-2553	21ur-2553	4.04987	-9.72592	0.00697962
piRNA	21ur-5363	21ur-5363	9.15394	-9.71959	0.0221598
piRNA	21ur-6729	21ur-6729	15.2081	-9.71732	2.56933e-06
mut	F46F5.5	F46F5.5	51.0177	-9.71647	1.32254e-07
miRNA	miR-359	miR-359	230.369	-9.70921	1.15044e-54
piRNA	21ur-9796	21ur-9796	4.55634	-9.69584	0.00559504
piRNA	21ur-1739	21ur-1739	3.54382	-9.66641	0.0279649
piRNA	21ur-4625	21ur-4625	4.36038	-9.6637	0.0440268
piRNA	21ur-28	21ur-28	18.7204	-9.6499	0.000352973
piRNA	21ur-2374	21ur-2374	89.2968	-9.6445	1.48133e-20
piRNA	21ur-5123	21ur-5123	5.09082	-9.64432	0.0346774
piRNA	21ur-176	21ur-176	5.77413	-9.63679	0.00887906
piRNA	21ur-10004	21ur-10004	3.03258	-9.62094	0.0275668
piRNA	21ur-6496	21ur-6496	2.32175	-9.61788	0.0426796
miRNA	miR-4816-5p	miR-4816-5p	5.55705	-9.58084	0.00237268
piRNA	21ur-5437	21ur-5437	13.4172	-9.53898	0.000107406
piRNA	21ur-5586	21ur-5586	5.278	-9.51828	0.0090627
piRNA	21ur-12919	21ur-12919	4.02725	-9.49307	0.0283196
piRNA	21ur-2826	21ur-2826	5.63943	-9.48227	0.0046761
piRNA	21ur-1148	21ur-1148	43.0131	-9.46961	3.40777e-06
piRNA	21ur-5312	21ur-5312	17.8985	-9.45922	0.00088367
piRNA	21ur-4982	21ur-4982	5.86013	-9.41673	0.0130563
piRNA	21ur-216	21ur-216	2.76622	-9.41176	0.0446877
piRNA	21ur-4938	21ur-4938	5.07128	-9.4092	0.00271804
piRNA	21ur-3065	21ur-3065	26.2792	-9.40858	1.09452e-07
piRNA	21ur-7546	21ur-7546	10.9683	-9.40106	9.1079e-05
piRNA	21ur-8532	21ur-8532	5.03197	-9.39823	0.0277456
piRNA	21ur-4327	21ur-4327	5.03626	-9.39382	0.00634894
piRNA	21ur-2270	21ur-2270	5.0466	-9.38923	0.00843697
piRNA	21ur-6179	21ur-6179	68.3737	-9.38421	2.41993e-07
piRNA	21ur-849	21ur-849	13.6372	-9.36408	0.000162386
piRNA	21ur-9479	21ur-9479	4.82318	-9.35322	0.00265994
miRNA	miR-260	miR-260	62.2581	-9.33986	2.68154e-29
piRNA	21ur-497	21ur-497	4.38271	-9.32279	0.0196787
piRNA	21ur-7153	21ur-7153	6.81428	-9.25335	0.00512818
piRNA	21ur-3806	21ur-3806	2.53482	-9.18485	0.0466673
miRNA	miR-5592-3p	miR-5592-3p	146.024	-9.16742	7.20147e-26
miRNA	miR-5592-3p.1	miR-5592-3p.1	146.024	-9.16742	7.20147e-26
piRNA	21ur-6910	21ur-6910	6.94468	-9.16439	0.000991206
piRNA	21ur-1480	21ur-1480	11.6018	-9.16347	0.0030917
piRNA	21ur-452	21ur-452	42.5959	-9.11826	3.42611e-11
piRNA	21ur-4818	21ur-4818	14.0989	-9.09529	0.00036492
piRNA	21ur-6680	21ur-6680	7.71091	-9.08554	0.00208796
piRNA	21ur-7814	21ur-7814	2.33415	-9.0698	0.0379682
piRNA	21ur-3822	21ur-3822	17.4186	-9.06742	2.64645e-05
mut	F31A9.4	fbxc-37	134.92	-9.06462	8.79671e-21
piRNA	21ur-4846	21ur-4846	4.34817	-9.05863	0.0275668
piRNA	21ur-147	21ur-147	9.67637	-9.0456	0.000159927
piRNA	21ur-4274	21ur-4274	7.6814	-9.03865	0.0026239
piRNA	21ur-2872	21ur-2872	9.01053	-9.01664	0.000146419
piRNA	21ur-5546	21ur-5546	110.066	-9.00082	1.43066e-09
piRNA	21ur-31	21ur-31	16.3169	-8.93895	2.56163e-08
piRNA	21ur-913	21ur-913	92.8175	-8.91854	2.46459e-07
piRNA	21ur-226	21ur-226	69.6445	-8.90242	1.27586e-11
piRNA	21ur-8638	21ur-8638	4.11646	-8.90226	0.00599426
piRNA	21ur-4474	21ur-4474	15.0614	-8.89624	0.00032487
piRNA	21ur-3897	21ur-3897	71.1437	-8.89403	9.01546e-07
piRNA	21ur-302	21ur-302	4.84478	-8.88415	0.0194179
piRNA	21ur-8810	21ur-8810	12.2016	-8.88407	0.00138934
piRNA	21ur-9266	21ur-9266	3.54159	-8.87319	0.042452
piRNA	21ur-5166	21ur-5166	5.09287	-8.87185	0.0117165
piRNA	21ur-5700	21ur-5700	4.1435	-8.83853	0.00811511
piRNA	21ur-4571	21ur-4571	47.1232	-8.82994	1.11034e-10
piRNA	21ur-3359	21ur-3359	4.81774	-8.81826	0.0137428
piRNA	21ur-2441	21ur-2441	5.14901	-8.80949	0.038577
piRNA	21ur-5549	21ur-5549	56.4084	-8.80367	3.88816e-06
piRNA	21ur-5184	21ur-5184	6.39896	-8.78596	0.000648563
miRNA	miR-87-5p	miR-87-5p	5.25526	-8.78017	0.00445538
piRNA	21ur-2172	21ur-2172	5.65523	-8.77901	0.0130563
piRNA	21ur-4860	21ur-4860	8.72953	-8.77239	0.000154864
piRNA	21ur-12068	21ur-12068	5.60732	-8.76947	0.0023596
piRNA	21ur-6390	21ur-6390	8.16538	-8.76486	0.000988393
piRNA	21ur-3236	21ur-3236	29.7343	-8.72494	6.21177e-12
piRNA	21ur-3128	21ur-3128	245.418	-8.63498	2.03365e-15
piRNA	21ur-2576	21ur-2576	9.18086	-8.63289	0.00138068
piRNA	21ur-6543	21ur-6543	4.65209	-8.62143	0.00273224
miRNA	miR-233-3p	miR-233-3p	16.5071	-8.61742	9.91507e-06
piRNA	21ur-1500	21ur-1500	12.5801	-8.59298	7.65846e-05
piRNA	21ur-11020	21ur-11020	4.59923	-8.56531	0.0442938
piRNA	21ur-3676	21ur-3676	8.96626	-8.56414	0.0039028
piRNA	21ur-819	21ur-819	20.2993	-8.54029	8.44298e-07
piRNA	21ur-1274	21ur-1274	3.64943	-8.53978	0.00812422
piRNA	21ur-8190	21ur-8190	6.88759	-8.53811	0.00191178
piRNA	21ur-5554	21ur-5554	35.832	-8.5333	7.86705e-08
piRNA	21ur-8608	21ur-8608	4.56584	-8.51535	0.0446075
piRNA	21ur-2446	21ur-2446	326.078	-8.4995	8.96519e-10
piRNA	21ur-3497	21ur-3497	10.327	-8.4674	0.000745294
piRNA	21ur-213	21ur-213	6.11047	-8.45523	0.0081909
mut	T01B6.3	aakg-4	63.6332	-8.44081	4.51027e-12
mut	F55A4.4	F55A4.4	93.7008	-8.4354	5.20928e-28
piRNA	21ur-7284	21ur-7284	9.29704	-8.43355	0.00682802
piRNA	21ur-4961	21ur-4961	14.0112	-8.41227	1.4079e-05
mut	T02G6.10	T02G6.10	82.7093	-8.35429	1.90081e-18
piRNA	21ur-2089	21ur-2089	3.89166	-8.3524	0.0417905
piRNA	21ur-5489	21ur-5489	46.0581	-8.33945	2.89089e-13
miRNA	miR-5592-5p	miR-5592-5p	121.979	-8.32293	1.05722e-31
miRNA	miR-5592-5p.1	miR-5592-5p.1	121.979	-8.32293	1.05722e-31
piRNA	21ur-1367	21ur-1367	13.647	-8.32203	1.41534e-06
piRNA	21ur-7191	21ur-7191	4.06923	-8.31912	0.0347454
piRNA	21ur-5358	21ur-5358	5.4378	-8.29469	0.00301687
piRNA	21ur-7110	21ur-7110	7.15014	-8.27232	0.00181761
piRNA	21ur-4615	21ur-4615	28.3143	-8.25764	9.59693e-05
piRNA	21ur-1276	21ur-1276	5.35542	-8.25614	0.00584051
piRNA	21ur-3945	21ur-3945	10.0178	-8.25178	0.0047783
piRNA	21ur-6178	21ur-6178	10.3278	-8.2464	0.000312843
piRNA	21ur-3573	21ur-3573	25.0211	-8.2331	1.34616e-08
piRNA	21ur-9948	21ur-9948	4.65251	-8.23147	0.00802636
mut	VY10G11R.1	VY10G11R.1	39.3069	-8.23025	1.54747e-11
piRNA	21ur-2827	21ur-2827	21.2041	-8.22152	5.51367e-06
mut	C35D6.3	C35D6.3	8.57084	-8.20607	9.93699e-05
piRNA	21ur-4000	21ur-4000	3.57311	-8.20573	0.0466673
piRNA	21ur-1483	21ur-1483	5.99012	-8.19262	0.000979034
csr	F09E10.3	dhs-25	3.1983	-8.18947	0.0488099
piRNA	21ur-434	21ur-434	93.3813	-8.1819	2.07935e-07
piRNA	21ur-2156	21ur-2156	8.49972	-8.17802	0.00348725
piRNA	21ur-6363	21ur-6363	9.0215	-8.16967	0.00866306
piRNA	21ur-2135	21ur-2135	7.75508	-8.1646	0.00350088
piRNA	21ur-5820	21ur-5820	7.31883	-8.16353	0.0237056
piRNA	21ur-3192	21ur-3192	38.5077	-8.14266	3.90528e-05
piRNA	21ur-3994	21ur-3994	4.38615	-8.09219	0.0167078
mut	F02E11.4	F02E11.4	843.859	-8.09009	2.7045e-39
piRNA	21ur-9195	21ur-9195	14.0024	-8.08996	0.000397756
piRNA	21ur-3357	21ur-3357	58.621	-8.08793	1.07221e-09
piRNA	21ur-14654	21ur-14654	18.8658	-8.07709	0.000227515
piRNA	21ur-4695	21ur-4695	4.71868	-8.07461	0.00455962
piRNA	21ur-807	21ur-807	44.734	-8.07116	8.06681e-17
piRNA	21ur-842	21ur-842	28.6737	-8.06686	6.49276e-06
piRNA	21ur-5764	21ur-5764	6.13957	-8.05951	0.00556227
piRNA	21ur-4927	21ur-4927	16.8161	-8.0413	0.00014304
piRNA	21ur-8843	21ur-8843	4.84303	-8.00461	0.0203294
piRNA	21ur-594	21ur-594	10.4528	-8.00365	1.34169e-05
piRNA	21ur-744	21ur-744	32.4672	-7.98875	6.72948e-06
piRNA	21ur-8785	21ur-8785	50.6704	-7.97836	2.25597e-06
piRNA	21ur-4497	21ur-4497	18.8981	-7.96324	4.24298e-05
piRNA	21ur-14445	21ur-14445	3.63528	-7.95286	0.0243257
piRNA	21ur-5026	21ur-5026	15.2351	-7.95286	0.000261974
piRNA	21ur-61	21ur-61	6.02247	-7.95001	0.0251657
piRNA	21ur-4744	21ur-4744	11.2939	-7.94736	0.00386837
csr	Y57A10A.9	tag-276	6.98908	-7.93399	0.0138331
piRNA	21ur-3345	21ur-3345	13.9131	-7.91446	5.4934e-05
piRNA	21ur-1342	21ur-1342	3.33136	-7.8832	0.0373661
piRNA	21ur-8239	21ur-8239	10.8253	-7.87687	0.00517996
miRNA	miR-39-3p	miR-39-3p	19163.3	-7.86801	3.20653e-45
piRNA	21ur-2385	21ur-2385	7.482	-7.83846	0.00209898
piRNA	21ur-531	21ur-531	20.9149	-7.83061	1.21896e-09
piRNA	21ur-1656	21ur-1656	173.404	-7.80488	8.59272e-10
piRNA	21ur-1831	21ur-1831	4.28667	-7.79454	0.0154812
piRNA	21ur-8188	21ur-8188	6.96901	-7.79241	0.00393046
piRNA	21ur-2921	21ur-2921	3.58151	-7.78325	0.0259836
piRNA	21ur-3280	21ur-3280	19.4635	-7.77575	3.48246e-05
piRNA	21ur-3052	21ur-3052	6.06892	-7.77194	0.0239168
mut	F49B2.3	F49B2.3	58.0948	-7.76651	1.10928e-17
piRNA	21ur-11317	21ur-11317	4.36517	-7.76398	0.0191482
piRNA	21ur-9622	21ur-9622	6.43592	-7.71843	0.0120941
piRNA	21ur-8160	21ur-8160	5.48613	-7.69722	0.00189865
piRNA	21ur-4262	21ur-4262	34.2932	-7.68456	5.90299e-09
piRNA	21ur-3693	21ur-3693	3.41423	-7.68073	0.0149201
piRNA	21ur-3129	21ur-3129	50.1369	-7.65574	8.02255e-05
piRNA	21ur-1049	21ur-1049	8.59661	-7.64924	0.000217471
piRNA	21ur-5058	21ur-5058	47.3776	-7.63178	6.16947e-10
miRNA	miR-35-3p	miR-35-3p	10951	-7.61847	2.10884e-41
piRNA	21ur-4242	21ur-4242	5.80917	-7.61076	0.00761731
piRNA	21ur-10995	21ur-10995	13.9472	-7.59873	0.000195454
piRNA	21ur-5669	21ur-5669	4.44434	-7.58501	0.0266874
piRNA	21ur-1686	21ur-1686	3.13909	-7.5838	0.0316057
mut	K03H9.3	K03H9.3	28.764	-7.57547	4.73003e-06
piRNA	21ur-2266	21ur-2266	8.01999	-7.57398	0.00165773
piRNA	21ur-6435	21ur-6435	9.65377	-7.56475	0.000218993
mut	H19M22.2	let-805	32.8002	-7.55721	2.93075e-13
piRNA	21ur-6025	21ur-6025	55.6397	-7.55612	1.76174e-06
piRNA	21ur-4765	21ur-4765	86.5547	-7.54643	8.28905e-32
piRNA	21ur-1727	21ur-1727	12.4761	-7.54154	1.27301e-05
piRNA	21ur-4502	21ur-4502	19.2177	-7.54097	2.21511e-05
piRNA	21ur-1194	21ur-1194	6.19581	-7.53812	0.00467309
piRNA	21ur-10274	21ur-10274	6.06754	-7.53659	0.00102036
piRNA	21ur-1582	21ur-1582	4.17962	-7.5333	0.0159803
piRNA	21ur-829	21ur-829	5.44362	-7.53273	0.0489498
piRNA	21ur-225	21ur-225	43.0299	-7.51569	9.92661e-07
piRNA	21ur-1846	21ur-1846	5.1827	-7.5105	0.0121862
mut	F13H6.5	F13H6.5	7.36819	-7.48862	0.000269994
piRNA	21ur-7999	21ur-7999	20.8278	-7.48212	0.00057477
piRNA	21ur-5831	21ur-5831	7.35221	-7.47865	0.00200286
piRNA	21ur-4668	21ur-4668	4.66745	-7.47256	0.00942155
piRNA	21ur-4865	21ur-4865	16.7201	-7.46692	0.000364412
piRNA	21ur-2683	21ur-2683	39.5423	-7.46096	9.61141e-08
piRNA	21ur-4823	21ur-4823	7.24281	-7.43152	0.0137006
piRNA	21ur-749	21ur-749	8.40025	-7.41609	0.000934106
piRNA	21ur-9267	21ur-9267	9.15578	-7.41581	0.0011341
piRNA	21ur-2488	21ur-2488	3.89414	-7.40982	0.0152139
piRNA	21ur-4411	21ur-4411	179.811	-7.38678	2.35069e-19
piRNA	21ur-6409	21ur-6409	35.6987	-7.37066	1.38661e-06
piRNA	21ur-2543	21ur-2543	32.4544	-7.36187	4.51503e-06
piRNA	21ur-5574	21ur-5574	41.5445	-7.33552	1.76757e-12
piRNA	21ur-742	21ur-742	6.48335	-7.33434	0.00225399
piRNA	21ur-466	21ur-466	10.6901	-7.33256	8.12157e-05
piRNA	21ur-1440	21ur-1440	7.23616	-7.30909	0.00640521
piRNA	21ur-2539	21ur-2539	4.75431	-7.30834	0.00642508
mut	W04B5.6	W04B5.6	23.2397	-7.282	1.10912e-09
piRNA	21ur-4659	21ur-4659	15.1705	-7.2571	0.00014761
piRNA	21ur-8937	21ur-8937	27.1986	-7.25331	0.000160544
piRNA	21ur-2662	21ur-2662	21.6233	-7.23463	2.75364e-06
piRNA	21ur-928	21ur-928	62.081	-7.23442	3.53788e-26
piRNA	21ur-2907	21ur-2907	9.89613	-7.20731	0.000743078
piRNA	21ur-6719	21ur-6719	24.6524	-7.1943	0.00171762
piRNA	21ur-3299	21ur-3299	87.8538	-7.19093	9.34501e-06
mut	C25G6.5	npr-11	98.4407	-7.18422	3.90596e-31
piRNA	21ur-2934	21ur-2934	357.863	-7.17484	4.55884e-12
piRNA	21ur-35	21ur-35	31.1304	-7.16728	1.21896e-09
piRNA	21ur-6992	21ur-6992	5.20115	-7.15006	0.0419276
piRNA	21ur-92	21ur-92	5.2597	-7.14868	0.00986295
mut	F45B8.5	F45B8.5	49.4368	-7.13959	1.37098e-15
piRNA	21ur-7461	21ur-7461	22.552	-7.13389	2.51814e-05
piRNA	21ur-1884	21ur-1884	28.4976	-7.1287	5.71467e-09
piRNA	21ur-11544	21ur-11544	16.4737	-7.12144	0.000621158
piRNA	21ur-5719	21ur-5719	7.05012	-7.11516	0.00120678
piRNA	21ur-5847	21ur-5847	9.9006	-7.11303	0.000172274
piRNA	21ur-296	21ur-296	19.2947	-7.10419	0.000666523
piRNA	21ur-8984	21ur-8984	6.30542	-7.10051	0.00560388
piRNA	21ur-14493	21ur-14493	13.3901	-7.10021	0.000889888
piRNA	21ur-923	21ur-923	3.45572	-7.0827	0.0344294
piRNA	21ur-5047	21ur-5047	6.01468	-7.0826	0.0120047
piRNA	21ur-6558	21ur-6558	10.2255	-7.0817	0.000444957
piRNA	21ur-5556	21ur-5556	4.14714	-7.02775	0.0418076
mut	E02H9.6	E02H9.6	29.2409	-7.02198	9.12203e-12
piRNA	21ur-1011	21ur-1011	6.53852	-7.00712	0.0339565
piRNA	21ur-6945	21ur-6945	3.14358	-6.99952	0.0317072
piRNA	21ur-7751	21ur-7751	7.57825	-6.97842	0.00319551
piRNA	21ur-4011	21ur-4011	6.72118	-6.96845	0.00524515
csr	T12G3.2	T12G3.2	8.86874	-6.96631	0.00656216
piRNA	21ur-1639	21ur-1639	5.29279	-6.914	0.0259836
piRNA	21ur-10383	21ur-10383	4.9871	-6.90117	0.0268581
piRNA	21ur-3727	21ur-3727	48.7449	-6.89936	2.25339e-05
piRNA	21ur-13148	21ur-13148	5.05545	-6.87432	0.0293033
piRNA	21ur-2443	21ur-2443	60.9272	-6.85622	1.38746e-14
piRNA	21ur-3634	21ur-3634	5.02001	-6.85213	0.00998931
mut	F12E12.8	fbxb-91	166.182	-6.82179	1.36678e-55
piRNA	21ur-5101	21ur-5101	113.791	-6.82003	1.19285e-20
piRNA	21ur-4753	21ur-4753	9.22136	-6.80592	0.0134102
piRNA	21ur-4412	21ur-4412	6.00053	-6.8049	0.0121232
piRNA	21ur-13323	21ur-13323	2.88514	-6.8017	0.0456177
piRNA	21ur-556	21ur-556	15.1135	-6.79907	1.39603e-06
piRNA	21ur-10541	21ur-10541	5.06314	-6.79445	0.00457932
mut	C39B5.2	C39B5.2	6.2294	-6.77557	0.00774915
piRNA	21ur-5801	21ur-5801	5.69197	-6.74118	0.00540923
piRNA	21ur-959	21ur-959	4.84637	-6.73573	0.0173283
piRNA	21ur-2181	21ur-2181	4.98233	-6.72043	0.025146
piRNA	21ur-5230	21ur-5230	8.25233	-6.7115	0.00858508
piRNA	21ur-10205	21ur-10205	5.47894	-6.70511	0.0156854
piRNA	21ur-2100	21ur-2100	13.9571	-6.70497	0.00648176
mut	F39E9.7	F39E9.7	463.224	-6.69151	1.76697e-47
piRNA	21ur-3862	21ur-3862	5.09809	-6.68159	0.0218145
piRNA	21ur-1269	21ur-1269	8.38373	-6.66498	0.0116901
piRNA	21ur-4300	21ur-4300	7.95259	-6.65442	0.0123921
piRNA	21ur-2439	21ur-2439	33.6279	-6.63984	2.23125e-08
piRNA	21ur-5233	21ur-5233	6.39585	-6.63896	0.02689
piRNA	21ur-3941	21ur-3941	3.18108	-6.63887	0.0335566
piRNA	21ur-8822	21ur-8822	27.0836	-6.63618	0.00423094
piRNA	21ur-945	21ur-945	3.76249	-6.63535	0.0160345
piRNA	21ur-6881	21ur-6881	40.3926	-6.62633	9.98052e-06
piRNA	21ur-1339	21ur-1339	12.1041	-6.62085	6.49067e-05
piRNA	21ur-2078	21ur-2078	3.55782	-6.61201	0.0337678
piRNA	21ur-1784	21ur-1784	51.1283	-6.60131	3.93127e-07
piRNA	21ur-911	21ur-911	46.2614	-6.60097	1.47759e-07
piRNA	21ur-13923	21ur-13923	13.4414	-6.58974	0.00266201
piRNA	21ur-5345	21ur-5345	3.20811	-6.5802	0.0356644
piRNA	21ur-5590	21ur-5590	8.68942	-6.57562	0.00676912
piRNA	21ur-4962	21ur-4962	35.7134	-6.55385	0.000572177
piRNA	21ur-1265	21ur-1265	7.11762	-6.52652	0.00734585
mut	C48D1.1	C48D1.1	51.1385	-6.5215	4.42223e-11
piRNA	21ur-7227	21ur-7227	3.4937	-6.52005	0.0279393
piRNA	21ur-1022	21ur-1022	5.83724	-6.50618	0.00833057
miRNA	miR-246-5p	miR-246-5p	4.63341	-6.50237	0.0458094
piRNA	21ur-1794	21ur-1794	31.8491	-6.4992	8.96519e-10
piRNA	21ur-7979	21ur-7979	5.24959	-6.4976	0.0392592
piRNA	21ur-7328	21ur-7328	5.79351	-6.4866	0.00599426
piRNA	21ur-5140	21ur-5140	5.60953	-6.47467	0.00419646
piRNA	21ur-7277	21ur-7277	7.49873	-6.47417	0.00768582
piRNA	21ur-5497	21ur-5497	41.1979	-6.47157	3.02773e-07
piRNA	21ur-9842	21ur-9842	4.78674	-6.45007	0.0287126
piRNA	21ur-331	21ur-331	14.8148	-6.43285	8.61963e-05
piRNA	21ur-7373	21ur-7373	5.84613	-6.41564	0.0130919
mut	K02E7.9	btb-10	13.3211	-6.41194	8.58175e-06
piRNA	21ur-3078	21ur-3078	29.1992	-6.40488	8.71988e-07
piRNA	21ur-4319	21ur-4319	5.89192	-6.39722	0.0287363
piRNA	21ur-6107	21ur-6107	9.26502	-6.38835	0.0203922
piRNA	21ur-1515	21ur-1515	8.247	-6.37284	0.0147218
miRNA	miR-1829c	miR-1829c	7.17781	-6.35494	0.00207062
piRNA	21ur-1517	21ur-1517	70.0985	-6.35453	1.16027e-07
piRNA	21ur-9238	21ur-9238	3.69009	-6.33657	0.0436169
piRNA	21ur-6252	21ur-6252	37.5312	-6.33196	2.73984e-08
piRNA	21ur-3554	21ur-3554	4.36276	-6.31186	0.0180397
piRNA	21ur-3613	21ur-3613	62.0545	-6.27156	5.33679e-06
piRNA	21ur-776	21ur-776	12.5964	-6.26971	0.000407465
piRNA	21ur-4819	21ur-4819	18.3977	-6.26476	0.00121383
piRNA	21ur-518	21ur-518	38.3232	-6.26072	3.88645e-15
piRNA	21ur-5717	21ur-5717	6.64024	-6.25872	0.00594248
piRNA	21ur-1778	21ur-1778	23.9447	-6.24973	0.000169306
piRNA	21ur-2733	21ur-2733	14.342	-6.23889	0.00500573
piRNA	21ur-3733	21ur-3733	9.33391	-6.23597	0.00236012
piRNA	21ur-1005	21ur-1005	11.2136	-6.21651	0.000196302
miRNA	miR-44-5p	miR-44-5p	17.5219	-6.20486	0.000279518
piRNA	21ur-3055	21ur-3055	16.5355	-6.20167	0.000254315
piRNA	21ur-1258	21ur-1258	8.53713	-6.20155	0.000494786
piRNA	21ur-1706	21ur-1706	24.6043	-6.18843	2.62383e-09
piRNA	21ur-2330	21ur-2330	6.8578	-6.16793	0.0120903
piRNA	21ur-8943	21ur-8943	27.6563	-6.16428	2.07383e-07
piRNA	21ur-9435	21ur-9435	16.515	-6.16029	0.0102278
piRNA	21ur-30	21ur-30	5.91641	-6.14609	0.00512709
piRNA	21ur-4148	21ur-4148	13.0999	-6.12704	0.00115123
mut	F23D12.5	jmjd-3.2	152.43	-6.11909	1.39946e-11
piRNA	21ur-5348	21ur-5348	5.53799	-6.08717	0.0151484
piRNA	21ur-1126	21ur-1126	17.2802	-6.08606	0.000452734
mut	F19G12.9	F19G12.9	8.63906	-6.06572	0.00178647
piRNA	21ur-3864	21ur-3864	5.98083	-6.05107	0.00505628
piRNA	21ur-7789	21ur-7789	26.2019	-6.03901	0.00041302
mut	Y105C5A.25	Y105C5A.25	184.521	-6.03708	1.59345e-49
piRNA	21ur-1059	21ur-1059	13.6294	-6.03468	1.91096e-05
piRNA	21ur-3339	21ur-3339	4.16657	-6.03074	0.0186172
piRNA	21ur-1095	21ur-1095	6.13143	-6.01804	0.00465333
piRNA	21ur-557	21ur-557	20.8909	-6.0175	2.09574e-05
piRNA	21ur-6656	21ur-6656	4.90281	-6.01674	0.0113348
piRNA	21ur-3746	21ur-3746	10.3954	-5.99848	0.000758055
piRNA	21ur-2648	21ur-2648	5.57071	-5.99743	0.0211982
piRNA	21ur-3949	21ur-3949	13.9801	-5.99	1.89302e-05
piRNA	21ur-1939	21ur-1939	6.47072	-5.98774	0.0139087
piRNA	21ur-6383	21ur-6383	7.19512	-5.98616	0.0137546
piRNA	21ur-1919	21ur-1919	7.01083	-5.98405	0.00149013
mut	T24D5.6	T24D5.6	18.0001	-5.97336	8.40007e-07
piRNA	21ur-4231	21ur-4231	8.14013	-5.97297	0.0090505
piRNA	21ur-4467	21ur-4467	25.2362	-5.9453	2.29501e-05
piRNA	21ur-5738	21ur-5738	35.8951	-5.93694	4.38909e-06
piRNA	21ur-7815	21ur-7815	3.72161	-5.93623	0.0456658
mut	H24O09.2	fbxb-72	18.4082	-5.93148	0.000305509
piRNA	21ur-3684	21ur-3684	7.06297	-5.93064	0.00161768
mut	Y105C5A.14	Y105C5A.14	868.963	-5.92589	4.11886e-89
mut	F48E3.6	F48E3.6	66.6345	-5.90933	1.57985e-12
piRNA	21ur-5195	21ur-5195	56.0518	-5.90577	1.90598e-09
piRNA	21ur-777	21ur-777	14.6864	-5.90528	0.000551271
piRNA	21ur-5635	21ur-5635	23.7724	-5.88575	0.000185338
piRNA	21ur-1273	21ur-1273	42.2911	-5.87772	4.72489e-07
piRNA	21ur-5946	21ur-5946	10.6582	-5.87568	0.000759569
piRNA	21ur-2845	21ur-2845	20.0826	-5.87396	5.25895e-06
piRNA	21ur-9994	21ur-9994	5.11431	-5.87344	0.016043
mut	K05F6.3	fbxb-51	14.2318	-5.87199	1.17049e-05
piRNA	21ur-5706	21ur-5706	28.4415	-5.87189	4.44722e-06
piRNA	21ur-3729	21ur-3729	16.9963	-5.86882	0.00251181
piRNA	21ur-1769	21ur-1769	4.32823	-5.86844	0.0336512
miRNA	miR-40-3p	miR-40-3p	3322.76	-5.8357	1.97952e-17
mut	H09G03.1	H09G03.1	393.79	-5.82819	6.72036e-92
piRNA	21ur-1446	21ur-1446	6.42875	-5.82103	0.0275668
piRNA	21ur-4008	21ur-4008	5.36294	-5.81879	0.0491966
mut	ZK673.11	ZK673.11	35.5145	-5.81625	4.84682e-13
piRNA	21ur-629	21ur-629	46.7231	-5.81304	0.00225048
piRNA	21ur-1780	21ur-1780	6.22154	-5.80828	0.0144309
piRNA	21ur-2038	21ur-2038	5.36017	-5.80562	0.0106046
piRNA	21ur-5023	21ur-5023	4.60941	-5.79764	0.0113979
piRNA	21ur-6440	21ur-6440	3.2585	-5.78915	0.0496581
piRNA	21ur-6037	21ur-6037	4.00925	-5.77711	0.030243
piRNA	21ur-5321	21ur-5321	28.8228	-5.76044	2.40921e-05
piRNA	21ur-6421	21ur-6421	4.31748	-5.75632	0.0360745
piRNA	21ur-15656	21ur-15656	25.7144	-5.75526	5.19378e-07
piRNA	21ur-1649	21ur-1649	8.68955	-5.71416	0.00146705
piRNA	21ur-7727	21ur-7727	9.11529	-5.70025	0.0102278
piRNA	21ur-445	21ur-445	19.192	-5.68702	1.94516e-05
piRNA	21ur-1573	21ur-1573	20.5236	-5.68637	1.46004e-07
piRNA	21ur-4783	21ur-4783	7.23933	-5.67254	0.00772626
piRNA	21ur-4418	21ur-4418	5.99637	-5.66444	0.042452
piRNA	21ur-844	21ur-844	12.357	-5.66053	0.00453854
piRNA	21ur-4775	21ur-4775	11.2733	-5.65221	0.0107556
piRNA	21ur-4986	21ur-4986	20.256	-5.65068	9.62712e-06
piRNA	21ur-5578	21ur-5578	7.53135	-5.64819	0.0116471
mut	Y73C8C.3	Y73C8C.3	41.3444	-5.64223	9.03525e-14
miRNA	miR-1829b	miR-1829b	26.753	-5.63647	1.57734e-06
piRNA	21ur-7055	21ur-7055	7.97449	-5.63441	0.00408838
piRNA	21ur-6187	21ur-6187	15.6413	-5.6231	0.00188875
piRNA	21ur-3320	21ur-3320	74.5093	-5.62265	2.09901e-05
piRNA	21ur-3522	21ur-3522	207.26	-5.61353	3.88159e-20
piRNA	21ur-2885	21ur-2885	42.4287	-5.61309	2.47489e-05
piRNA	21ur-10617	21ur-10617	3.05196	-5.58865	0.0428315
piRNA	21ur-528	21ur-528	17.6763	-5.57044	0.000255407
piRNA	21ur-1668	21ur-1668	7.57483	-5.56936	0.00838797
piRNA	21ur-1317	21ur-1317	7.48786	-5.56303	0.00350127
piRNA	21ur-3767	21ur-3767	14.8541	-5.56232	0.000174486
piRNA	21ur-1535	21ur-1535	26.3527	-5.54924	1.41106e-06
piRNA	21ur-562	21ur-562	15.966	-5.54637	0.00110054
piRNA	21ur-2163	21ur-2163	4.55565	-5.54413	0.0326058
piRNA	21ur-14165	21ur-14165	5.96759	-5.53989	0.0215823
piRNA	21ur-4987	21ur-4987	7.01264	-5.53563	0.0265357
piRNA	21ur-6278	21ur-6278	17.1469	-5.52553	3.02461e-05
piRNA	21ur-4782	21ur-4782	19.7117	-5.52343	1.39363e-05
mut	R07C3.15	fbxc-30	24.3308	-5.52035	5.13564e-06
piRNA	21ur-1507	21ur-1507	86.739	-5.51171	3.75556e-09
piRNA	21ur-1187	21ur-1187	5.82674	-5.51034	0.00504923
piRNA	21ur-10848	21ur-10848	6.55359	-5.49248	0.0268262
piRNA	21ur-5670	21ur-5670	67.573	-5.48655	3.56119e-06
piRNA	21ur-8060	21ur-8060	5.66482	-5.46618	0.0155954
piRNA	21ur-96	21ur-96	42.368	-5.43401	0.00015477
piRNA	21ur-112	21ur-112	6.02324	-5.42915	0.0231434
piRNA	21ur-508	21ur-508	4.95768	-5.4019	0.0104587
piRNA	21ur-2526	21ur-2526	53.1988	-5.39907	9.20436e-12
piRNA	21ur-1178	21ur-1178	4.04918	-5.39869	0.0317072
piRNA	21ur-5807	21ur-5807	8.16672	-5.38854	0.0379626
piRNA	21ur-3629	21ur-3629	9.71117	-5.38515	0.000725876
piRNA	21ur-3085	21ur-3085	203.192	-5.38428	1.59456e-23
miRNA	miR-37-3p	miR-37-3p	11291.3	-5.38138	7.49253e-23
piRNA	21ur-130	21ur-130	4.68878	-5.35524	0.0243391
piRNA	21ur-2538	21ur-2538	15.5527	-5.35143	0.000705267
piRNA	21ur-6307	21ur-6307	43.6287	-5.34931	3.90927e-06
piRNA	21ur-7934	21ur-7934	6.95866	-5.34877	0.00306522
piRNA	21ur-2638	21ur-2638	54.1204	-5.341	0.000226284
piRNA	21ur-823	21ur-823	14.8185	-5.33806	0.00122374
piRNA	21ur-1882	21ur-1882	21.8294	-5.32984	1.08268e-06
mut	F45C12.5	fbxb-11	11.6463	-5.32388	0.00253802
piRNA	21ur-3973	21ur-3973	38.6753	-5.31703	5.28075e-08
piRNA	21ur-12972	21ur-12972	11.4049	-5.31525	0.000322705
piRNA	21ur-12608	21ur-12608	6.33183	-5.30296	0.00700163
mut	Y57G7A.2	Y57G7A.2	128.686	-5.29582	2.22432e-26
piRNA	21ur-2445	21ur-2445	8.6719	-5.29423	0.00324092
piRNA	21ur-839	21ur-839	12.7267	-5.26823	0.00368598
piRNA	21ur-5073	21ur-5073	5.21448	-5.26252	0.0230255
piRNA	21ur-6194	21ur-6194	5.53063	-5.26188	0.0425381
piRNA	21ur-4703	21ur-4703	60.4443	-5.26028	5.09543e-05
mut	Y43B11AL.1	Y43B11AL.1	71.574	-5.24323	3.01534e-23
piRNA	21ur-5278	21ur-5278	70.9219	-5.23152	2.28049e-11
piRNA	21ur-1842	21ur-1842	22.5145	-5.22114	3.43753e-06
piRNA	21ur-888	21ur-888	79.7236	-5.2164	2.8323e-08
piRNA	21ur-6537	21ur-6537	13.9257	-5.20665	5.81385e-05
mut	C43H6.1	trpp-12	16.5392	-5.20327	7.10694e-06
piRNA	21ur-3734	21ur-3734	4.51526	-5.20216	0.0279081
piRNA	21ur-8985	21ur-8985	5.26015	-5.18479	0.0120002
piRNA	21ur-326	21ur-326	36.7179	-5.17805	3.30609e-05
piRNA	21ur-5197	21ur-5197	46.6232	-5.17197	2.29142e-09
piRNA	21ur-5541	21ur-5541	25.6655	-5.17058	2.52595e-07
piRNA	21ur-1764	21ur-1764	15.5628	-5.1622	0.000203418
piRNA	21ur-3399	21ur-3399	33.7395	-5.16094	5.02704e-07
piRNA	21ur-11436	21ur-11436	7.09764	-5.15791	0.00928456
piRNA	21ur-27	21ur-27	4.12406	-5.14843	0.0408518
piRNA	21ur-4922	21ur-4922	7.77661	-5.14308	0.0110052
piRNA	21ur-3805	21ur-3805	18.1045	-5.14057	3.09365e-05
piRNA	21ur-1871	21ur-1871	37.6811	-5.13086	3.02207e-05
piRNA	21ur-3679	21ur-3679	5.90173	-5.1255	0.0247932
piRNA	21ur-15	21ur-15	13.137	-5.11907	0.00144057
piRNA	21ur-3967	21ur-3967	112.834	-5.11695	1.65826e-06
piRNA	21ur-5558	21ur-5558	19.7946	-5.11464	0.000657628
mut	T11G6.7	T11G6.7	35.6136	-5.09858	2.39366e-08
piRNA	21ur-6345	21ur-6345	4.73028	-5.09458	0.0359743
piRNA	21ur-1623	21ur-1623	10.4718	-5.08363	0.00236915
piRNA	21ur-6171	21ur-6171	33.116	-5.08177	0.00120678
piRNA	21ur-5648	21ur-5648	5.98653	-5.08078	0.0133332
piRNA	21ur-1944	21ur-1944	70.4959	-5.07202	0.000649136
mut	E01G4.7	E01G4.7	813.855	-5.06434	2.58465e-79
mut	Y17D7C.3	Y17D7C.3	2692.49	-5.05089	1.80878e-53
piRNA	21ur-8534	21ur-8534	6.3135	-5.03771	0.0112704
piRNA	21ur-3114	21ur-3114	6.63502	-5.03314	0.0146984
piRNA	21ur-5667	21ur-5667	22.9919	-5.02366	8.12157e-05
piRNA	21ur-6515	21ur-6515	10.9643	-5.02331	0.00830891
piRNA	21ur-3708	21ur-3708	87.1272	-5.02162	4.81549e-10
piRNA	21ur-6311	21ur-6311	6.63453	-5.02079	0.00631068
piRNA	21ur-648	21ur-648	83.2556	-5.00646	2.9202e-21
piRNA	21ur-5270	21ur-5270	12.3176	-5.00398	0.000548834
piRNA	21ur-6506	21ur-6506	17.5571	-5.00355	0.000368245
mut	C33E10.8	C33E10.8	15.2598	-5.00255	0.000171094
piRNA	21ur-1793	21ur-1793	114.954	-4.99763	4.74715e-21
piRNA	21ur-5377	21ur-5377	37.6781	-4.97956	3.99676e-05
piRNA	21ur-2404	21ur-2404	8.23671	-4.97847	0.00265734
piRNA	21ur-3483	21ur-3483	5.50038	-4.96924	0.0211982
miRNA	miR-229-3p	miR-229-3p	7.83347	-4.96086	0.0202063
piRNA	21ur-1330	21ur-1330	6.87524	-4.95398	0.02505
piRNA	21ur-6532	21ur-6532	150.538	-4.9435	3.16528e-11
piRNA	21ur-6485	21ur-6485	31.4399	-4.94076	1.3058e-05
mut	K10C9.3	rnst-2	31.3948	-4.9363	9.04066e-10
piRNA	21ur-2273	21ur-2273	5.84247	-4.93121	0.0158894
piRNA	21ur-8675	21ur-8675	12.7002	-4.93031	0.00103945
miRNA	miR-81-5p	miR-81-5p	17.1261	-4.92951	8.84401e-05
piRNA	21ur-3360	21ur-3360	130.604	-4.92756	1.13638e-09
piRNA	21ur-722	21ur-722	107.835	-4.92007	1.55549e-10
mut	F12E12.9	fbxb-92	40.4808	-4.91145	8.95414e-10
piRNA	21ur-6994	21ur-6994	44.275	-4.90489	3.75454e-05
piRNA	21ur-4861	21ur-4861	203.651	-4.90235	1.5986e-27
piRNA	21ur-770	21ur-770	27.1356	-4.88885	2.25597e-06
miRNA	miR-246-3p	miR-246-3p	1325.38	-4.87346	1.39048e-47
piRNA	21ur-2365	21ur-2365	17.3209	-4.86748	0.00018975
piRNA	21ur-7457	21ur-7457	34.6028	-4.86632	5.26602e-09
piRNA	21ur-503	21ur-503	14.4283	-4.86436	6.57521e-05
piRNA	21ur-1860	21ur-1860	15.3743	-4.86086	0.000594699
piRNA	21ur-4136	21ur-4136	83.6044	-4.85828	0.000627014
piRNA	21ur-5255	21ur-5255	11.062	-4.85119	0.00254291
piRNA	21ur-13037	21ur-13037	7.64736	-4.84762	0.0219108
piRNA	21ur-162	21ur-162	12.6537	-4.84484	0.000193427
piRNA	21ur-1551	21ur-1551	26.7421	-4.83924	3.68182e-05
piRNA	21ur-5758	21ur-5758	5.34598	-4.83075	0.014855
piRNA	21ur-2558	21ur-2558	35.8826	-4.8284	0.00127274
piRNA	21ur-4565	21ur-4565	7.21293	-4.8177	0.0146984
piRNA	21ur-11506	21ur-11506	8.1972	-4.81475	0.0158093
piRNA	21ur-1474	21ur-1474	7.17306	-4.81443	0.0431561
piRNA	21ur-5544	21ur-5544	95.9878	-4.81005	7.54701e-06
piRNA	21ur-1143	21ur-1143	11.4845	-4.80781	0.00208813
piRNA	21ur-1170	21ur-1170	3.93041	-4.80781	0.0472423
piRNA	21ur-9939	21ur-9939	4.5593	-4.80594	0.0377184
piRNA	21ur-2173	21ur-2173	11.1723	-4.80132	0.00210269
piRNA	21ur-1180	21ur-1180	6.08416	-4.7992	0.0190089
piRNA	21ur-4435	21ur-4435	23.1324	-4.79281	9.04525e-06
piRNA	21ur-3761	21ur-3761	10.0706	-4.77792	0.00198582
csr	F31A3.5	F31A3.5	8.10485	-4.76783	0.00351048
piRNA	21ur-2123	21ur-2123	66.4384	-4.75568	7.51881e-09
mut	Y82E9BR.1	Y82E9BR.1	222.465	-4.74532	2.99588e-42
piRNA	21ur-3964	21ur-3964	62.9477	-4.73637	4.81982e-07
mut	C05E4.1	srp-2	12.7243	-4.72213	0.000360463
piRNA	21ur-5019	21ur-5019	28.9354	-4.72081	6.67693e-08
mut	F13B6.3	F13B6.3	14.2556	-4.70969	0.000233926
mut	C55C2.1	scrt-1	18.5694	-4.7071	2.36789e-05
mut	T16A1.8	fbxb-37	156.02	-4.7059	7.11778e-10
piRNA	21ur-1708	21ur-1708	18.0096	-4.68781	0.00702446
piRNA	21ur-757	21ur-757	7.15099	-4.68134	0.0316755
piRNA	21ur-9073	21ur-9073	4.74776	-4.67414	0.0263448
piRNA	21ur-4429	21ur-4429	16.3721	-4.66997	9.25255e-05
piRNA	21ur-3925	21ur-3925	55.61	-4.66849	5.27618e-13
piRNA	21ur-8961	21ur-8961	10.2209	-4.66268	0.0144852
piRNA	21ur-6048	21ur-6048	7.95408	-4.65259	0.00360285
piRNA	21ur-4139	21ur-4139	19.2074	-4.65209	0.00111296
piRNA	21ur-9053	21ur-9053	10.637	-4.64848	0.0148666
mut	ZK666.1	ZK666.1	45.149	-4.63938	1.00985e-09
piRNA	21ur-6827	21ur-6827	5.00056	-4.63255	0.0432398
piRNA	21ur-8157	21ur-8157	11.1763	-4.63158	0.00103589
piRNA	21ur-7769	21ur-7769	13.2329	-4.6259	0.00134771
piRNA	21ur-5083	21ur-5083	30.4662	-4.62511	3.86596e-07
piRNA	21ur-11430	21ur-11430	12.5208	-4.61715	0.00333813
piRNA	21ur-5980	21ur-5980	13.0646	-4.61649	0.00183665
piRNA	21ur-12749	21ur-12749	11.9361	-4.61627	0.0110813
piRNA	21ur-5540	21ur-5540	8.59916	-4.61342	0.024624
piRNA	21ur-3027	21ur-3027	7.44955	-4.61121	0.00488214
piRNA	21ur-34	21ur-34	31.7097	-4.606	1.81282e-09
piRNA	21ur-8198	21ur-8198	7.01648	-4.60524	0.00620289
mut	F40F4.3	lbp-1	33.5502	-4.59939	4.6537e-08
piRNA	21ur-4789	21ur-4789	6.95618	-4.58022	0.0173408
csr	C18C4.10	klc-2	29.9065	-4.57796	9.88078e-09
piRNA	21ur-2155	21ur-2155	85.5507	-4.57668	4.56485e-11
piRNA	21ur-1088	21ur-1088	24.0489	-4.56001	0.000173067
mut	T10A3.1	unc-10	582.309	-4.55911	6.49502e-38
piRNA	21ur-2129	21ur-2129	8.97307	-4.53488	0.00514454
piRNA	21ur-6970	21ur-6970	21.474	-4.5273	4.45491e-05
piRNA	21ur-3377	21ur-3377	26.8492	-4.52247	1.60465e-06
piRNA	21ur-3435	21ur-3435	15.6917	-4.52223	0.0136092
piRNA	21ur-4294	21ur-4294	63.4344	-4.50948	5.24957e-14
mut	K04G11.5	irk-3	79.8298	-4.48724	3.20453e-10
piRNA	21ur-1496	21ur-1496	31.1012	-4.47475	5.03356e-05
mut	T27E9.8	fbxb-86	6.20138	-4.46333	0.0160804
piRNA	21ur-1837	21ur-1837	18.6993	-4.45442	0.000469955
piRNA	21ur-3014	21ur-3014	45.2043	-4.4544	7.30606e-08
piRNA	21ur-1528	21ur-1528	21.8526	-4.4435	6.72385e-05
mut	Y110A2AL.1	Y110A2AL.1	946.113	-4.43555	3.2012e-29
piRNA	21ur-1213	21ur-1213	16.8624	-4.43439	0.000592923
piRNA	21ur-4685	21ur-4685	29.1204	-4.42791	3.09504e-05
piRNA	21ur-5303	21ur-5303	63.1044	-4.42638	0.000759961
piRNA	21ur-2629	21ur-2629	8.32315	-4.4186	0.00772028
piRNA	21ur-6597	21ur-6597	45.3605	-4.41491	8.09061e-11
mut	F45D3.1	F45D3.1	54.9452	-4.40257	8.45958e-15
piRNA	21ur-2740	21ur-2740	5.94041	-4.40056	0.0227386
piRNA	21ur-731	21ur-731	4.99041	-4.39872	0.0430268
piRNA	21ur-6406	21ur-6406	11.1502	-4.39802	0.00271804
piRNA	21ur-4173	21ur-4173	50.3689	-4.39661	0.00187306
piRNA	21ur-12884	21ur-12884	65.1978	-4.37851	0.000111883
mut	ZC239.20	ZC239.20	30.2751	-4.37329	1.85242e-06
piRNA	21ur-4633	21ur-4633	13.5928	-4.37185	0.0095613
mut	ZK402.2	ZK402.2	75.4315	-4.37134	2.83381e-11
mut	Y105C5A.1272	Y105C5A.1272	97.851	-4.36987	1.58164e-13
piRNA	21ur-6663	21ur-6663	24.7437	-4.36338	0.000348348
piRNA	21ur-5880	21ur-5880	7.90685	-4.35561	0.00897784
piRNA	21ur-4484	21ur-4484	79.7339	-4.35508	3.15807e-11
piRNA	21ur-14616	21ur-14616	5.65082	-4.34633	0.0212684
piRNA	21ur-1036	21ur-1036	14.9719	-4.3422	0.00020144
mut	Y17D7C.6	Y17D7C.6	57.2931	-4.3402	4.48536e-14
mut	C23G10.5	C23G10.5	37.6009	-4.3396	5.98872e-06
piRNA	21ur-6070	21ur-6070	14.2183	-4.33655	0.00758213
piRNA	21ur-8109	21ur-8109	81.8788	-4.32554	0.000178508
mut	Y116A8C.18	nhr-229	112.947	-4.3216	3.66979e-09
piRNA	21ur-259	21ur-259	92.458	-4.3174	2.56184e-08
piRNA	21ur-1615	21ur-1615	7.20848	-4.31585	0.00968144
piRNA	21ur-3219	21ur-3219	13.1952	-4.30602	0.000370602
piRNA	21ur-5812	21ur-5812	8.23636	-4.28748	0.00835923
piRNA	21ur-3766	21ur-3766	10.3794	-4.28223	0.0175995
mut	ZC132.4	ZC132.4	139.95	-4.27281	2.47834e-23
piRNA	21ur-1166	21ur-1166	13.3411	-4.27038	0.00306471
mut	K06A9.1	K06A9.1	60.7368	-4.26403	1.56594e-10
piRNA	21ur-1832	21ur-1832	19.6556	-4.2627	2.80398e-05
piRNA	21ur-3989	21ur-3989	165.851	-4.25309	5.7824e-05
mut	T12B5.8	fbxa-59	35.7778	-4.24881	2.19637e-07
piRNA	21ur-2006	21ur-2006	9.74642	-4.24221	0.00370612
piRNA	21ur-3725	21ur-3725	19.5599	-4.23404	0.000861944
piRNA	21ur-2026	21ur-2026	15.8874	-4.23023	0.000998659
piRNA	21ur-492	21ur-492	177.844	-4.22524	1.01986e-09
mut	C32B5.14	fbxc-18	40.8707	-4.22271	2.19624e-06
piRNA	21ur-4838	21ur-4838	23.6735	-4.22146	7.09213e-05
piRNA	21ur-5384	21ur-5384	52.9738	-4.2159	9.6633e-06
piRNA	21ur-5204	21ur-5204	5.05817	-4.21585	0.0473894
piRNA	21ur-5596	21ur-5596	9.28027	-4.20352	0.0251343
piRNA	21ur-2209	21ur-2209	9.10633	-4.19586	0.00361067
mut	F52D2.6	F52D2.6	187.27	-4.19403	1.58565e-21
piRNA	21ur-9952	21ur-9952	6.21644	-4.19312	0.0265825
piRNA	21ur-333	21ur-333	23.3597	-4.19192	3.04447e-06
piRNA	21ur-485	21ur-485	25.9057	-4.19126	0.0258496
mut	Y43D4A.6	Y43D4A.6	903.554	-4.17016	2.13526e-62
mut	M02H5.10	srh-34	97.31	-4.16875	6.87313e-20
mut	F19G12.10	F19G12.10	15.4586	-4.15429	0.000153364
piRNA	21ur-1943	21ur-1943	12.2181	-4.15344	0.000978905
piRNA	21ur-12905	21ur-12905	16.868	-4.15003	0.00030618
piRNA	21ur-6098	21ur-6098	15.7656	-4.14429	0.013137
piRNA	21ur-3846	21ur-3846	6.45344	-4.14254	0.0170161
piRNA	21ur-14228	21ur-14228	11.9226	-4.14195	0.00264169
piRNA	21ur-2332	21ur-2332	75.1637	-4.1215	2.88348e-06
piRNA	21ur-14424	21ur-14424	15.9396	-4.12123	0.000112999
piRNA	21ur-7071	21ur-7071	11.1842	-4.11409	0.00915586
piRNA	21ur-14491	21ur-14491	12.6902	-4.11059	0.007512
piRNA	21ur-5397	21ur-5397	42.6938	-4.1056	1.68711e-05
piRNA	21ur-4306	21ur-4306	14.3833	-4.10251	0.00453734
mut	F29A7.1	fbxb-106	5.61951	-4.09571	0.0273513
mut	M01D1.3	btb-11	19.9316	-4.09026	0.000128327
piRNA	21ur-10589	21ur-10589	5.18633	-4.09005	0.029695
piRNA	21ur-2335	21ur-2335	6.23968	-4.08871	0.0339718
piRNA	21ur-1124	21ur-1124	43.0305	-4.08605	3.8969e-08
csr	F42C5.9	F42C5.9	44.9006	-4.07213	1.47569e-09
piRNA	21ur-4845	21ur-4845	16.7215	-4.05757	0.0289513
piRNA	21ur-7199	21ur-7199	11.1253	-4.04382	0.00495057
mut	T15H9.6	T15H9.6	65.3531	-4.04323	2.02431e-14
piRNA	21ur-5935	21ur-5935	294.927	-4.03452	2.41817e-12
piRNA	21ur-6830	21ur-6830	19.2314	-4.03322	0.000229815
mut	F34H10.5	F34H10.5	9.7847	-4.0276	0.00292028
piRNA	21ur-1874	21ur-1874	8.13586	-4.02641	0.0275841
mut	C17F4.8	C17F4.8	56.0304	-4.02598	3.83275e-12
piRNA	21ur-4254	21ur-4254	6.48313	-4.02458	0.0167392
piRNA	21ur-2572	21ur-2572	6.06616	-4.02259	0.0207077
piRNA	21ur-2043	21ur-2043	5.94972	-4.01204	0.0452381
piRNA	21ur-3079	21ur-3079	4.70847	-4.00715	0.0402946
piRNA	21ur-3627	21ur-3627	207.71	-4.00684	2.5608e-14
piRNA	21ur-4084	21ur-4084	17.1631	-4.00501	0.000938749
piRNA	21ur-7136	21ur-7136	10.0751	-4.00463	0.0247433
piRNA	21ur-4750	21ur-4750	24.9684	-3.98918	5.93848e-05
piRNA	21ur-8739	21ur-8739	6.58794	-3.98305	0.0301078
piRNA	21ur-383	21ur-383	11.0899	-3.96431	0.00265471
piRNA	21ur-4725	21ur-4725	31.3585	-3.95946	5.12028e-07
piRNA	21ur-7590	21ur-7590	6.62095	-3.95845	0.0271041
piRNA	21ur-5018	21ur-5018	16.0248	-3.95607	0.000682768
piRNA	21ur-3470	21ur-3470	5.92716	-3.9485	0.0466074
mut	F11C1.1	F11C1.1	182.703	-3.94563	5.89193e-14
mut	F36H5.8	F36H5.8	13.8237	-3.94473	0.00126525
piRNA	21ur-4856	21ur-4856	7.74077	-3.94132	0.0197602
mut	C50F7.6	C50F7.6	58.2223	-3.92562	3.84946e-10
piRNA	21ur-2639	21ur-2639	29.113	-3.92385	1.20233e-05
piRNA	21ur-994	21ur-994	31.7727	-3.91713	3.22464e-05
piRNA	21ur-52	21ur-52	7.15007	-3.91533	0.0175353
piRNA	21ur-1714	21ur-1714	23.1039	-3.91414	0.000344981
piRNA	21ur-8952	21ur-8952	54.9966	-3.91356	4.58063e-11
piRNA	21ur-5703	21ur-5703	12.2153	-3.90343	0.0103422
piRNA	21ur-1443	21ur-1443	5.72903	-3.89517	0.0485866
piRNA	21ur-3957	21ur-3957	60.3114	-3.88949	7.2295e-13
piRNA	21ur-6423	21ur-6423	14.46	-3.88642	0.00102497
piRNA	21ur-7299	21ur-7299	7.91578	-3.88635	0.0175257
piRNA	21ur-12170	21ur-12170	53.0428	-3.88512	0.00167697
piRNA	21ur-3378	21ur-3378	53.0428	-3.88512	0.00167697
piRNA	21ur-5672	21ur-5672	8.78163	-3.87771	0.0382131
mut	Y82E9BR.17	Y82E9BR.17	142.327	-3.86435	6.02995e-25
piRNA	21ur-7986	21ur-7986	38.1455	-3.86261	4.76461e-06
mut	C36A4.14	C36A4.14	537.992	-3.86036	4.28487e-55
piRNA	21ur-2891	21ur-2891	15.3082	-3.85131	0.0025047
mut	C29F7.6	jmjd-3.3	71.7072	-3.84783	2.07451e-14
piRNA	21ur-14	21ur-14	26.4652	-3.84716	1.48638e-05
piRNA	21ur-710	21ur-710	48.5844	-3.84522	1.20134e-06
piRNA	21ur-3417	21ur-3417	6.93191	-3.83939	0.0307239
mut	F35G2.3	F35G2.3	69.7282	-3.83833	9.24179e-14
piRNA	21ur-5185	21ur-5185	40.5743	-3.8349	9.15648e-10
piRNA	21ur-14224	21ur-14224	13.5093	-3.82878	0.000531404
piRNA	21ur-2893	21ur-2893	6.45591	-3.82437	0.0277502
piRNA	21ur-5659	21ur-5659	12.0524	-3.82123	0.00907238
piRNA	21ur-1091	21ur-1091	10.7131	-3.81886	0.00722656
piRNA	21ur-6036	21ur-6036	82.9755	-3.80415	3.53659e-06
piRNA	21ur-4531	21ur-4531	18.2293	-3.79706	0.00303518
piRNA	21ur-760	21ur-760	14.6792	-3.79402	0.000353507
piRNA	21ur-4472	21ur-4472	20.6837	-3.78894	4.92638e-05
piRNA	21ur-3720	21ur-3720	18.2038	-3.78669	0.000167066
piRNA	21ur-6094	21ur-6094	26.8238	-3.78467	0.00137759
piRNA	21ur-1502	21ur-1502	7.178	-3.7798	0.0444823
piRNA	21ur-6049	21ur-6049	18.4078	-3.77505	0.00659306
mut	Y39C12A.9	Y39C12A.9	151.372	-3.773	4.17417e-19
piRNA	21ur-1689	21ur-1689	39.9819	-3.77282	0.00162592
piRNA	21ur-3203	21ur-3203	116.335	-3.77232	5.65781e-13
piRNA	21ur-4186	21ur-4186	25.2899	-3.76815	5.44123e-05
piRNA	21ur-2316	21ur-2316	131.456	-3.76305	0.000118558
mut	Y63D3A.9	fbxb-93	40.597	-3.75718	2.64633e-07
mut	Y56A3A.10	fbxb-22	55.8793	-3.74957	7.77126e-11
piRNA	21ur-2623	21ur-2623	60.3396	-3.7418	3.84912e-09
mut	Y51H7C.15	Y51H7C.15	92.3859	-3.74072	6.22314e-15
piRNA	21ur-608	21ur-608	33.9028	-3.74025	6.91236e-06
piRNA	21ur-607	21ur-607	21.2821	-3.72739	3.11779e-05
piRNA	21ur-6047	21ur-6047	15.8613	-3.71729	0.00540923
mut	R02C2.1	R02C2.1	453.585	-3.71102	4.69253e-34
piRNA	21ur-3904	21ur-3904	7.17848	-3.70935	0.0300374
piRNA	21ur-3981	21ur-3981	30.2729	-3.70157	0.000111994
piRNA	21ur-4489	21ur-4489	10.388	-3.70129	0.0133386
mut	F47F6.5	clec-119	59.0012	-3.69092	1.40691e-10
piRNA	21ur-13099	21ur-13099	21.6354	-3.69072	0.000305716
mut	F45D11.10	fbxc-39	288.969	-3.68876	2.07576e-14
piRNA	21ur-10372	21ur-10372	68.5857	-3.68556	0.000518368
piRNA	21ur-3106	21ur-3106	7.84327	-3.6845	0.025208
piRNA	21ur-3402	21ur-3402	8.61232	-3.68346	0.0457507
piRNA	21ur-9133	21ur-9133	7.71993	-3.68233	0.0330696
piRNA	21ur-1235	21ur-1235	5.48922	-3.67674	0.0471003
piRNA	21ur-1762	21ur-1762	27.2635	-3.67671	0.000205747
piRNA	21ur-3156	21ur-3156	12.315	-3.67482	0.00593966
mut	F38E11.4	cutl-17	89.7783	-3.67467	1.20256e-17
piRNA	21ur-12693	21ur-12693	7.91082	-3.6706	0.0488925
piRNA	21ur-9497	21ur-9497	11.3419	-3.66741	0.0118577
mut	Y102A11A.6	Y102A11A.6	66.3867	-3.66676	1.7731e-13
piRNA	21ur-9276	21ur-9276	6.13791	-3.65898	0.0347459
piRNA	21ur-4367	21ur-4367	39.5842	-3.65656	0.0115144
piRNA	21ur-5291	21ur-5291	38.2447	-3.6562	0.000141442
piRNA	21ur-10551	21ur-10551	22.73	-3.65556	0.00857488
mut	ZC204.3	btb-12	41.3648	-3.65322	8.88128e-09
piRNA	21ur-1589	21ur-1589	12.2179	-3.64505	0.00468484
mut	F21D9.4	F21D9.4	56.3976	-3.64248	1.03716e-05
piRNA	21ur-10319	21ur-10319	75.7862	-3.6316	2.7008e-05
mut	F38E11.3	cpin-1	89.0726	-3.62515	1.88493e-17
piRNA	21ur-2005	21ur-2005	14.79	-3.62345	0.0127746
mut	F07E5.8	F07E5.8	40.2161	-3.61949	7.31363e-07
mut	F44F1.3	clp-8	23.9357	-3.60753	0.0138312
piRNA	21ur-1113	21ur-1113	29.0069	-3.60748	0.000472872
piRNA	21ur-3748	21ur-3748	15.7894	-3.6064	0.00168189
mut	ZC204.9	fbxb-20	15.3933	-3.59882	0.00224404
piRNA	21ur-908	21ur-908	93.6145	-3.59694	3.24383e-08
mut	ZK1053.4	ZK1053.4	26.05	-3.58364	0.00185328
mut	Y75B8A.10	Y75B8A.10	31.9341	-3.58283	0.00195698
piRNA	21ur-6555	21ur-6555	41.7877	-3.55626	1.53189e-08
piRNA	21ur-309	21ur-309	33.0757	-3.5531	0.00680815
piRNA	21ur-12822	21ur-12822	14.6072	-3.541	0.01331
piRNA	21ur-10252	21ur-10252	20.4989	-3.53941	0.000629291
mut	F12A10.2	F12A10.2	53.3269	-3.53211	1.21646e-10
piRNA	21ur-4972	21ur-4972	23.3174	-3.53016	0.0182315
mut	C24H12.7	C24H12.7	117.789	-3.5281	3.40177e-20
piRNA	21ur-5477	21ur-5477	13.936	-3.52269	0.00102036
mut	F17C11.11	F17C11.11	52.725	-3.51991	4.31937e-07
piRNA	21ur-743	21ur-743	17.4286	-3.51217	0.0269865
mut	Y75B8A.41	Y75B8A.41	96.7588	-3.50428	2.7697e-12
mut	W05H12.4	W05H12.4	176.221	-3.50065	3.38144e-19
piRNA	21ur-421	21ur-421	17.2519	-3.49663	0.0219072
piRNA	21ur-15453	21ur-15453	11.7224	-3.4962	0.0248226
piRNA	21ur-4510	21ur-4510	71.651	-3.49052	1.60592e-10
piRNA	21ur-5142	21ur-5142	26.5656	-3.4843	0.000213541
piRNA	21ur-3532	21ur-3532	45.3582	-3.48357	4.10407e-05
piRNA	21ur-3124	21ur-3124	32.4544	-3.47913	5.91521e-06
piRNA	21ur-4358	21ur-4358	8.01832	-3.47381	0.0243257
piRNA	21ur-462	21ur-462	6.0256	-3.47336	0.0439372
piRNA	21ur-436	21ur-436	10.1312	-3.47057	0.0117552
piRNA	21ur-575	21ur-575	7.08735	-3.47052	0.0337678
piRNA	21ur-7846	21ur-7846	8.6958	-3.46414	0.0484211
mut	C52A10.3	C52A10.3	17.3174	-3.46299	0.000613129
piRNA	21ur-1122	21ur-1122	258.091	-3.45275	3.59349e-06
mut	R04A9.7	R04A9.7	225.458	-3.45238	4.68475e-24
piRNA	21ur-6030	21ur-6030	29.8358	-3.44641	0.00220125
piRNA	21ur-5021	21ur-5021	18.3971	-3.44233	0.000615796
mut	Y56A3A.14	sdz-33	125.648	-3.44004	8.90151e-15
piRNA	21ur-3992	21ur-3992	18.3041	-3.43496	0.0009299
mut	F37B1.5	gst-16	96.0753	-3.42925	6.88874e-06
piRNA	21ur-2833	21ur-2833	11.1621	-3.42596	0.00424067
mut	F49B2.7	F49B2.7	200.126	-3.42429	2.13931e-25
piRNA	21ur-2608	21ur-2608	21.1602	-3.41466	8.40032e-05
piRNA	21ur-6405	21ur-6405	202.543	-3.41199	7.9795e-05
piRNA	21ur-6378	21ur-6378	69.1086	-3.41126	0.000579445
csr	T21E3.3	lrp-2	16.1498	-3.40572	0.00979358
piRNA	21ur-1373	21ur-1373	82.6055	-3.40501	2.61661e-06
mut	H27D07.6	srh-87	33.0449	-3.40205	6.97501e-06
mut	Y82E9BR.12	fbxa-138	58.8544	-3.40135	1.5278e-07
piRNA	21ur-1791	21ur-1791	16.2664	-3.39335	0.00419646
mut	C01A2.1	C01A2.1	188.279	-3.39279	1.88493e-17
piRNA	21ur-7072	21ur-7072	27.5976	-3.38882	0.00329809
piRNA	21ur-8955	21ur-8955	18.19	-3.38045	0.00621911
piRNA	21ur-4680	21ur-4680	18.3877	-3.37214	0.0274259
piRNA	21ur-4055	21ur-4055	9.12714	-3.37212	0.0139799
mut	F36F12.3	F36F12.3	17.5151	-3.36824	0.00230606
mut	T27A1.2	T27A1.2	29.7387	-3.36714	6.30639e-06
piRNA	21ur-1681	21ur-1681	10.1556	-3.35573	0.041343
piRNA	21ur-3302	21ur-3302	40.2142	-3.35494	6.85568e-05
piRNA	21ur-5109	21ur-5109	76.6751	-3.35407	6.46638e-12
mut	Y51A2D.12	srg-34	67.9106	-3.35069	1.08268e-06
piRNA	21ur-3430	21ur-3430	34.2269	-3.34416	1.2762e-06
mut	F59B2.9	F59B2.9	69.2819	-3.34254	8.89854e-12
mut	F21G4.5	F21G4.5	44.7467	-3.34158	4.08921e-07
mut	C50B8.4	C50B8.4	97.7109	-3.33597	6.3194e-11
mut	B0350.2	unc-44	36.9063	-3.32331	1.5176e-05
piRNA	21ur-3414	21ur-3414	40.2965	-3.31394	6.88508e-08
piRNA	21ur-1896	21ur-1896	9.37711	-3.31089	0.0120496
piRNA	21ur-4748	21ur-4748	67.3869	-3.31034	2.82689e-10
mut	Y55F3C.10	Y55F3C.10	17.313	-3.30607	0.00387041
piRNA	21ur-1697	21ur-1697	24.7218	-3.30495	0.00412791
piRNA	21ur-3427	21ur-3427	13.2886	-3.30467	0.00538891
mut	Y105C5B.14	Y105C5B.14	31.4572	-3.30265	0.000987201
piRNA	21ur-3452	21ur-3452	47.0515	-3.30166	6.62567e-08
mut	T05E12.8	T05E12.8	49.5963	-3.29683	1.15013e-07
mut	Y19D2B.2	Y19D2B.2	197.563	-3.28864	1.97624e-18
piRNA	21ur-1678	21ur-1678	11.3167	-3.28641	0.045711
piRNA	21ur-3894	21ur-3894	18.49	-3.27636	0.00351091
mut	Y20C6A.2	fbxb-7	247.645	-3.27232	1.52976e-20
piRNA	21ur-5416	21ur-5416	35.1779	-3.26879	0.000121511
piRNA	21ur-3096	21ur-3096	10.3753	-3.26842	0.032915
piRNA	21ur-2784	21ur-2784	8.17666	-3.26825	0.0281748
piRNA	21ur-4899	21ur-4899	13.761	-3.26328	0.00505098
piRNA	21ur-4398	21ur-4398	6.14452	-3.25825	0.0464109
piRNA	21ur-320	21ur-320	8.89228	-3.25814	0.0347792
piRNA	21ur-6350	21ur-6350	8.59324	-3.25321	0.033676
mut	Y44A6C.2	Y44A6C.2	245.529	-3.25216	7.28837e-17
piRNA	21ur-7670	21ur-7670	8.88351	-3.24628	0.0341993
mut	T05F1.13	T05F1.13	187.317	-3.24339	7.66508e-15
mut	M01D1.10	fbxb-45	157.713	-3.23961	3.22379e-16
piRNA	21ur-3842	21ur-3842	18.2412	-3.23691	0.000754669
piRNA	21ur-5059	21ur-5059	8.18954	-3.23173	0.039598
mut	R04A9.9	R04A9.9	42.1686	-3.2282	2.17067e-05
piRNA	21ur-2932	21ur-2932	46.202	-3.2257	5.03604e-06
piRNA	21ur-1800	21ur-1800	16.0277	-3.22508	0.0439372
miRNA	miR-74-5p	miR-74-5p	27.3016	-3.22265	0.000499093
piRNA	21ur-1705	21ur-1705	16.4193	-3.22211	0.00725399
mut	Y59E1A.1	fbxa-40	75.8256	-3.21996	1.22375e-07
piRNA	21ur-1079	21ur-1079	30.9899	-3.21666	0.00107656
piRNA	21ur-4578	21ur-4578	157.053	-3.2124	0.00150367
piRNA	21ur-5503	21ur-5503	48.7047	-3.20788	0.000439517
piRNA	21ur-2516	21ur-2516	21.9641	-3.20762	0.00058372
piRNA	21ur-6840	21ur-6840	11.5321	-3.20679	0.0078949
piRNA	21ur-3527	21ur-3527	86.6356	-3.20351	0.000241966
piRNA	21ur-2479	21ur-2479	14.7415	-3.20329	0.0152851
piRNA	21ur-5521	21ur-5521	59.2659	-3.20275	1.47116e-07
piRNA	21ur-6221	21ur-6221	9.40542	-3.19842	0.0188212
piRNA	21ur-3947	21ur-3947	12.5862	-3.19319	0.0203294
mut	B0457.4	B0457.4	38.4182	-3.19	0.000145315
mut	ZC239.21	ZC239.21	63.2228	-3.18991	2.82165e-09
piRNA	21ur-6626	21ur-6626	59.6146	-3.18911	0.000583174
piRNA	21ur-3272	21ur-3272	19.5896	-3.18608	0.00127274
mut	F20D6.10	F20D6.10	94.7641	-3.17443	3.9706e-07
mut	T02C1.1	T02C1.1	60.6142	-3.17371	1.36282e-09
piRNA	21ur-1417	21ur-1417	20.2147	-3.17219	0.00152362
piRNA	21ur-2132	21ur-2132	65.1246	-3.17168	1.76002e-06
piRNA	21ur-4307	21ur-4307	31.0419	-3.16715	0.000154272
piRNA	21ur-5714	21ur-5714	70.8037	-3.16247	1.53189e-08
piRNA	21ur-6465	21ur-6465	32.8402	-3.16239	0.0111484
piRNA	21ur-2375	21ur-2375	36.5734	-3.15863	0.000146828
mut	H01A20.1	nhr-3	71.3721	-3.15788	3.68767e-11
piRNA	21ur-444	21ur-444	58.1362	-3.14789	4.05925e-09
piRNA	21ur-5350	21ur-5350	18.7644	-3.14784	0.000916938
mut	F41H10.12	F41H10.12	39.1704	-3.14245	3.7938e-05
mut	R11A5.3	R11A5.3	15.9409	-3.14099	0.010161
piRNA	21ur-2118	21ur-2118	13.1997	-3.1376	0.0142664
mut	C09G1.3	C09G1.3	1052.95	-3.13663	1.80914e-75
piRNA	21ur-2957	21ur-2957	35.7688	-3.13594	8.1697e-05
piRNA	21ur-3421	21ur-3421	669.213	-3.12959	8.53816e-10
piRNA	21ur-3604	21ur-3604	11.5953	-3.1234	0.0248574
piRNA	21ur-4230	21ur-4230	155.078	-3.12085	1.73567e-08
mut	Y23H5B.7	Y23H5B.7	33.8581	-3.11483	1.77784e-05
piRNA	21ur-481	21ur-481	15.5427	-3.11151	0.0170495
piRNA	21ur-2799	21ur-2799	93.0724	-3.10772	1.28536e-08
piRNA	21ur-1017	21ur-1017	126.389	-3.10552	0.000210804
mut	T01D3.1	T01D3.1	48.0838	-3.09814	8.37641e-05
mut	C24H12.1	C24H12.1	56.5626	-3.09809	5.55095e-07
piRNA	21ur-1264	21ur-1264	22.8326	-3.09494	0.00244367
piRNA	21ur-3158	21ur-3158	16.4299	-3.09302	0.0018984
piRNA	21ur-6487	21ur-6487	108.056	-3.09233	0.000292652
mut	H16D19.7	H16D19.7	95.079	-3.0874	1.25229e-15
piRNA	21ur-3743	21ur-3743	45.4199	-3.07764	1.44643e-05
piRNA	21ur-2021	21ur-2021	16.8367	-3.06989	0.00201293
mut	F21D9.6	F21D9.6	218.993	-3.06692	4.89922e-16
piRNA	21ur-2354	21ur-2354	11.6104	-3.06419	0.0225772
piRNA	21ur-9779	21ur-9779	48.4092	-3.06255	1.56833e-06
piRNA	21ur-4690	21ur-4690	33.0948	-3.06083	0.000376207
piRNA	21ur-3540	21ur-3540	9.04629	-3.06057	0.0310847
piRNA	21ur-7579	21ur-7579	11.7294	-3.05586	0.0293406
piRNA	21ur-4655	21ur-4655	13.6693	-3.05521	0.0139486
mut	F48C5.1	igeg-2	27.7819	-3.05431	0.00303614
mut	C44C1.1	C44C1.1	100.833	-3.04914	1.11851e-05
piRNA	21ur-641	21ur-641	12.2794	-3.0482	0.0121511
mut	Y11D7A.19	Y11D7A.19	105.124	-3.03882	1.43284e-10
piRNA	21ur-6060	21ur-6060	16.3597	-3.03662	0.00353797
piRNA	21ur-609	21ur-609	78.5381	-3.03207	1.7137e-08
piRNA	21ur-4533	21ur-4533	15.1352	-3.02588	0.00229898
piRNA	21ur-6407	21ur-6407	10.2299	-3.02514	0.0261733
mut	Y58A7A.4	Y58A7A.4	28.6859	-3.025	0.000108897
mut	F17C11.1	F17C11.1	193.171	-3.02315	1.93561e-08
mut	M04G12.4	somi-1	176.068	-3.02246	8.5613e-08
piRNA	21ur-3740	21ur-3740	26.8867	-3.01931	0.0048038
piRNA	21ur-93	21ur-93	44.722	-3.01484	9.40447e-06
piRNA	21ur-2502	21ur-2502	52.4866	-3.0135	0.000669648
piRNA	21ur-2809	21ur-2809	13.7899	-3.01038	0.00626917
piRNA	21ur-3615	21ur-3615	37.0557	-3.00873	1.7391e-05
piRNA	21ur-6576	21ur-6576	15.8009	-3.00868	0.00230171
piRNA	21ur-2818	21ur-2818	50.6842	-3.00799	3.27886e-05
piRNA	21ur-251	21ur-251	10.1069	-3.00596	0.0365013
mut	T05E12.10	T05E12.10	80.6279	-3.00567	1.2093e-09
piRNA	21ur-5662	21ur-5662	29.1016	-2.99816	0.0021613
mut	C18B12.5	fbxa-97	227.708	-2.99294	3.11977e-15
mut	C30E1.4	C30E1.4	20.2521	-2.99143	0.00974927
piRNA	21ur-2455	21ur-2455	32.5594	-2.97076	0.00026489
mut	F48G7.4	F48G7.4	220.306	-2.96969	3.59708e-27
piRNA	21ur-1232	21ur-1232	70.0949	-2.9683	0.000111551
mut	Y57G11C.31	Y57G11C.31	210.27	-2.9631	4.21971e-19
mut	T02G6.5	T02G6.5	48.5533	-2.96267	1.56511e-07
piRNA	21ur-538	21ur-538	21.5058	-2.95472	0.00181624
piRNA	21ur-7939	21ur-7939	9.08054	-2.95199	0.0346256
mut	Y13C8A.1	Y13C8A.1	68.0115	-2.95072	1.50995e-09
mut	F49E7.2	pigx-1	270.877	-2.95063	1.14194e-17
mut	Y7A5A.6	Y7A5A.6	284.85	-2.95009	6.16773e-09
mut	C33A12.7	ethe-1	53.0714	-2.94663	7.14118e-05
piRNA	21ur-6620	21ur-6620	19.6018	-2.93809	0.0189288
piRNA	21ur-2305	21ur-2305	43.4363	-2.92808	3.98237e-05
piRNA	21ur-6444	21ur-6444	15.8216	-2.91739	0.0186415
mut	Y23H5B.3	Y23H5B.3	212.937	-2.91561	4.58192e-11
piRNA	21ur-3942	21ur-3942	72.6209	-2.91453	1.90755e-07
piRNA	21ur-10247	21ur-10247	56.7828	-2.90424	2.59235e-08
mut	Y71A12B.2	Y71A12B.2	140.839	-2.90345	8.26134e-18
mut	Y71A12B.3	Y71A12B.3	140.839	-2.90345	8.26134e-18
mut	ZK673.9	clec-143	10.3651	-2.90048	0.0176766
piRNA	21ur-3179	21ur-3179	34.5061	-2.89712	1.2081e-05
piRNA	21ur-2473	21ur-2473	115.573	-2.88823	0.000663802
piRNA	21ur-495	21ur-495	26.0637	-2.88749	0.00237268
mut	W04A8.5	W04A8.5	38.4252	-2.88684	5.0604e-05
mut	ZC239.6	ZC239.6	34.3547	-2.8846	0.000804651
mut	R06A4.6	sdz-26	967.257	-2.88361	1.65887e-18
mut	C33E10.3	C33E10.3	68.6537	-2.88334	2.10199e-08
mut	Y39G10AR.5	zeel-1	33.832	-2.88191	5.95797e-05
piRNA	21ur-3454	21ur-3454	29.3409	-2.87969	0.00478282
piRNA	21ur-1193	21ur-1193	8.27952	-2.87904	0.0497865
mut	F07E5.12	F07E5.12	301.41	-2.87738	8.21086e-15
piRNA	21ur-2139	21ur-2139	124.56	-2.87553	1.65692e-07
mut	ZK822.2	ZK822.2	162.584	-2.87447	1.29016e-12
piRNA	21ur-5227	21ur-5227	34.5265	-2.87378	0.000203594
mut	ZK836.3	ZK836.3	35.2325	-2.87364	0.000110746
piRNA	21ur-5978	21ur-5978	21.9693	-2.87236	0.00502078
piRNA	21ur-2887	21ur-2887	10.59	-2.86783	0.0303425
mut	F11C3.1	F11C3.1	190.884	-2.86322	1.75168e-11
piRNA	21ur-5139	21ur-5139	22.5345	-2.8614	0.00438798
piRNA	21ur-11405	21ur-11405	107.044	-2.85944	0.000594699
piRNA	21ur-8083	21ur-8083	22.3	-2.85233	0.0082122
piRNA	21ur-2774	21ur-2774	23.5746	-2.84926	0.00123784
piRNA	21ur-1566	21ur-1566	48.611	-2.8489	9.35541e-05
mut	Y46H3C.7	Y46H3C.7	58.3757	-2.84663	3.14456e-08
mut	Y119D3B.7	fbxa-63	103.101	-2.83929	2.42446e-08
piRNA	21ur-2725	21ur-2725	29.726	-2.83926	0.00377408
mut	F48F5.6	F48F5.6	43.2497	-2.839	0.000216143
piRNA	21ur-4611	21ur-4611	16.2468	-2.83264	0.00621911
piRNA	21ur-5763	21ur-5763	15.9729	-2.82688	0.0179231
mut	F12E12.4	bath-31	296.517	-2.82634	5.73181e-27
piRNA	21ur-6009	21ur-6009	298.431	-2.82432	0.00409702
piRNA	21ur-7144	21ur-7144	60.704	-2.81841	5.53696e-06
mut	Y38H6C.20	Y38H6C.20	21.5052	-2.81734	0.00620426
piRNA	21ur-6053	21ur-6053	42.4245	-2.81696	7.59664e-05
piRNA	21ur-8	21ur-8	18.9893	-2.81665	0.0348641
mut	R07C3.6	fbxc-28	45.7091	-2.81547	1.24634e-05
piRNA	21ur-3120	21ur-3120	53.9943	-2.81233	0.000899206
mut	T04C10.4	atf-5	57.2207	-2.81206	1.29698e-08
mut	C07D10.5	C07D10.5	100.347	-2.80941	2.00849e-07
piRNA	21ur-88	21ur-88	74.2277	-2.80693	1.14776e-07
mut	K07E3.2	K07E3.2	335.933	-2.80595	1.06511e-22
mut	DC2.5	DC2.5	77.6277	-2.80375	3.88538e-09
piRNA	21ur-4185	21ur-4185	49.8616	-2.80183	0.000444197
mut	C06A8.9	glr-4	32.4276	-2.79799	0.00213625
piRNA	21ur-82	21ur-82	29.0456	-2.79723	0.00422239
mut	F45C12.6	btb-8	9.90312	-2.79032	0.0339072
mut	Y110A2AL.10	Y110A2AL.10	1221.37	-2.79031	2.91975e-44
piRNA	21ur-6828	21ur-6828	22.2209	-2.78547	0.0327931
mut	R13H4.2	R13H4.2	17.544	-2.78004	0.00371088
piRNA	21ur-422	21ur-422	9.24107	-2.77727	0.0346721
mut	Y119D3B.22	fbxa-76	49.2642	-2.77039	4.1188e-06
mut	Y47D3B.11	plr-1	161.582	-2.76268	1.3472e-07
piRNA	21ur-6228	21ur-6228	20.3476	-2.76211	0.0208912
mut	ZK1321.3	aqp-10	35.9911	-2.76101	0.000150855
csr	ZK637.11	cdc-25.3	12.6308	-2.75921	0.0488602
mut	W05H12.2	W05H12.2	426.948	-2.75705	2.36208e-33
mut	Y110A2AM.3	ubc-26	167.406	-2.74326	0.00106344
mut	T27E9.6	T27E9.6	135.256	-2.73657	8.9881e-12
piRNA	21ur-7015	21ur-7015	16.0962	-2.73451	0.015057
mut	K05F6.1	fbxb-49	238.014	-2.73432	5.81479e-16
mut	B0545.1	tpa-1	15.8445	-2.73418	0.0204379
mut	R02C2.4	nhr-204	490.154	-2.73334	2.57599e-26
mut	T28H11.4	pes-1	185.539	-2.73259	6.14693e-09
piRNA	21ur-9488	21ur-9488	15.7372	-2.73155	0.00948243
mut	C52B11.2	inso-1	545.624	-2.72983	7.79222e-41
mut	C07A9.13	C07A9.13	57.0594	-2.72564	5.51416e-05
mut	Y48E1B.11	fbxc-23	164.496	-2.72163	3.17752e-12
piRNA	21ur-1159	21ur-1159	9.8526	-2.71971	0.0402946
mut	Y58A7A.3	Y58A7A.3	53.1331	-2.71738	3.75003e-07
piRNA	21ur-3336	21ur-3336	63.7916	-2.71522	4.0452e-05
mut	F48G7.11	nhr-190	24.2895	-2.71505	0.000993115
mut	Y49F6C.4	bath-10	213.829	-2.71427	1.35283e-13
mut	M05D6.7	gbh-2	153.346	-2.70967	6.33855e-10
piRNA	21ur-2560	21ur-2560	14.1378	-2.70211	0.0141354
mut	K05F6.9	fbxb-46	226.17	-2.70182	1.90285e-14
mut	F34H10.3	F34H10.3	229.827	-2.70062	1.71833e-08
piRNA	21ur-8471	21ur-8471	12.7039	-2.69388	0.0271694
mut	C01G12.4	wee-1.2	157.237	-2.69198	3.12127e-11
piRNA	21ur-3848	21ur-3848	28.0082	-2.68941	0.00595682
piRNA	21ur-3849	21ur-3849	13.3053	-2.67837	0.012906
mut	F44F1.7	vet-6	130.414	-2.67712	2.23125e-08
mut	C17G1.8	tsp-21	32.2199	-2.67681	0.0149033
mut	Y41D4B.27	nhr-146	151.979	-2.67656	1.39648e-11
piRNA	21ur-13039	21ur-13039	11.7426	-2.67469	0.0394097
piRNA	21ur-2728	21ur-2728	32.0292	-2.67173	0.00190116
mut	F37H8.6	F37H8.6	46.4675	-2.67085	0.000128646
mut	C11H1.4	prx-1	172.52	-2.66533	1.84546e-06
mut	T04B8.5	T04B8.5	53.655	-2.66471	3.83285e-07
mut	D1025.10	D1025.10	91.9145	-2.66373	3.44945e-07
piRNA	21ur-2388	21ur-2388	79.7974	-2.66328	2.39527e-07
mut	Y55F3AM.2	srx-12	29.8019	-2.65984	0.0293883
mut	Y47D3A.1	Y47D3A.1	68.4269	-2.6598	2.08388e-07
mut	K09A11.1	K09A11.1	156.658	-2.6589	1.24071e-07
piRNA	21ur-4649	21ur-4649	143.672	-2.6575	8.7134e-10
piRNA	21ur-246	21ur-246	25.4478	-2.65627	0.00181298
piRNA	21ur-2908	21ur-2908	29.7132	-2.65594	0.000162044
piRNA	21ur-2978	21ur-2978	16.1192	-2.65079	0.0443839
piRNA	21ur-5170	21ur-5170	13.1241	-2.65071	0.0371901
mut	F45F2.6	otpl-6	29.5539	-2.64879	0.00108664
piRNA	21ur-3770	21ur-3770	15.531	-2.64518	0.0123554
piRNA	21ur-3023	21ur-3023	36.7888	-2.64	0.00184131
mut	Y56A3A.15	fbxb-24	184.375	-2.63908	2.9839e-12
piRNA	21ur-3122	21ur-3122	192.588	-2.63871	1.69811e-05
mut	Y60A9.3	Y60A9.3	32.5223	-2.63708	0.000233116
piRNA	21ur-2739	21ur-2739	60.1655	-2.63498	0.000201825
mut	Y44A6B.1	srxa-14	30.1396	-2.63267	0.0238824
mut	Y48D7A.1	Y48D7A.1	89.1955	-2.62998	1.81453e-05
piRNA	21ur-5257	21ur-5257	292.517	-2.62738	6.36356e-16
piRNA	21ur-4302	21ur-4302	166.918	-2.62413	0.000294323
piRNA	21ur-4251	21ur-4251	9.04373	-2.62396	0.0491466
mut	Y116A8C.40	Y116A8C.40	120.998	-2.62319	2.61741e-07
mut	F17A9.1	fbxa-178	66.3572	-2.61902	3.6642e-05
piRNA	21ur-5695	21ur-5695	33.6779	-2.61533	0.0144008
mut	WBY75D11A.5	WBY75D11A.5	29.0992	-2.61024	0.00428699
mut	Y63D3A.11	fbxb-94	56.9008	-2.60726	6.15069e-06
mut	F35C8.3	jkk-1	25.6924	-2.60595	0.0197493
piRNA	21ur-895	21ur-895	45.7472	-2.60509	0.00568298
piRNA	21ur-5535	21ur-5535	69.9462	-2.60285	5.1191e-07
miRNA	miR-40-5p	miR-40-5p	37.4926	-2.59856	0.0036919
piRNA	21ur-2724	21ur-2724	22.6579	-2.59748	0.00183665
piRNA	21ur-11040	21ur-11040	23.6739	-2.59688	0.0275668
mut	C01B9.1	C01B9.1	16.6957	-2.59368	0.0071537
piRNA	21ur-3756	21ur-3756	22.2352	-2.59129	0.0317527
piRNA	21ur-13464	21ur-13464	34.1162	-2.58653	0.000245683
mut	T22B2.2	T22B2.2	710.616	-2.58365	1.91941e-10
mut	Y22D7AR.11	fbxa-13	143.159	-2.58354	1.12907e-14
piRNA	21ur-388	21ur-388	26.0858	-2.57561	0.00144231
piRNA	21ur-3552	21ur-3552	21.2232	-2.5725	0.00735908
mut	F42F12.3	F42F12.3	50.7667	-2.56815	0.000488891
mut	C41C4.3	lron-4	24.0179	-2.56709	0.0058156
piRNA	21ur-2336	21ur-2336	12.8911	-2.56508	0.0363531
piRNA	21ur-1142	21ur-1142	115.669	-2.56035	2.72504e-05
mut	H16D19.6	H16D19.6	28.4817	-2.55705	0.00213625
piRNA	21ur-2308	21ur-2308	110.282	-2.55088	0.00182005
piRNA	21ur-1437	21ur-1437	67.2088	-2.5496	0.00679445
mut	D1025.1	D1025.1	163.397	-2.54946	5.97278e-16
piRNA	21ur-5265	21ur-5265	23.1458	-2.54647	0.0120648
piRNA	21ur-977	21ur-977	21.5256	-2.54617	0.0160876
piRNA	21ur-533	21ur-533	43.018	-2.54579	0.0229015
piRNA	21ur-4864	21ur-4864	251.688	-2.54183	2.3273e-25
mut	T22B2.5	T22B2.5	197.983	-2.53503	5.36526e-08
piRNA	21ur-3730	21ur-3730	128.929	-2.53316	5.66263e-06
mut	T24A6.20	T24A6.20	174.81	-2.52528	3.76047e-15
mut	Y57G11C.38	Y57G11C.38	43.6143	-2.52353	4.69667e-05
mut	ZK381.3	nhr-249	139.076	-2.52304	1.52926e-08
mut	F15A4.2	F15A4.2	15.095	-2.51871	0.0150576
piRNA	21ur-3703	21ur-3703	49.6818	-2.51269	8.18691e-06
mut	F44E5.15	F44E5.15	20.2635	-2.50886	0.0109753
mut	Y116A8C.48	Y116A8C.48	68.0853	-2.50416	0.000150412
mut	F58E1.3	fbxb-26	26.649	-2.50199	0.000996454
mut	F54D10.2	fbxa-24	69.8643	-2.49695	1.98785e-05
mut	Y38H6A.4	Y38H6A.4	22.3037	-2.49469	0.00355416
piRNA	21ur-4380	21ur-4380	15.7993	-2.4922	0.026637
csr	ZK455.1	aco-1	12.1582	-2.49055	0.0472877
piRNA	21ur-5279	21ur-5279	37.8043	-2.48721	0.0415961
piRNA	21ur-7829	21ur-7829	129.77	-2.48047	0.00138053
piRNA	21ur-3221	21ur-3221	25.4636	-2.47701	0.00510184
mut	Y44A6B.3	Y44A6B.3	120.291	-2.47468	4.42905e-09
piRNA	21ur-2850	21ur-2850	12.2911	-2.47168	0.0400391
piRNA	21ur-5543	21ur-5543	65.4752	-2.46823	4.36492e-06
piRNA	21ur-3370	21ur-3370	26.8286	-2.46822	0.0134942
piRNA	21ur-5605	21ur-5605	74.105	-2.46446	6.05885e-08
piRNA	21ur-3175	21ur-3175	15.2121	-2.45999	0.0476672
mut	T04D1.2	T04D1.2	637.395	-2.45709	1.63115e-10
mut	F11C1.5	vwa-8	20.6163	-2.45305	0.00987094
piRNA	21ur-3215	21ur-3215	126.975	-2.45158	4.53145e-05
piRNA	21ur-3802	21ur-3802	58.7109	-2.44898	0.000231886
piRNA	21ur-1486	21ur-1486	69.0739	-2.44828	1.95916e-07
mut	K08D10.13	K08D10.13	44.9239	-2.44418	0.01297
piRNA	21ur-2822	21ur-2822	172.785	-2.44341	7.64725e-09
piRNA	21ur-5912	21ur-5912	41.5025	-2.44244	0.0025845
mut	K08C9.8	K08C9.8	25.2495	-2.44086	0.00337359
mut	T22A3.8	lam-3	128.264	-2.43858	4.73713e-09
mut	R09G11.2	nhr-1	75.5159	-2.43379	0.00036475
mut	C44C10.10	C44C10.10	81.3571	-2.43268	0.000109841
piRNA	21ur-2710	21ur-2710	195.433	-2.43227	8.89172e-11
mut	T26H2.10	T26H2.10	16.0692	-2.43144	0.0205247
piRNA	21ur-5904	21ur-5904	21.6972	-2.42928	0.0107535
piRNA	21ur-4983	21ur-4983	29.0318	-2.4264	0.00350479
mut	R13H4.1	nphp-4	19.8982	-2.42544	0.00866667
piRNA	21ur-1074	21ur-1074	17.3195	-2.42454	0.0208912
piRNA	21ur-3576	21ur-3576	20.8261	-2.42273	0.0100761
piRNA	21ur-4994	21ur-4994	19.3141	-2.42077	0.0096426
mut	C18A11.5	xol-1	304.768	-2.41808	2.67513e-24
mut	W07E6.3	sms-5	51.0261	-2.41488	0.00387408
mut	Y37D8A.5	Y37D8A.5	33.3938	-2.40686	0.00224797
mut	F13H10.9	F13H10.9	100.303	-2.40685	7.66082e-07
piRNA	21ur-1249	21ur-1249	18.8064	-2.40679	0.0238875
piRNA	21ur-2864	21ur-2864	17.066	-2.40587	0.0478169
piRNA	21ur-14409	21ur-14409	14.4974	-2.403	0.0306212
piRNA	21ur-2191	21ur-2191	71.1485	-2.40082	0.00284433
mut	ZK930.6	ZK930.6	27.3518	-2.39993	0.00217332
mut	Y63D3A.2	fbxb-100	664.03	-2.39813	3.64292e-22
piRNA	21ur-58	21ur-58	15.0667	-2.39643	0.0456658
piRNA	21ur-4589	21ur-4589	447.629	-2.38548	4.10071e-11
piRNA	21ur-5573	21ur-5573	21.1248	-2.38497	0.00809995
mut	T03G6.2	nhr-40	26.7814	-2.38489	0.00247485
piRNA	21ur-367	21ur-367	61.7975	-2.38343	0.0006809
mut	T27B7.6	nhr-228	217.417	-2.38241	4.12825e-08
piRNA	21ur-2200	21ur-2200	37.042	-2.38215	0.000662143
mut	Y37E11AR.5	ugt-45	26.4786	-2.37766	0.00674941
piRNA	21ur-2592	21ur-2592	16.2747	-2.3774	0.0220792
mut	F22H10.1	F22H10.1	82.0554	-2.36713	6.88874e-06
piRNA	21ur-747	21ur-747	24.5729	-2.36491	0.00467309
mut	Y52B11A.12	Y52B11A.12	25.022	-2.36189	0.00433749
piRNA	21ur-8403	21ur-8403	36.3405	-2.36063	0.0206474
piRNA	21ur-4605	21ur-4605	25.4026	-2.35982	0.0166473
piRNA	21ur-1306	21ur-1306	143.743	-2.35734	2.09628e-12
piRNA	21ur-5524	21ur-5524	60.4993	-2.35203	0.00568768
piRNA	21ur-1934	21ur-1934	31.9276	-2.3497	0.00812275
piRNA	21ur-5387	21ur-5387	42.7821	-2.34826	0.0027851
piRNA	21ur-865	21ur-865	47.5447	-2.34319	0.0254238
mut	ZC21.10	ZC21.10	139.048	-2.3413	3.20889e-08
piRNA	21ur-3260	21ur-3260	32.4262	-2.33743	0.0421596
piRNA	21ur-603	21ur-603	234.522	-2.33731	6.14733e-07
mut	F31D5.1	F31D5.1	32.0673	-2.33531	0.00371591
mut	K09E3.6	lido-6	48.0903	-2.33448	0.00311048
mut	C11G6.4	nhr-28	72.4966	-2.33188	0.00041935
mut	F46F2.2	kin-20	70.3271	-2.32496	0.00391653
mut	D2096.2	praf-3	89.9858	-2.32432	0.000129745
mut	B0304.8	sra-35	300.793	-2.31767	6.73069e-09
mut	T12B5.10	fbxa-60	129.847	-2.31655	2.41316e-06
piRNA	21ur-74	21ur-74	214.879	-2.31473	1.47574e-06
mut	C09E8.4	C09E8.4	30.7865	-2.31443	0.00432304
mut	C30D11.1	unc-103	45.5897	-2.31232	0.000298524
mut	F45G2.1	nas-1	60.2354	-2.3119	0.00025835
piRNA	21ur-1238	21ur-1238	26.0239	-2.31054	0.00550604
piRNA	21ur-313	21ur-313	26.1128	-2.30302	0.0109599
mut	F31E3.12	F31E3.12	27.9173	-2.30163	0.00849357
mut	F20G2.2	F20G2.2	76.1708	-2.30066	3.47438e-05
mut	F52G3.3	F52G3.3	796.161	-2.29933	1.29657e-17
mut	K07C6.15	srx-70	142.428	-2.29841	3.15236e-06
piRNA	21ur-4088	21ur-4088	63.6314	-2.29489	0.0335259
mut	F58B6.2	exc-6	34.6982	-2.28917	0.0086411
mut	F33D11.8	nlp-62	90.419	-2.28869	0.000123286
mut	F25C8.3	unc-80	33.7159	-2.28682	0.00219026
mut	F18E9.5	jmjd-3.1	1470.71	-2.28404	4.0562e-23
piRNA	21ur-8831	21ur-8831	76.9732	-2.28268	0.0058933
mut	C33D9.6	C33D9.6	108.652	-2.2826	3.10619e-08
mut	F44G4.3	F44G4.3	111.744	-2.28132	0.000416558
piRNA	21ur-2698	21ur-2698	41.945	-2.27975	0.00289949
mut	F47G3.2	asna-2	207.981	-2.27837	9.8841e-10
mut	F53G12.3	duox-2	38.4004	-2.27712	0.00184396
piRNA	21ur-2496	21ur-2496	17.549	-2.27674	0.0342732
[truncated: 401 more rows]

## Sheet: Table S6
Table S6. Small RNAs significantly downregulated 1.3 fold or greater in prg-1(n4357) gonads.
class	gene_id	public_name	baseMean*	fold_change	pvalue_adj
mut	C09G1.3	C09G1.3	555.905	-2699.19	5.80757e-21
mut	ZK84.3	ins-5	200.298	-2220.35	1.96079e-19
mut	F55C10.1	cnb-1	132.883	-1873.5	9.24074e-19
mut	Y43D4A.6	Y43D4A.6	360.848	-1852.64	7.15004e-19
mut	F46F2.4	F46F2.4	1517.74	-1659.23	8.72493e-58
piRNA	21ur-378	21ur-378	401.787	-1656.18	5.95687e-17
mut	Y102A5C.17	clec-238	111.794	-1432.14	1.23918e-17
mut	F45C12.2	ceh-82	127.573	-1384.04	1.22351e-17
mut	C44C10.5	C44C10.5	1201.61	-1322.59	1.18998e-54
piRNA	21ur-2903	21ur-2903	565.238	-1251.19	4.12928e-16
mut	Y44A6C.2	Y44A6C.2	83.8339	-1190.54	6.16231e-17
mut	Y60A9A.3	Y60A9A.3	580.09	-1087.74	6.2088e-31
mut	F18E9.5	jmjd-3.1	1043.8	-1072.89	1.18265e-51
piRNA	21ur-1932	21ur-1932	354.78	-1070.11	1.04262e-15
mut	Y19D2B.2	Y19D2B.2	83.3283	-953.062	8.71106e-16
mut	Y110A2AL.4	Y110A2AL.4	75.3221	-932.992	7.98451e-16
piRNA	21ur-15421	21ur-15421	195.419	-932.297	5.38444e-15
piRNA	21ur-5366	21ur-5366	278.367	-928.798	4.95825e-15
piRNA	21ur-2904	21ur-2904	302.627	-914.486	1.00867e-13
piRNA	21ur-3550	21ur-3550	333.862	-888.936	3.96241e-15
piRNA	21ur-1547	21ur-1547	246.14	-880.065	1.23238e-14
mut	Y57A10C.10	Y57A10C.10	69.5523	-861.208	1.79196e-15
piRNA	21ur-1687	21ur-1687	329.856	-855.183	1.32998e-14
mut	M05D6.7	gbh-2	82.4485	-846.131	3.54515e-15
mut	Y102A5C.7	clec-237	63.8205	-796.292	5.46106e-15
piRNA	21ur-4800	21ur-4800	245.863	-775.867	2.77062e-14
mut	Y110A2AL.10	Y110A2AL.10	627.34	-775.603	2.07881e-47
piRNA	21ur-1579	21ur-1579	274.316	-774.749	4.49696e-10
mut	T01C8.5	got-1.2	7554.47	-767.312	7.16049e-133
mut	T19A6.4	T19A6.4	173.595	-760.78	9.48338e-15
piRNA	21ur-5732	21ur-5732	325.71	-759.054	2.68464e-14
mut	F22H10.4	F22H10.4	1104.43	-749.064	3.10272e-74
piRNA	21ur-4219	21ur-4219	438.252	-747.518	2.24653e-14
mut	M01D7.5	nlp-12	108.7	-722.522	8.85869e-15
piRNA	21ur-3235	21ur-3235	209.663	-718.236	1.4562e-13
mut	F43C11.6	F43C11.6	76.1244	-715.579	1.49752e-14
mut	F42G8.4	pmk-3	885.266	-715.4	1.61475e-54
mut	F21A3.6	glb-14	1111.81	-706.08	3.87888e-90
mut	K08E5.1	K08E5.1	1087.66	-685.876	3.91684e-74
mut	C24H10.4	C24H10.4	863.964	-683.247	8.00673e-72
mut	C27C7.7	C27C7.7	89.0267	-678.325	2.15632e-14
piRNA	21ur-2139	21ur-2139	214.176	-673.827	1.27296e-13
mut	F47G3.2	asna-2	118.702	-665.234	2.30601e-14
piRNA	21ur-4396	21ur-4396	484.376	-664.956	5.2734e-14
piRNA	21ur-4503	21ur-4503	373.574	-664.545	2.87248e-13
mut	F40A3.5	nipi-4	125.924	-663.685	2.12843e-14
piRNA	21ur-4537	21ur-4537	332.432	-658.926	4.20529e-14
piRNA	21ur-3085	21ur-3085	195.484	-650.978	5.00193e-13
piRNA	21ur-2308	21ur-2308	404.474	-630.863	8.04957e-13
mut	F56D5.3	F56D5.3	46.8359	-620.921	8.00404e-14
mut	F15D4.8	flp-16	539.84	-607.437	2.77958e-44
piRNA	21ur-10937	21ur-10937	323.56	-604.803	1.68631e-13
mut	C18B12.5	fbxa-97	107.425	-600.049	6.61193e-14
mut	M02F4.9	M02F4.9	443.156	-595.916	2.96732e-35
piRNA	21ur-2194	21ur-2194	1284.37	-594.82	1.42377e-31
mut	R13A1.10	R13A1.10	71.6889	-590.232	6.70451e-14
piRNA	21ur-4857	21ur-4857	156.595	-586.583	4.99358e-13
mut	F54F7.7	dot-1.2	334.962	-584.747	1.26605e-39
mut	F23D12.9	F23D12.9	1584.19	-580.144	3.89287e-119
piRNA	21ur-2944	21ur-2944	226.171	-579.408	6.74687e-13
mut	F21D9.6	F21D9.6	106.895	-570.49	1.27589e-13
piRNA	21ur-1237	21ur-1237	887.567	-550.943	5.61934e-24
piRNA	21ur-3651	21ur-3651	165.21	-550.731	5.27133e-13
piRNA	21ur-5410	21ur-5410	1079.34	-547.187	3.03351e-30
mut	Y11D7A.19	Y11D7A.19	58.6926	-542.246	2.48237e-13
piRNA	21ur-3788	21ur-3788	349.26	-537.733	1.36932e-12
piRNA	21ur-2264	21ur-2264	240.48	-537.092	2.18504e-12
mut	T24A6.20	T24A6.20	101.53	-534.217	1.54002e-13
piRNA	21ur-898	21ur-898	403.399	-532.694	7.44412e-13
piRNA	21ur-73	21ur-73	353.974	-531.104	6.60879e-13
piRNA	21ur-2822	21ur-2822	344.462	-530.864	7.25816e-13
piRNA	21ur-1326	21ur-1326	165.063	-530.352	5.05092e-13
piRNA	21ur-4544	21ur-4544	442.851	-528.631	1.27119e-12
mut	R11G11.2	nhr-58	41.0331	-528.304	2.95268e-13
mut	C24H12.7	C24H12.7	54.4145	-527.86	1.93179e-13
piRNA	21ur-8192	21ur-8192	146.275	-527.059	9.45022e-13
mut	R02C2.4	nhr-204	304.686	-524.128	1.36448e-25
piRNA	21ur-4599	21ur-4599	706.794	-522.985	1.09477e-17
mut	F11C3.1	F11C3.1	91.5407	-519.456	2.89539e-13
piRNA	21ur-2059	21ur-2059	361.914	-497.49	2.00809e-12
mut	Y44A6D.3	Y44A6D.3	205.474	-497.035	9.82055e-18
piRNA	21ur-6064	21ur-6064	178.72	-496.618	6.33029e-13
piRNA	21ur-3601	21ur-3601	661.529	-488.837	2.5038e-23
piRNA	21ur-1453	21ur-1453	341.557	-488.52	1.04606e-12
mut	F20G2.2	F20G2.2	86.0089	-487.04	5.68638e-13
piRNA	21ur-5097	21ur-5097	227.975	-483.458	4.1097e-12
mut	W02B12.13	W02B12.13	540.76	-478.932	5.97996e-63
mut	T22B2.2	T22B2.2	422.986	-474.827	1.40431e-39
mut	Y73C8B.4	lag-2	35.4432	-474.771	1.91153e-12
piRNA	21ur-2799	21ur-2799	250.611	-474.244	3.47008e-12
piRNA	21ur-3775	21ur-3775	201.764	-472.164	8.70927e-12
piRNA	21ur-7174	21ur-7174	1099.75	-470.02	9.31174e-26
piRNA	21ur-3324	21ur-3324	228.39	-466.32	1.86182e-12
mut	C01G12.4	wee-1.2	83.5075	-457.101	9.09428e-13
mut	C50B8.4	C50B8.4	46.3124	-455.293	1.05474e-12
mut	ZK822.2	ZK822.2	67.7938	-452.866	1.04021e-12
piRNA	21ur-5488	21ur-5488	1136.37	-450.771	5.05967e-16
piRNA	21ur-4960	21ur-4960	202.163	-450.603	3.8587e-12
piRNA	21ur-1825	21ur-1825	164.817	-446.524	3.36986e-11
mut	ZC53.1	ZC53.1	86.4173	-443.455	9.65788e-13
mut	K08H2.1	skr-21	495.158	-437.886	4.00652e-47
mut	C52B11.2	inso-1	297.512	-436.845	2.43666e-32
mut	ZC21.10	ZC21.10	60.3807	-436.553	1.59083e-12
piRNA	21ur-2240	21ur-2240	221.836	-434.261	3.10937e-12
mut	T20D4.6	arrd-22	39.638	-434.086	2.4277e-12
piRNA	21ur-3292	21ur-3292	388.206	-429.559	5.44692e-12
mut	ZK381.3	nhr-249	85.5969	-427.711	1.51203e-12
mut	ZK892.6	ZK892.6	1454.58	-422.626	1.91641e-159
piRNA	21ur-530	21ur-530	185.019	-420.927	4.08874e-12
mut	M02F4.1	M02F4.1	3098.48	-420.598	1.28511e-253
piRNA	21ur-1311	21ur-1311	489.247	-420.43	4.42551e-12
piRNA	21ur-5213	21ur-5213	253.624	-420.087	7.55167e-12
mut	Y40A1A.1	Y40A1A.1	624.178	-419.512	6.49741e-69
piRNA	21ur-603	21ur-603	394.157	-416.983	2.28743e-15
piRNA	21ur-2594	21ur-2594	112.31	-413.659	6.63313e-12
piRNA	21ur-2867	21ur-2867	235.695	-408.25	4.87451e-11
piRNA	21ur-2644	21ur-2644	114.916	-407.769	3.28761e-11
mut	F38E11.3	cpin-1	27.2589	-402.092	7.64963e-12
mut	EGAP2.2	EGAP2.2	195.343	-393.513	3.57219e-23
mut	F54H5.4	klf-3	84.9924	-392.796	3.938e-12
piRNA	21ur-4578	21ur-4578	203.683	-391.51	6.21762e-12
piRNA	21ur-5543	21ur-5543	90.478	-389.845	1.56306e-11
mut	R02C2.1	R02C2.1	161.401	-385.838	3.15505e-23
piRNA	21ur-1437	21ur-1437	175.643	-382.621	2.99601e-11
piRNA	21ur-7081	21ur-7081	163.32	-381.609	2.30391e-11
piRNA	21ur-1404	21ur-1404	1406.61	-379.301	6.51886e-46
piRNA	21ur-9780	21ur-9780	300.176	-376.519	7.71361e-12
mut	F13H10.5	F13H10.5	144.348	-375.742	1.23656e-22
mut	F20C5.2	klp-11	778.426	-372.595	9.33647e-73
mut	R02D5.1	R02D5.1	32.7434	-372.487	7.74974e-12
piRNA	21ur-194	21ur-194	171.267	-372.218	4.73971e-11
piRNA	21ur-12124	21ur-12124	104.039	-371.675	3.66395e-11
piRNA	21ur-1447	21ur-1447	170.047	-371.623	2.81301e-11
piRNA	21ur-247	21ur-247	223.635	-371.551	9.95515e-12
piRNA	21ur-2780	21ur-2780	158.085	-369.896	3.09608e-11
mut	T13B5.6	lips-12	112.947	-368.748	1.47887e-16
piRNA	21ur-6760	21ur-6760	146.325	-368.577	3.55907e-11
mut	F34H10.3	F34H10.3	105.381	-368.46	2.04418e-16
piRNA	21ur-3503	21ur-3503	167.369	-367.858	4.1245e-11
piRNA	21ur-4253	21ur-4253	157.169	-367.427	3.02217e-11
piRNA	21ur-3224	21ur-3224	132.905	-366.676	8.52155e-12
piRNA	21ur-9399	21ur-9399	116.939	-365.826	9.54997e-11
mut	Y44A6B.3	Y44A6B.3	53.1979	-363.546	6.79841e-12
mut	F42E8.1	F42E8.1	71.2902	-362.916	1.09985e-11
piRNA	21ur-3802	21ur-3802	120.646	-362.106	3.13693e-11
piRNA	21ur-10414	21ur-10414	127.093	-360.423	1.12778e-11
piRNA	21ur-3606	21ur-3606	366.681	-359.141	8.61178e-15
piRNA	21ur-1050	21ur-1050	438.406	-357.635	1.25007e-14
piRNA	21ur-5714	21ur-5714	127.823	-356.729	7.09355e-11
piRNA	21ur-4882	21ur-4882	140.406	-354.491	1.59712e-10
piRNA	21ur-8354	21ur-8354	275.874	-353.292	4.31289e-11
piRNA	21ur-3401	21ur-3401	481.003	-350.8	1.1813e-20
piRNA	21ur-4895	21ur-4895	106.75	-350.014	1.12735e-10
piRNA	21ur-3375	21ur-3375	152.959	-349.423	3.19901e-11
mut	W03F9.3	W03F9.3	69.7145	-348.592	1.08455e-11
piRNA	21ur-137	21ur-137	135.236	-348.192	3.16523e-11
mut	C50F2.6	fkb-5	24.9143	-346.919	1.37142e-11
piRNA	21ur-1175	21ur-1175	363.899	-345.568	2.42164e-11
piRNA	21ur-3614	21ur-3614	92.3392	-342.782	2.02839e-11
mut	C05D11.6	nas-4	136.763	-341.853	3.17022e-16
mut	T06D10.1	rsbp-1	28.9626	-340.214	1.57814e-11
piRNA	21ur-4747	21ur-4747	546.392	-332.589	6.14276e-11
mut	Y54E10A.17	Y54E10A.17	47.1911	-331.17	2.3118e-11
mut	F59B2.9	F59B2.9	34.4987	-331.078	2.065e-11
mut	T22B2.5	T22B2.5	115.758	-331.068	1.17815e-15
mut	K03D3.2	K03D3.2	25.8521	-328.855	4.09464e-11
piRNA	21ur-8536	21ur-8536	861.317	-328.635	4.6262e-31
piRNA	21ur-2016	21ur-2016	117.563	-328.037	6.1128e-11
mut	K10C8.2	frpr-15	46.5067	-327.677	1.53789e-11
piRNA	21ur-3870	21ur-3870	244.216	-326.289	1.24923e-10
piRNA	21ur-4748	21ur-4748	328.928	-325.848	3.36986e-11
piRNA	21ur-119	21ur-119	364.099	-325.284	1.63144e-14
piRNA	21ur-4510	21ur-4510	173.147	-324.417	9.10059e-11
mut	Y23H5B.3	Y23H5B.3	102.612	-322.806	2.53144e-15
piRNA	21ur-5591	21ur-5591	371.703	-319.79	4.88708e-15
mut	ZC239.21	ZC239.21	22.9072	-319.463	5.49845e-11
piRNA	21ur-2309	21ur-2309	398.972	-316.51	2.99e-14
piRNA	21ur-7144	21ur-7144	188.403	-316.378	1.40552e-10
piRNA	21ur-5061	21ur-5061	675.493	-316.028	4.27267e-24
piRNA	21ur-6378	21ur-6378	191.614	-315.712	5.14036e-11
piRNA	21ur-4484	21ur-4484	115.392	-315.457	2.01129e-10
piRNA	21ur-8732	21ur-8732	317.839	-312.689	3.84582e-11
piRNA	21ur-8109	21ur-8109	100.652	-312.333	2.96057e-10
mut	F12E12.4	bath-31	136.4	-311.22	7.49758e-22
piRNA	21ur-2761	21ur-2761	537.65	-310.104	1.61929e-19
piRNA	21ur-5438	21ur-5438	1415.15	-309.073	9.30255e-26
piRNA	21ur-2155	21ur-2155	136.013	-308.858	6.16842e-11
piRNA	21ur-2412	21ur-2412	217.996	-307.877	1.44015e-10
piRNA	21ur-5432	21ur-5432	3085	-307.796	2.51134e-59
piRNA	21ur-4554	21ur-4554	940.607	-306.309	3.34981e-34
piRNA	21ur-5323	21ur-5323	1359.39	-305.53	3.6373e-41
piRNA	21ur-5504	21ur-5504	2206.56	-305.432	1.08646e-62
mut	R06A4.6	sdz-26	618.04	-302.037	4.18149e-68
mut	W02B12.1	W02B12.1	216.815	-301.575	1.47386e-21
mut	ZC53.6	dot-1.5	740.82	-301.35	9.91119e-118
mut	Y53F4B.2	elo-9	61.424	-297.497	3.11613e-11
piRNA	21ur-3716	21ur-3716	360.296	-297.305	1.08599e-14
mut	Y7A5A.10	Y7A5A.10	761.808	-296.957	3.46184e-96
mut	Y2C2A.1	Y2C2A.1	462.214	-296.861	3.95517e-50
piRNA	21ur-10372	21ur-10372	95.9132	-296.802	3.9989e-10
piRNA	21ur-2332	21ur-2332	84.9528	-296.312	1.58402e-10
mut	T03D8.6	T03D8.6	124.222	-296.247	9.60624e-21
piRNA	21ur-10247	21ur-10247	71.6345	-295.934	1.22564e-10
piRNA	21ur-5070	21ur-5070	178.926	-295.228	1.76109e-10
piRNA	21ur-2233	21ur-2233	200.014	-294.086	4.41381e-10
piRNA	21ur-648	21ur-648	117.376	-294.044	6.09105e-11
mut	ZK418.7	ZK418.7	27.5119	-292.717	6.68399e-11
piRNA	21ur-1217	21ur-1217	176.824	-291.768	2.84113e-10
piRNA	21ur-3708	21ur-3708	194.65	-291.583	1.04003e-10
mut	ZC513.7	ZC513.7	150.434	-291.072	5.34175e-21
piRNA	21ur-453	21ur-453	83.1258	-290.371	2.33057e-10
piRNA	21ur-12063	21ur-12063	113.75	-290.046	2.91351e-10
piRNA	21ur-4136	21ur-4136	129.834	-289.909	4.89544e-10
piRNA	21ur-2316	21ur-2316	186.451	-288.879	3.40526e-10
piRNA	21ur-3779	21ur-3779	325.295	-288.849	7.34863e-11
piRNA	21ur-6547	21ur-6547	129.98	-287.477	1.18913e-10
piRNA	21ur-2792	21ur-2792	89.1179	-287.429	1.04987e-10
piRNA	21ur-7530	21ur-7530	484.345	-285.923	9.0013e-19
mut	T27E7.10	T27E7.10	1040.84	-285.19	4.44451e-122
piRNA	21ur-5338	21ur-5338	221.186	-284.063	5.44985e-10
piRNA	21ur-2433	21ur-2433	352.927	-282.892	2.08378e-10
piRNA	21ur-444	21ur-444	81.3998	-281.547	2.11096e-10
piRNA	21ur-3506	21ur-3506	389.109	-281.448	9.10059e-11
mut	F02E11.4	F02E11.4	193.139	-279.311	2.05916e-26
piRNA	21ur-1018	21ur-1018	432.763	-278.933	1.25888e-17
[truncated: 5,108 more rows]

## Sheet: Table S7
Table S7. Small RNAs significantly upregulated 1.3 fold or greater in prg-1(n4357) gonads.
[truncated: 1,426 more rows]

[truncated: 10 more sheets: Table S8, Table S9, Table S10, Table S11, Table S12, Table S13, Table S14, Table S15, Table S16, Table S17]
